# Supplementary material for: Atlantic water influx and sea-ice cover drive taxonomic and functional shifts in Arctic marine bacterial communities
Source: ISME J. 2023 Jul 8;17(10):1612–25. doi: 10.1038/s41396-023-01461-6 (PMC10504371; doi:10.1038/s41396-023-01461-6)
Supplement: Supplementary file 11 — Supplementary Tables [file 41396_2023_1461_MOESM11_ESM.xlsx]

## Sheet: Supplementary Table S1
Supplementary Table S1. Metadata on mooring location and environmental conditions for each sampling event
Mooring	Sample	RAS_id	Date	Latitude (DD)	Longitude (DD)	Depth (m)	Temperature (°C)	Salinity (psu)	O2_concentration (mg m3)	O2_saturation (%)	AW_proportion (%)	Daylight (h)	Ice_coverage (%)	Ice_edge_distance (km)	Ice_coverage_past (%)	Chlorophyll_a_satellite (mg m3)	Chlorophyll_a_sensor (mg m3)
MIZ	RAS_EGC_07_1617_1	07_2016_EGC_1	2016-07-10	78.83	-2.79	80.16	3.44	35.01	296.24	90.33	91	24	0	18.89	NA	0.81	NA
MIZ	RAS_EGC_07_1617_2	07_2016_EGC_2	2016-07-26	78.83	-2.79	83.15	3.52	35.01	295.5	90.25	90	24	12.69	8.51	3.5	0.81	NA
MIZ	RAS_EGC_08_1617_1	08_2016_EGC_1	2016-08-11	78.83	-2.79	79.79	3.25	34.95	290.62	88.15	84	24	3.17	14.77	21.45	0.28	NA
MIZ	RAS_EGC_08_1617_2	08_2016_EGC_2	2016-08-27	78.83	-2.79	81.13	4.36	35.09	291.12	90.8	99	20.77	7.51	10.68	5.45	0.28	NA
MIZ	RAS_EGC_09_1617_1	09_2016_EGC_1	2016-09-12	78.83	-2.79	81.14	0.08	34.47	306.14	85.43	32	15	18.13	3.85	55.37	NA	NA
MIZ	RAS_EGC_09_1617_2	09_2016_EGC_2	2016-09-28	78.83	-2.79	87.05	-0.44	34.38	314.27	86.43	22	10.72	71.21	0	29.29	NA	NA
MIZ	RAS_EGC_10_1617_1	10_2016_EGC_1	2016-10-14	78.83	-2.79	79.88	-1.83	34.21	348.5	92.24	6	5.91	98.28	0	80.38	NA	NA
MIZ	RAS_EGC_10_1617_2	10_2016_EGC_2	2016-10-30	78.83	-2.79	87.56	3.9	34.93	294.6	90.76	80	0	13.88	10.36	84.02	NA	NA
MIZ	RAS_EGC_11_1617	11_2016_EGC	2016-11-15	78.83	-2.79	80.02	1.5	34.61	306.34	88.73	47	0	38.32	0	47.91	NA	NA
MIZ	RAS_EGC_12_1617_1	12_2016_EGC_1	2016-12-01	78.83	-2.79	89.74	-0.47	34.41	312.83	86	27	0	70.72	0	61.3	NA	NA
MIZ	RAS_EGC_12_1617_2	12_2016_EGC_2	2016-12-17	78.83	-2.79	83.61	3.37	34.83	302.81	92.04	69	0	99.52	0	56.69	NA	NA
MIZ	RAS_EGC_01_1617_1	01_2017_EGC_1	2017-01-02	78.83	-2.79	150.14	3.57	35.02	295.36	90.33	92	0	0	23.94	35.84	NA	NA
MIZ	RAS_EGC_01_1617_2	01_2017_EGC_2	2017-01-18	78.83	-2.79	86.18	3.14	34.95	304.44	92.09	84	0	89.61	0	40.83	NA	NA
MIZ	RAS_EGC_02_1617_1	02_2017_EGC_1	2017-02-03	78.83	-2.79	108.64	-0.72	34.23	320.43	87.35	5	0	84.38	0	91.76	NA	NA
MIZ	RAS_EGC_02_1617_2	02_2017_EGC_2	2017-02-19	78.83	-2.79	81.83	-1.72	33.75	347.38	91.89	0	0	83.98	0	86.81	NA	NA
MIZ	RAS_EGC_03_1617_1	03_2017_EGC_1	2017-03-07	78.83	-2.79	80.02	-1.39	34.12	328.98	88.06	0	7.75	94.03	0	93.7	NA	NA
MIZ	RAS_EGC_03_1617_2	03_2017_EGC_2	2017-03-23	78.83	-2.79	86.05	1.83	34.78	312.51	91.41	67	12.24	90.86	0	87.32	NA	NA
MIZ	RAS_EGC_04_1617_1	04_2017_EGC_1	2017-04-08	78.83	-2.79	79.83	-0.3	34.35	318.28	87.83	18	16.76	98.18	0	94.5	NA	NA
MIZ	RAS_EGC_05_1617_1	05_2017_EGC_1	2017-05-10	78.83	-2.79	80.99	3.16	35.02	307.14	93.01	93	24	95.04	0	86.85	0.68	NA
MIZ	RAS_EGC_05_1617_2	05_2017_EGC_2	2017-05-26	78.83	-2.79	90.93	3.44	35.04	307.21	93.67	95	24	70.63	0	75.25	0.68	NA
MIZ	RAS_EGC_06_1617_1	06_2017_EGC_1	2017-06-11	78.83	-2.79	85.89	0.86	34.57	306.96	87.47	43	24	99.79	0	74.52	0.23	NA
MIZ	RAS_EGC_06_1617_2	06_2017_EGC_2	2017-06-27	78.83	-2.79	128.89	3.61	35.02	303.26	92.84	92	24	51.93	0	71.67	0.23	NA
MIZ	RAS_EGC_07_1617_3	07_2017_EGC_1	2017-07-13	78.83	-2.79	78.65	3.66	35.04	303.07	92.91	94	24	84.77	0	55.45	2.52	NA
MIZ	RAS_EGC_08_1718_1	08_2017_EGC_1	2017-08-05	78.84	-2.81	95.7	3.27	34.96	NA	NA	84	24	0	35.91	27.57	0.42	NA
MIZ	RAS_EGC_08_1718_2	08_2017_EGC_2	2017-08-21	78.84	-2.81	89.66	-1.34	34.06	319.2	85.51	0	24	0	108.48	0.12	0.42	NA
MIZ	RAS_EGC_09_1718_1	09_2017_EGC_1	2017-09-06	78.84	-2.81	92.72	-1.37	34.13	322.5	86.38	0	17.09	0	176.42	0	NA	NA
MIZ	RAS_EGC_09_1718_2	09_2017_EGC_2	2017-09-22	78.84	-2.81	76.92	0.62	34.51	294.26	83.28	36	12.57	0	130.92	0	NA	NA
MIZ	RAS_EGC_10_1718_1	10_2017_EGC_1	2017-10-08	78.84	-2.81	78.14	3.8	34.88	287.56	88.34	74	8.2	0	55.06	NA	NA	NA
MIZ	RAS_EGC_10_1718_2	10_2017_EGC_2	2017-10-24	78.84	-2.81	76.39	2.17	34.56	301.58	88.81	39	0	74.5	0	12.75	NA	NA
MIZ	RAS_EGC_11_1718_1	11_2017_EGC_1	2017-11-09	78.84	-2.81	76.14	1.59	34.48	302.95	87.86	31	0	0	32.33	49.31	NA	NA
MIZ	RAS_EGC_11_1718_2	11_2017_EGC_2	2017-11-25	78.84	-2.81	75.91	3.8	34.94	302.65	93.02	81	0	2.37	14.7	7.42	NA	NA
MIZ	RAS_EGC_12_1718_1	12_2017_EGC_1	2017-12-11	78.84	-2.81	131.77	3.98	35.05	298.83	92.32	94	0	2.01	14.77	5.48	NA	NA
MIZ	RAS_EGC_12_1718_2	12_2017_EGC_2	2017-12-27	78.84	-2.81	77.44	2.27	34.83	315.15	93.23	71	0	0	44.62	25	NA	NA
MIZ	RAS_EGC_01_1718_1	01_2018_EGC_1	2018-01-12	78.84	-2.81	86.14	3.22	34.94	301.31	91.32	82	0	1.07	18.89	0.07	NA	NA
MIZ	RAS_EGC_01_1718_2	01_2018_EGC_2	2018-01-28	78.84	-2.81	76.09	2.45	34.83	309.42	91.95	71	0	62.95	0	13.3	NA	NA
MIZ	RAS_EGC_02_1718	02_2018_EGC	2018-02-13	78.84	-2.81	79.41	-0.6	34.38	299.09	81.92	24	0	72.86	0	55.51	NA	NA
MIZ	RAS_EGC_03_1718_1	03_2018_EGC_1	2018-03-01	78.84	-2.81	85.7	2.3	34.92	312.81	92.67	84	5.7	16.89	8.51	10.86	NA	NA
MIZ	RAS_EGC_03_1718_2	03_2018_EGC_2	2018-03-17	78.84	-2.81	76.31	2.81	34.98	307.89	92.41	90	10.63	52	0	70.64	NA	NA
MIZ	RAS_EGC_04_1718_1	04_2018_EGC_1	2018-04-02	78.84	-2.81	117.86	1.01	34.72	298.01	85.38	62	14.97	33.64	0	12.01	0.47	NA
MIZ	RAS_EGC_04_1718_2	04_2018_EGC_2	2018-04-18	78.84	-2.81	86.58	0.52	34.58	307.17	86.76	46	20.84	81.02	0	48.84	0.47	NA
MIZ	RAS_EGC_05_1718_1	05_2018_EGC_1	2018-05-04	78.84	-2.81	76.33	0.78	34.7	293.77	83.61	61	24	4.34	14.7	52.41	2.62	NA
MIZ	RAS_EGC_05_1718_2	05_2018_EGC_2	2018-05-20	78.84	-2.81	75.56	-0.1	34.52	304.17	84.5	40	24	0	37.61	5.03	2.62	NA
MIZ	RAS_EGC_06_1718_1	06_2018_EGC_1	2018-06-05	78.84	-2.81	76.77	3.36	34.99	340.79	103.68	89	24	0.53	23.94	0.1	1.33	NA
MIZ	RAS_EGC_06_1718_2	06_2018_EGC_2	2018-06-21	78.84	-2.81	89.15	2.8	34.95	313.37	94	86	24	35.15	0	5.28	1.33	NA
MIZ	RAS_EGC_07_1718_1	07_2018_EGC_1	2018-07-07	78.84	-2.81	75.74	-0.03	34.51	310.99	86.56	39	24	40.21	0	22.49	2.47	NA
MIZ	RAS_EGC_07_1718_2	07_2018_EGC_2	2018-07-23	78.84	-2.81	77.42	-0.41	34.24	308.24	84.75	6	24	0	29.23	26.92	2.47	NA
core-EGC	RAS_EGC_08_1819_1	08_2018_EGC_1	2018-08-05	79	-5.4	72.38	-1.63	33.84	335.3	88.98	0	24	7.28	11.78	1.01	0.99	0.13
core-EGC	RAS_EGC_08_1819_2	08_2018_EGC_2	2018-08-21	79	-5.4	72.17	-1.43	33.86	318.36	84.94	0	24	21.02	0	22.73	0.99	0.1
core-EGC	RAS_EGC_09_1819_1	09_2018_EGC_1	2018-09-06	79	-5.4	73.2	-1.77	33.58	352.45	92.98	0	17.18	0	49.74	6.12	NA	0.17
core-EGC	RAS_EGC_09_1819_2	09_2018_EGC_2	2018-09-22	79	-5.4	71.76	-1.09	33.77	317.53	85.43	0	12.58	43.11	0	20.09	NA	0.29
core-EGC	RAS_EGC_10_1819_1	10_2018_EGC_1	2018-10-08	79	-5.4	72.11	-1.31	33.43	309.6	82.61	0	8.13	99.3	0	87.08	NA	0.2
core-EGC	RAS_EGC_10_1819_2	10_2018_EGC_2	2018-10-24	79	-5.4	71.74	-1.31	33.75	314.32	84.07	0	0	99.6	0	99.41	NA	0.1
core-EGC	RAS_EGC_11_1819	11_2018_EGC	2018-11-25	79	-5.4	71.93	-1.22	33.85	300.27	80.58	0	0	99.36	0	98.79	NA	0.08
core-EGC	RAS_EGC_12_1819_1	12_2018_EGC_1	2018-12-11	79	-5.4	71.94	-1.16	34.15	330.36	89	0	0	97.73	0	93	NA	0.06
core-EGC	RAS_EGC_12_1819_2	12_2018_EGC_2	2018-12-27	79	-5.4	73.08	-1.57	33.84	327.71	87.11	0	0	99.7	0	97.69	NA	0.06
core-EGC	RAS_EGC_01_1819_1	01_2019_EGC_1	2019-01-12	79	-5.4	75.08	-1.8	33.43	345.93	91.08	0	0	93.55	0	96.8	NA	0.06
core-EGC	RAS_EGC_01_1819_2	01_2019_EGC_2	2019-01-28	79	-5.4	72.86	-1.81	33.78	326.24	86.12	0	0	99.82	0	96.72	NA	0.05
core-EGC	RAS_EGC_02_1819_1	02_2019_EGC_1	2019-02-13	79	-5.4	72.55	-1.81	33.5	339.15	89.32	0	0	99.69	0	97.27	NA	0.07
core-EGC	RAS_EGC_02_1819_2	02_2019_EGC_2	2019-03-01	79	-5.4	71.93	-1.63	33.51	338.15	89.51	0	5.57	92.83	0	97.42	NA	0.07
core-EGC	RAS_EGC_03_1819_1	03_2019_EGC_1	2019-03-17	79	-5.4	71.79	-1.81	33.4	354.24	93.22	0	10.6	91.2	0	92.52	NA	0.07
core-EGC	RAS_EGC_03_1819_2	03_2019_EGC_2	2019-04-02	79	-5.4	71.52	-1.71	33.75	340.47	90.08	0	15.02	88.6	0	94.63	NA	0.07
core-EGC	RAS_EGC_04_1819_1	04_2019_EGC_1	2019-04-18	79	-5.4	72.45	-1.75	33.84	331.75	87.75	0	21.12	98.93	0	97.22	NA	0.06
core-EGC	RAS_EGC_05_1819_1	05_2019_EGC_1	2019-05-04	79	-5.4	77.06	-1.56	34	321.39	85.55	0	24	96.77	0	89.79	0.19	0.06
core-EGC	RAS_EGC_05_1819_2	05_2019_EGC_2	2019-05-20	79	-5.4	73.58	-0.88	34.03	307.22	83.31	0	24	88.5	0	92.62	0.19	0.05
core-EGC	RAS_EGC_06_1819_1	06_2019_EGC_1	2019-06-05	79	-5.4	71.78	-1.5	34.02	326.5	87.07	0	24	72.99	0	68.44	0.14	0.08
core-EGC	RAS_EGC_06_1819_2	06_2019_EGC_2	2019-06-21	79	-5.4	72	-1.2	34.24	316.77	85.29	7	24	98.34	0	89.47	0.14	0.52
core-EGC	RAS_EGC_07_1819_1	07_2019_EGC_1	2019-07-03	79	-5.4	71.96	-1.32	34.14	315.95	84.74	0	24	91.29	0	90.11	2.07	0.14
core-EGC	RAS_EGC_07_1819_2	07_2019_EGC_2	2019-07-11	79	-5.4	71.28	-1.16	34.11	312.65	84.2	0	24	90.07	0	92.6	2.07	0.06
core-EGC	RAS_EGC_07_1819_3	07_2019_EGC_3	2019-07-19	79	-5.4	71.83	-1.38	34.11	317.52	85.01	0	24	62.56	0	82.19	2.07	0.1
core-EGC	RAS_EGC_07_1819_4	07_2019_EGC_4	2019-07-27	79	-5.4	71.88	-1.37	34.06	318.89	85.36	0	24	69.74	0	67.37	2.07	0.12
core-EGC	RAS_EGC_08_1819_3	08_2019_EGC_1	2019-08-08	79	-5.4	72	0.13	34.43	293.4	81.94	28	24	60.73	0	71.19	NA	0.06
core-EGC	RAS_EGC_09_1920_1	09_2019_EGC	2019-09-19	79	-5.4	66.55	-1.57	32.6	341.83	89.96	0	13.39	61.01	0	53.89	NA	0.02
core-EGC	RAS_EGC_10_1920	10_2019_EGC	2019-10-17	79	-5.4	66	-1.67	33.59	336.93	89.14	0	4.99	99.06	0	94.25	NA	0.03
core-EGC	RAS_EGC_11_1920	11_2019_EGC	2019-11-18	79	-5.4	65.9	-1.24	32.96	326.29	86.89	0	0	76.63	0	98.21	NA	0.02
core-EGC	RAS_EGC_12_1920	12_2019_EGC	2019-12-16	79	-5.4	65.7	-1.55	33.56	331.58	87.98	0	0	99.08	0	95.31	NA	-0.03
core-EGC	RAS_EGC_01_1920	01_2020_EGC	2020-01-13	79	-5.4	66.06	-1.45	33.43	326.22	86.7	0	0	98.88	0	99.16	NA	-0.03
core-EGC	RAS_EGC_02_1920	02_2020_EGC	2020-02-14	79	-5.4	66.92	-1.57	33.02	332.24	87.71	0	0	99.4	0	96.17	NA	-0.06
core-EGC	RAS_EGC_03_1920	03_2020_EGC	2020-03-17	79	-5.4	66.02	-1.7	33.56	327.7	86.61	0	10.88	98.81	0	99.06	NA	-0.09
core-EGC	RAS_EGC_04_1920	04_2020_EGC	2020-04-18	79	-5.4	65.94	-1.72	33.06	342.46	90.08	0	21.89	89.94	0	97.79	NA	-0.08
core-EGC	RAS_EGC_05_1920	05_2020_EGC	2020-05-16	79	-5.4	66.42	-1.81	33.76	338.53	89.35	0	24	85	0	96.18	NA	-0.08
core-EGC	RAS_EGC_06_1920	06_2020_EGC	2020-06-13	79	-5.4	65.65	-1.62	33.67	330.42	87.59	0	24	69.65	0	84.47	0.1	-0.07
core-EGC	RAS_EGC_07_1920	07_2020_EGC	2020-07-15	79	-5.4	66.07	-1.66	33.62	331.38	87.72	0	24	81.88	0	86.46	0.18	0.14
core-EGC	RAS_EGC_08_1920	08_2020_EGC	2020-08-16	79	-5.4	67.06	-1.73	32.56	357.01	93.52	0	24	78.38	0	69.57	0.69	-0.03
core-EGC	RAS_EGC_09_1920_2	09_2020_EGC	2020-09-13	79	-5.4	66.18	-1.7	32.45	354.53	92.88	0	14.76	14.05	7.8	37.6	NA	-0.08

## Sheet: Supplementary Table S2
Supplementary Table S2. Taxonomic classification and relative abundance of non-singleton ASVs used for analysis. ASVs were designated using DADA2 and taxonomically classified against the SILVA SSU REF NR 138.1 database within the DADA pipeline.
ASV	Kingdom	Phylum	Class	Order	Family	Genus	RAS_EGC_08_2017_EGC_1	RAS_EGC_08_2017_EGC_2	RAS_EGC_09_2017_EGC_1	RAS_EGC_09_2017_EGC_2	RAS_EGC_10_2017_EGC_1	RAS_EGC_10_2017_EGC_2	RAS_EGC_11_2017_EGC_1	RAS_EGC_11_2017_EGC_2	RAS_EGC_12_2017_EGC_1	RAS_EGC_01_2018_EGC_1	RAS_EGC_01_2018_EGC_2	RAS_EGC_02_2018_EGC	RAS_EGC_03_2018_EGC_1	RAS_EGC_03_2018_EGC_2	RAS_EGC_04_2018_EGC_2	RAS_EGC_05_2018_EGC_1	RAS_EGC_05_2018_EGC_2	RAS_EGC_06_2018_EGC_1	RAS_EGC_06_2018_EGC_2	RAS_EGC_09_2018_EGC_1	RAS_EGC_09_2018_EGC_2	RAS_EGC_10_2018_EGC_1	RAS_EGC_10_2018_EGC_2	RAS_EGC_12_2018_EGC_1	RAS_EGC_06_2019_EGC_2	RAS_EGC_07_2019_EGC_1	RAS_EGC_08_2019_EGC_1	RAS_EGC_07_2016_EGC_1	RAS_EGC_07_2016_EGC_2	RAS_EGC_08_2016_EGC_1	RAS_EGC_08_2016_EGC_2	RAS_EGC_09_2016_EGC_1	RAS_EGC_09_2016_EGC_2	RAS_EGC_10_2016_EGC_1	RAS_EGC_10_2016_EGC_2	RAS_EGC_11_2016_EGC	RAS_EGC_12_2016_EGC_1	RAS_EGC_12_2016_EGC_2	RAS_EGC_01_2017_EGC_1	RAS_EGC_01_2017_EGC_2	RAS_EGC_02_2017_EGC_1	RAS_EGC_02_2017_EGC_2	RAS_EGC_03_2017_EGC_1
asv1	Bacteria	Proteobacteria	Alphaproteobacteria	SAR11	SAR11 Clade I	SAR11 Clade Ia	8.6067	12.6794	13.578	13.6603	6.1332	6.148	6.6481	6.1885	4.5479	3.1326	2.8896	2.5998	3.1993	1.4388	2.0095	0.8864	2.3358	3.547	2.9021	6.251	2.9275	1.6243	3.3252	2.1805	1.3675	1.7081	3.272	6.6494	6.5873	10.0752	11.5328	11.0902	10.1996	5.8567	7.9972	8.2415	8.0368	4.1929	5.4825	4.1062	7.244	8.8416	6.2063
asv2	Bacteria	Proteobacteria	Gammaproteobacteria	Thiomicrospirales	Thioglobaceae	SUP05_cluster	3.9805	10.7147	8.7605	5.4228	3.1178	5.2823	4.4009	2.1947	2.1459	1.9385	1.7645	1.5432	1.5145	1.1777	1.7453	1.0972	1.5308	4.2891	8.6126	11.3535	3.3482	5.7016	5.4105	2.4013	3.6051	4.2612	6.3755	7.3365	7.2714	7.0394	6.3837	5.4816	8.102	2.2786	2.6926	4.3131	4.8059	3.6884	2.9215	1.3494	2.9802	2.3946	1.864
asv3	Bacteria	Proteobacteria	Gammaproteobacteria	SAR86	SAR86 uc	SAR86 uc	1.8138	2.8452	0.809	2.7288	1.5427	2.3571	2.5892	1.2886	1.5343	1.2423	1.2809	0.3042	1.0278	0.8394	0.5972	0.1875	0.2763	2.0206	2.5165	3.3083	1.8445	3.0147	1.5968	1.4077	0.4312	0.9025	1.3607	2.5481	9.3307	7.1251	4.5289	7.0281	9.0675	1.0459	2.9289	3.7637	1.0649	1.5708	2.4014	2.1398	1.476	1.4925	1.0165
asv4	Bacteria	Proteobacteria	Gammaproteobacteria	Thiomicrospirales	Thioglobaceae	SUP05_cluster	4.0986	1.0663	1.8145	2.789	3.018	1.733	2.3746	2.2077	2.3154	2.2705	2.0637	3.2657	1.9281	1.4823	2.4264	3.2298	2.0595	0.459	0.3945	0.5758	0.8351	0.595	0.9393	0.9937	0.3834	0.5293	0.9241	2.1125	2.5332	1.3867	2.3108	2.0289	1.0272	0.499	2.0579	1.7806	2.6704	4.4297	4.3513	1.7633	1.9608	0.551	1.0086
asv5	Bacteria	Proteobacteria	Alphaproteobacteria	Rhodobacterales	Rhodobacteraceae	Amylibacter	0.8113	0.2982	0.1059	1.1927	1.579	2.7908	2.0305	0.7854	0.5195	0.2195	0.3566	0.0656	0.1149	0.1331	0.0701	0.078	0.0603	1.3067	0.8916	0.1198	0.064	0.1416	0.5448	0.3772	0.1564	0.1417	0.0975	0.203	0.2676	0.4476	0.6622	0.7584	1.4525	0.0083	1.5874	1.0582	0.1729	0.0344	1.2702	0.3277	0.0968	0.0477	0.0009
asv6	Bacteria	Bacteroidota	Bacteroidia	Flavobacteriales	Flavobacteriaceae	Polaribacter	0.5443	0.9927	0.7628	0.6393	0.4252	0.6139	2.2727	1.5522	0.7895	0.6801	1.4018	2.1243	1.4257	0.5894	1.5287	0.7233	2.9774	6.7223	8.3886	0.9164	0.6511	0.8416	0.3569	0.3036	9.7258	5.8077	2.8285	13.8191	5.7245	4.3207	2.4511	1.089	3.068	0.0851	0.1918	0.2264	0.2574	0.0969	0.0515	0.0707	0.1224	0.1035	0.0519
asv7	Bacteria	Bacteroidota	Bacteroidia	Flavobacteriales	Flavobacteriaceae	Aurantivirga	2.4132	1.2548	1.3715	1.6731	0.4122	0.4388	0.4673	0.2024	0.5577	0.0982	0.6374	0.2097	0.1065	0.0833	0.0601	0.0687	0.189	7.5757	8.6828	0.5727	2.2604	4.8999	0.7702	0.2208	11.4518	11.6532	2.3813	8.747	5.3878	5.8155	3.1021	1.5673	3.3611	0.0413	0.373	0.5236	0.3505	0.3516	0.139	0.0874	0.0195	0	0.0431
asv8	Bacteria	Verrucomicrobiota	Verrucomicrobiae	Arctic97B-4	Arctic97B-4 uc	Arctic97B-4 uc	2.0833	1.287	1.9204	2.221	1.4908	1.9014	2.3088	1.6506	1.686	2.4668	1.8752	3.5171	2.1997	1.8703	2.2286	2.2188	1.472	0.0141	0.029	1.0955	0.931	0.6348	0.789	2.7233	0.2248	0.3499	0.2739	0.3402	1.4393	0.8684	1.7173	1.5479	1.6306	2.7371	2.8092	3.7582	3.2147	3.2765	3.5068	2.5716	3.4717	1.6275	2.4616
asv9	Archaea	Crenarchaeota	Nitrososphaeria	Nitrosopumilales	Nitrosopumilaceae	Cand_Nitrosopumilus	2.1835	1.9028	1.6835	3.2	7.309	5.0323	4.1822	3.7079	3.5071	2.2526	1.9285	0.3362	2.5569	1.6054	0.9227	0.6429	0.3033	0.1239	0.2407	1.31	0.5327	0.6713	0.9205	1.5733	0.6083	0.4647	0.6915	1.2505	1.7883	2.3194	2.4006	4.9751	1.956	1.8696	2.7064	1.9444	0.9205	1.8263	2.0547	1.3841	0.8957	1.4469	0.5668
asv10	Bacteria	Proteobacteria	Gammaproteobacteria	Alteromonadales	Colwelliaceae	Colwellia	0	0.0013	0.0019	0	0	0	0.0042	0.0223	0.0326	0.573	0.4673	0.0672	0.4147	0.0473	0.1064	2.6801	0.8845	0.0056	0.1716	0.0177	33.962	36.041	28.2735	0.1472	0.0163	0	0.0058	0.1089	0	0	0	0.0007	0	0.0025	0.0011	0	0	0.0237	0.036	0.8803	0.3544	5.2335	10.054
asv11	Bacteria	Proteobacteria	Alphaproteobacteria	SAR11	SAR11 Clade I	SAR11 Clade Ia	1.2888	0.2672	0.3198	1.3479	1.8525	0.8401	0.9473	1.3907	1.0865	0.7211	0.5984	0.032	0.5766	0.3196	0.2041	0.085	0.1207	0.4238	0.2708	0.1198	0.04	0.0223	0.0376	0.1472	0.0782	0.0197	0.2427	1.6338	1.9148	1.7465	1.41	1.4617	0.6012	0.1256	1.4295	1.0352	0.3591	0.7104	1.1054	1.032	0.386	0.211	0.1373
asv12	Bacteria	Proteobacteria	Gammaproteobacteria	Oceanospirillales	Nitrincolaceae	Nitrincolaceae uc	0.7881	1.9971	1.1134	1.4064	0.586	1.5442	1.1491	0.44	0.6145	0.1767	0.3463	0.2081	0.1828	0.0796	0.1365	0.0978	0.994	4.337	3.7546	2.0878	1.0174	1.182	1.4466	0.598	5.4006	4.6953	2.7257	0.9829	0.5402	0.7731	0.8937	0.7474	1.5099	0.1421	0.2575	0.5181	0.1529	0.0574	0.079	0.0244	0.2017	0.279	0.0968
asv13	Bacteria	Proteobacteria	Gammaproteobacteria	Arenicellales	Arenicellaceae	Arenicellaceae uc	1.0693	0.1807	0.4238	0.2283	1.4856	0.2245	0.7795	1.6655	1.8527	2.0866	2.4142	0.6131	1.4779	1.9375	1.371	0.5032	0.2795	0.0169	0.0658	0.1343	0.224	0.1495	0.3569	1.4905	0.0793	0.0879	0.1319	0.0524	0.0595	0.0717	0.3353	0.3154	0.1099	0.2619	1.8968	2.0594	1.3214	3.9704	3.7506	4.601	1.679	1.0238	1.0095
asv14	Bacteria	Proteobacteria	Alphaproteobacteria	SAR11	SAR11 Clade I	SAR11 Clade Ia	1.4967	0.4286	0.5085	1.2146	1.6218	0.9422	0.9643	1.6618	1.2438	0.8621	0.8075	0.2129	0.8251	0.5024	0.3643	0.1922	0.2287	0.3154	0.1928	0.2822	0.104	0.07	0.0564	0.4508	0.0782	0.1041	0.2528	0.7167	0.8152	0.8813	1.027	1.1277	0.4073	0.2677	2.1755	1.315	0.779	0.8977	1.6101	1.1824	0.6065	0.6544	0.4286
asv15	Bacteria	Proteobacteria	Alphaproteobacteria	SAR11	SAR11 Clade I	SAR11 Clade Ia	0.6521	0.062	0.0347	0.8402	0.9127	0.8656	0.6563	0.7446	0.5214	0.2999	0.2849	0.032	0.2705	0.1642	0.1152	0.0489	0.0683	0.3929	0.1794	0.0021	0.0016	0	0.0188	0.2668	0.0391	0.0215	0.1076	1.1873	1.2738	1.4595	1.0915	1.1953	0.4971	0.0058	1.4931	1.2046	0.246	0.4083	0.7329	0.5334	0.119	0.0517	0.0053
asv16	Bacteria	Proteobacteria	Gammaproteobacteria	Cellvibrionales	Porticoccaceae	SAR92	0.4839	1.1386	0.8264	0.7689	0.2852	0.4762	0.4545	0.1374	0.2551	0.2606	0.3771	0.1105	0.1368	0.0821	0.1039	0.2376	0.2842	2.9641	2.6859	0.7133	0.4815	1.0961	0.6763	0.1472	10.9413	9.0103	3.1268	1.978	0.8017	0.5814	0.47	0.2616	0.5818	0.0768	0.7079	0.5098	0.152	0.1155	0.2781	0.0424	0.076	0.1563	0.0924
asv17	Archaea	Crenarchaeota	Nitrososphaeria	Nitrosopumilales	Nitrosopumilaceae	Cand_Nitrosopumilus	2.0397	0.6003	0.9708	0.579	3.0659	0.5374	0.7965	2.3562	3.2948	2.2776	1.9592	2.0123	2.4504	2.1004	1.8931	2.5228	2.2215	0.1253	0.1549	0.5519	0.4367	0.4757	0.7139	2.4013	0.4942	0.3176	0.506	0.3362	0.2026	0.1831	1.0761	0.6701	0.2988	1.1046	1.4687	0.6561	0.4408	2.833	1.5552	2.0242	1.2937	0.3389	0.4849
asv18	Bacteria	Proteobacteria	Gammaproteobacteria	SAR86	SAR86 uc	SAR86 uc	1.4017	2.7355	3.8525	1.9689	0.8867	1.5408	1.952	0.4753	0.5828	1.1531	0.9202	3.0064	0.892	0.7349	1.6539	0.8048	1.0369	0.0155	0.049	2.8282	2.3372	2.0268	2.3671	1.7297	0.1651	0.366	0.3598	0.3362	0.4874	0.5611	1.8225	1.6321	3.3575	2.1191	1.0321	2.3005	4.5171	2.5202	1.5929	1.1965	4.3149	2.4219	3.4772
asv19	Bacteria	Proteobacteria	Alphaproteobacteria	Parvibaculales	OCS116	OCS116 uc	0.1528	0.1691	0.1348	0.5242	0.4019	0.4728	0.2697	0.13	0.1378	0.0625	0.0758	0.0112	0.0554	0.0746	0.0275	0.021	0.027	0.5097	0.8292	0.1968	0.0704	0.113	0.1691	0.4968	0.1206	0.1346	1.3586	1.5195	3.1323	2.5196	1.1547	0.7943	0.6443	0.0768	0.9812	0.7941	0.0674	0.1091	0.2369	0.063	0.0733	0.0781	0.0519
asv20	Bacteria	Proteobacteria	Gammaproteobacteria	Thiomicrospirales	Thioglobaceae	SUP05_cluster	0.8318	0.0826	0.052	0.4603	1.0345	1.4932	1.1215	1.4631	0.8695	0.6747	0.5964	0.0608	0.4094	0.4328	0.2329	0.1549	0.0413	0.2605	0.1839	0.0135	0.0096	0.0127	0.0564	0.138	0.0261	0.0431	0.2697	0.9991	1.101	0.8952	0.6271	0.6066	0.1623	0.005	0.942	0.5034	0.1843	0.5791	0.9836	0.4113	0.1372	0.0213	0.0229
asv21	Bacteria	Proteobacteria	Alphaproteobacteria	Thalassobaculales	Nisaeaceae	OM75	0.362	0.0129	0.0154	0.2356	0.8971	1.3044	0.9261	0.9822	0.5856	0.4034	0.4017	0.0176	0.3363	0.429	0.2704	0.1235	0.1127	0.145	0.2508	0.0031	0	0.0016	0.0188	0.7452	0.0348	0.0287	0.1923	0.6185	1.6779	1.5312	0.4532	0.6736	0.0919	0	1.3564	1.084	0.1539	0.1701	0.848	0.4832	0.1278	0.0609	0.0088
asv22	Bacteria	Proteobacteria	Gammaproteobacteria	Burkholderiales	Methylophilaceae	OM43	0.4698	0.2414	0.1657	0.3452	0.2295	0.3912	0.274	0.5737	0.4888	0.5819	0.3976	0.1473	0.3896	0.4253	0.3105	0.2038	0.1937	0.352	0.5951	0.0906	0.04	0.0318	0	0.4692	0.1379	0.1776	0.2114	0.4935	0.8546	0.9894	0.5837	0.472	0.5976	0.0785	0.6263	0.5521	0.1425	0.1478	0.3793	0.4395	0.2024	0.069	0.0669
asv23	Bacteria	Bacteroidota	Bacteroidia	Flavobacteriales	Flavobacteriaceae	Formosa	0.1335	0.1136	0.0655	0.2575	0.1698	0.2585	0.2166	0.0873	0.0884	0.025	0.0881	0.0176	0.024	0.0112	0.015	0.0058	0.0159	2.1094	0.8726	0.0854	0.048	0.1336	0.3569	0.1012	0.29	0.1687	0.1245	0.1883	0.2143	0.1799	0.1922	0.136	0.5811	0.0058	0.107	0.0571	0.057	0.0093	0.0378	0.0206	0.0343	0.0944	0.0097
asv24	Bacteria	Verrucomicrobiota	Verrucomicrobiae	Verrucomicrobiales	Rubritaleaceae	Luteolibacter	0.2298	0.1304	0.0443	0.2046	0.0259	0.0714	0.0404	0.0074	0.068	0.0286	0.0307	0.016	0.0063	0.0137	0	0.0116	0.0032	0.1352	1.4967	0.9622	0.0048	0.0191	0	0	0.3161	0.7643	15.295	0.0229	0.383	1.2882	0.5766	0.2933	0.459	0.0149	0.0328	0.0635	0.0152	0.0093	0.0069	0.0039	0	0	0.0009
asv25	Bacteria	Proteobacteria	Alphaproteobacteria	Rhodobacterales	Rhodobacteraceae	Ascidiaceihabitans	0.2631	0.031	0.0212	0.5498	0.4135	0.8095	0.5522	0.4345	0.2393	0.2642	0.289	0.0416	0.1828	0.429	0.2329	0.0734	0.0667	0.8519	0.6096	0.0271	0.0368	0.0286	0.1315	0.5244	0.0934	0.1364	1.5504	0.2259	0.5186	0.5118	0.2161	0.3043	0.3204	0.0727	0.8053	0.807	0.0807	0.1328	0.2764	0.2827	0.1049	0.0873	0.0308
asv26	Bacteria	Proteobacteria	Alphaproteobacteria	Rhodobacterales	Rhodobacteraceae	Rhodobacteraceae uc	0.8985	0.954	0.7397	0.7215	0.761	1.0357	0.8815	0.5366	0.5521	0.5426	0.4345	0.2545	0.352	0.2748	0.2992	0.1899	0.2096	0.2352	0.3031	1.1048	0.5247	0.4868	0.8642	0.3312	0.416	0.9473	0.3216	0.5728	0.4028	0.499	0.5416	0.7384	0.6731	0.7386	0.6771	0.8457	0.6298	0.4923	0.563	0.3046	0.3315	0.345	0.2139
asv27	Bacteria	Proteobacteria	Gammaproteobacteria	SAR86	SAR86 uc	SAR86 uc	1.5224	0.0387	0.025	0.2027	1.579	0.3435	0.4482	0.622	1.0697	0.8479	0.8894	0.0576	0.6956	0.6516	0.2492	0.092	0.0445	0.0211	0.0312	0.0187	0.0144	0.0127	0.0564	0.0828	0.0206	0.0251	0.0631	0.4908	0.8847	0.8748	1.4563	1.4624	0.0955	0.0149	0.9759	0.6239	0.1643	2.5582	1.1089	1.3469	0.158	0.0842	0.0343
asv28	Bacteria	Proteobacteria	Alphaproteobacteria	SAR11	SAR11 Clade II	SAR11 Clade II uc	0.7124	0.2698	0.314	0.4749	0.8284	0.8333	0.9834	1.4315	1.3239	0.9942	1.0083	0.1489	0.9118	0.5646	0.3431	0.1875	0.0762	0.1394	0.1103	0.2822	0.0992	0.0843	0.2067	0.3588	0.0858	0.0915	0.1107	0.1076	0.1044	0.1381	0.2413	0.3934	0.1465	0.2751	1.794	1.0306	0.5272	0.6042	1.4178	0.978	0.468	0.555	0.4374
asv29	Bacteria	Proteobacteria	Alphaproteobacteria	Rhodobacterales	Rhodobacteraceae	Planktomarina	0.1874	0.4415	0.3159	0.2886	0.1257	0.3061	0.2676	0.1318	0.1527	0.0714	0.0594	0.0016	0.0512	0.0485	0.0977	0.021	0.1524	1.5898	1.2972	0.6144	0.2768	0.2211	0.3006	0.2852	1.1036	1.2075	0.8457	0.5244	0.5108	0.62	0.2778	0.3803	0.5581	0.2049	0.2183	0.2512	0.113	0.0588	0.0807	0.0951	0.1264	0.4931	0.1241
asv31	Bacteria	Bacteroidota	Bacteroidia	Flavobacteriales	Flavobacteriaceae	NS5	0.1399	0.0168	0.0308	0.316	1.9899	0.983	0.8942	0.9915	0.7671	0.4677	0.3996	0.0336	0.6465	0.5248	0.2366	0.1351	0.0762	0.0296	0.1192	0.001	0.0048	0.0048	0	0.23	0.0587	0.0592	0.1113	0.667	1.0465	0.9584	0.6075	1.0628	0.2392	0	0.7884	0.4721	0.1092	0.3796	0.6403	0.3637	0.1378	0.0578	0.0158
asv32	Bacteria	Proteobacteria	Gammaproteobacteria	Steroidobacterales	Woeseiaceae	Woeseia	0.4339	0.346	0.4565	0.5114	0.7921	0.5425	0.531	0.5125	0.4636	0.5105	0.5287	0.2609	0.3771	0.4763	0.2742	0.1747	0.1683	0.0296	0.1293	0.403	0.3375	0.4788	0.5636	1.0949	0.0793	0.4055	0.5405	0.2017	0.6093	0.5215	0.4812	0.6397	0.4332	0.6328	1.048	1.2138	0.7932	0.8259	0.8462	0.8508	0.509	0.765	0.3943
asv33	Archaea	Crenarchaeota	Nitrososphaeria	Nitrosopumilales	Nitrosopumilaceae	Cand_Nitrosopumilus	0.6547	3.9102	3.1475	1.779	1.2873	3.0833	1.6843	0.7965	0.607	0.473	0.4324	0.3826	0.6695	0.3519	0.4895	0.2749	0.2017	0.0437	0.0802	3.0636	1.1038	1.4381	1.7283	1.0213	0.3584	0.3911	0.2374	0.2904	0.3066	0.3491	1.1238	1.1221	2.7498	4.4729	0.9092	0.7684	1.2473	0.4478	0.6197	0.4434	1.64	2.8227	1.2761
asv34	Bacteria	Bacteroidota	Bacteroidia	Flavobacteriales	Flavobacteriaceae	NS4	0.1951	0.9643	0.7666	0.3068	0.6339	0.6224	0.4567	0.2451	0.2588	0.2338	0.2049	0.04	0.1525	0.0771	0.0977	0.0338	0.0969	1.0688	0.613	0.5342	0.1728	0.6029	0.883	0.138	0.1912	0.2655	1.0619	0.5486	0.3814	0.3266	0.3339	0.4362	0.1451	0.0636	0.0774	0.046	0.2346	0.0861	0.0875	0.1401	0.2596	0.4353	0.4339
asv35	Bacteria	Proteobacteria	Alphaproteobacteria	Rhodospirillales	AEGEAN-169	AEGEAN-169 uc	0.3787	0.0452	0.0501	0.1479	0.888	0.9626	0.6818	1.1865	0.8081	0.4302	0.5185	0.024	0.3593	0.3109	0.0939	0.0606	0.0048	0.0225	0.01	0.0323	0.0112	0.0048	0	0.0736	0.0043	0.0179	0.0281	0.5527	1.0898	0.9594	0.6861	0.6777	0.0567	0.0364	1.5588	0.7684	0.1681	0.3875	1.0574	0.7673	0.1197	0.0558	0.0308
asv36	Bacteria	Proteobacteria	Alphaproteobacteria	SAR11	SAR11 Clade I	SAR11 Clade Ia	0.7727	1.0018	0.9785	1.2365	0.5082	0.4949	0.5756	0.5087	0.3463	0.2945	0.2336	0.1585	0.2423	0.1244	0.1315	0.0559	0.1953	0.3056	0.2775	0.4488	0.1856	0.1066	0.3194	0.2484	0.1043	0.1399	0.2883	0.6159	0.6412	1.029	1.0228	1.0559	0.8986	0.537	0.6358	0.7297	0.607	0.3645	0.4034	0.3946	0.5837	0.7863	0.5175
asv37	Bacteria	Bacteroidota	Bacteroidia	Flavobacteriales	Flavobacteriaceae	Flavobacteriaceae uc	0.1463	0.1627	0.0905	0.2758	0.1452	0.1139	0.0871	0.052	0.1583	0.0321	0.1988	0.0768	0.0188	0.0199	0.0225	0.0361	0.0191	2.7317	0.8403	0.1083	0.0368	0.0398	0.1315	0.1472	0.3595	0.1687	0.4742	0.1439	0.054	0.1949	0.1866	0.1035	0.1631	0.019	0.0191	0.0083	0.018	0.0122	0.0069	0.009	0.0061	0.0264	0.0079
asv38	Bacteria	Proteobacteria	Alphaproteobacteria	SAR11	SAR11 Clade I	SAR11 Clade Ia	0.5468	0.1175	0.0655	0.6941	0.538	0.5068	0.4206	0.5942	0.4497	0.2463	0.2336	0.0336	0.258	0.1331	0.1102	0.0396	0.0524	0.238	0.1181	0.0156	0.0144	0.0048	0	0.0644	0.0337	0.0179	0.151	0.5164	0.5555	0.6371	0.6173	0.6087	0.3728	0.0149	0.87	0.6635	0.1776	0.3179	0.5476	0.4562	0.1076	0.0558	0.0414
asv39	Bacteria	Proteobacteria	Gammaproteobacteria	Cellvibrionales	Porticoccaceae	SAR92	0.3748	1.6382	1.7895	1.7845	0.2113	0.8214	0.6096	0.1467	0.1285	0.2285	0.1681	0.4226	0.1828	0.1467	0.1978	0.2097	0.1778	0.3563	0.8002	3.0802	2.6235	3.8594	2.1229	0.736	0.7701	0.915	0.9252	0.48	0.5562	0.3983	0.7506	0.3651	0.8189	0.4858	0.3476	0.5503	0.6118	0.272	0.1854	0.0977	0.5016	0.3389	0.4084
asv41	Bacteria	Planctomycetota	Planctomycetes	Planctomycetales	Gimesiaceae	Gimesiaceae uc	0.2118	0.1704	0.1387	0.0639	0.4615	0.1037	0.2294	0.5013	0.6657	0.8318	0.6845	0.2321	0.8533	1.2983	0.4157	0.2469	0.0619	0.0141	0.0089	0.1489	0.12	0.0398	0.263	0.46	0.0141	0.0323	0.0546	0.043	0.0372	0.0128	0.0856	0.1353	0.0057	0.1727	0.337	0.2613	0.1187	0.4894	0.4446	0.455	0.1984	0.2922	0.5765
asv42	Bacteria	Proteobacteria	Alphaproteobacteria	Rhodospirillales	Magnetospiraceae	Magnetospira	0.1938	0.3602	0.5894	0.1553	0.223	0.2551	0.4885	0.3918	0.364	0.6979	0.5902	0.0736	0.4042	1.1254	0.8576	0.1607	0.1921	0.031	0.1393	0.6321	0.3311	0.2275	0.4321	0.5704	0.29	0.8702	0.1568	0.0511	0.1484	0.1403	0.1389	0.1387	0.1487	3.6352	0.391	0.9865	1.3499	0.2253	1.0625	1.2248	1.3395	3.6913	1.2796
asv43	Bacteria	Bacteroidota	Bacteroidia	Flavobacteriales	Flavobacteriaceae	Polaribacter	0.0526	0.3653	0.3486	0.1297	0.0454	0.0629	0.0807	0.0297	0.0521	0.1267	0.1926	0.8468	0.4554	0.0759	0.0939	0.0594	0.1048	0.2183	0.1204	0.3176	0.2192	0.1495	0.0564	0.0644	0.5833	0.3804	0.053	0.0444	0.0365	0.0193	0.115	0.0407	0.1623	0.0851	0.0127	0.0193	0.0351	0.0029	0.0034	0.0039	0.0471	0.0578	0.0264
asv44	Bacteria	Proteobacteria	Gammaproteobacteria	Oceanospirillales	Pseudohongiellaceae	Pseudohongiella	0.0552	0.2285	0.1136	0.095	0.2658	0.7823	0.5586	0.2989	0.3501	0.4016	0.2582	0.0432	0.3729	0.5161	0.2805	0.106	0.1159	0.6322	1.256	1.0851	0.2943	0.5075	0.5072	1.3801	1.5782	2.4813	0.6051	0.2972	0.3732	0.3287	0.1193	0.1228	0.4806	0.2553	0.2702	0.2264	0.1168	0.033	0.2781	0.6259	0.3745	0.2993	0.1276
asv45	Bacteria	Proteobacteria	Gammaproteobacteria	Thiotrichales	Thiotrichaceae	Thiotrichaceae uc	0.5699	0.102	0.0578	0.2411	0.3643	0.2721	0.1954	0.1801	0.2206	0.1142	0.1599	0.008	0.0888	0.0547	0.0263	0.0198	0.0095	0.3478	0.8136	0	0.0016	0	0.0376	0	0.0217	0.0054	0.2067	2.1111	1.7502	2.0056	1.281	0.8827	0.4087	0.0033	0.4186	0.2411	0.0836	0.1794	0.1528	0.0887	0.0202	0.0081	0.0018
asv46	Bacteria	Bacteroidota	Bacteroidia	Flavobacteriales	Flavobacteriaceae	Flavobacteriaceae uc	0.1348	0.0465	0.025	0.2484	0.1102	0.1173	0.068	0.0204	0.0317	0.0393	0.0451	0.0384	0.0157	0.0099	0.0125	0.028	0.0064	2.0516	0.4202	0.075	0.04	0.0366	0.0564	0.184	0.807	0.2996	1.1891	0.2367	0.111	0.2977	0.9049	0.2409	0.0632	0.0132	0.0127	0.011	0.0047	0.0057	0	0.0103	0.0114	0.0152	0
asv47	Bacteria	Bacteroidota	Bacteroidia	Flavobacteriales	Flavobacteriaceae	NS2b	0.172	0.0194	0.0096	0.2721	0.3202	0.3622	0.2804	0.2135	0.162	0.0803	0.0594	0.0144	0.0825	0.0323	0.0225	0.014	0.0127	0.0366	0.0234	0.0031	0	0.0032	0.0376	0.2668	0.0304	0.0144	0.0752	0.3335	0.419	0.3759	0.3269	0.2878	0.0632	0.0025	0.3868	0.1997	0.0636	0.0474	0.139	0.0604	0.0067	0.0132	0.0132
asv48	Bacteria	Dadabacteria	Dadabacteriia	Dadabacteriales	Dadabacteriales uc	Dadabacteriales uc	0.3453	0.0026	0	0.0201	0.0467	0.0051	0.0106	0.0408	0.0996	0.2392	0.2336	0.0176	0.4167	1.0583	0.293	0.0908	0.0476	0.0253	0.029	0	0.0032	0	0	0	0.0098	0.0108	0.0159	0.0672	0.0882	0.0353	0.0337	0.0207	0.0036	0.0017	0.0381	0.0129	0.0009	0.0883	0.1442	0.2545	0.1278	0.0294	0.0255
asv49	Bacteria	Proteobacteria	Alphaproteobacteria	Rhodobacterales	Rhodobacteraceae	Lentibacter	0.4043	0.4996	0.3737	0.2374	0.2359	0.3197	0.3335	0.3361	0.3258	0.3284	0.1906	0.1425	0.187	0.1791	0.1878	0.099	0.0762	0.0929	0.1471	0.7268	0.2752	0.1909	0.4321	0.3036	0.2303	0.3893	0.1648	0.5204	0.2888	0.2677	0.2399	0.3865	0.2069	0.5354	0.249	0.3626	0.3268	0.1672	0.2798	0.1465	0.238	0.3125	0.1901
asv50	Bacteria	Proteobacteria	Alphaproteobacteria	SAR11	SAR11 Clade I	SAR11 Clade Ia	0.4839	0.1601	0.1387	0.4055	0.4848	0.2806	0.257	0.4289	0.3296	0.2088	0.2172	0.0192	0.188	0.1094	0.0739	0.0349	0.0556	0.1676	0.1215	0.0552	0.0224	0.0159	0	0.184	0.0098	0.0269	0.0864	0.4437	0.4048	0.4776	0.477	0.4437	0.2536	0.0364	0.5542	0.4481	0.2289	0.2899	0.369	0.2686	0.16	0.2009	0.1197
asv51	Bacteria	Proteobacteria	Gammaproteobacteria	Alteromonadales	Pseudoalteromonadaceae	Pseudoalteromonas	0	0	0	0	0	0	0	0	0	0	0	0	0	0	0	0	0	0	0	0	0	0	0	0	0	0	0	0	0	0	0	0	0	0	0	0	0	0	0	0	0	0	0
asv52	Bacteria	Bacteroidota	Bacteroidia	Flavobacteriales	NS9	NS9 uc	0.783	1.0095	0.861	0.8767	0.5937	0.5901	0.5076	0.4735	0.3566	0.2945	0.3525	0.3586	0.2998	0.1753	0.2254	0.0722	0.1572	0.0268	0.0045	0.6248	0.5631	0.49	0.4509	0.2024	0.0293	0.0592	0.0726	0.2232	0.4479	1.5109	1.1	0.8171	1.1091	1.2054	0.5712	0.5853	1.4383	0.5059	0.4772	0.3868	0.7215	1.0319	0.4515
asv53	Bacteria	Proteobacteria	Alphaproteobacteria	Puniceispirillales	SAR116	SAR116 uc	0.2272	0.6132	0.4719	0.2667	0.2489	0.5697	0.3887	0.2952	0.189	0.1482	0.1271	0.064	0.1347	0.0734	0.0952	0.0419	0.1127	0.2422	0.5104	0.555	0.216	0.1591	0.3757	0.598	0.3432	0.4109	0.4154	0.2528	0.2731	0.4519	0.296	0.2912	0.4533	0.4949	0.4461	0.4454	0.2479	0.0997	0.1785	0.1953	0.3833	0.759	0.2631
asv54	Bacteria	Proteobacteria	Gammaproteobacteria	Alteromonadales	Shewanellaceae	Shewanella	0.5494	0.08	0.0616	0.0877	0.0156	0.0017	0.0573	0.0037	0.0019	0.0214	0.0164	0.0784	0.001	0	0.0025	0	0.0016	0	0.0022	0.3978	0.4463	0.2959	2.3483	3.027	0.0597	0.1776	0.1685	0.0713	0.0002	0	0.0014	0.0062	0	0	0	0.3727	0	0.0481	0.0275	0	0.0047	0.0132	0
asv55	Bacteria	Bacteroidota	Bacteroidia	Flavobacteriales	Flavobacteriaceae	Ulvibacter	0.095	0.0555	0.0462	0.1479	0.0272	0.017	0.0361	0.0223	0.0363	0.0143	0.0246	0.0176	0.0094	0.0149	0.0125	0.0163	0.0365	1.9798	0.7545	0.1354	0.08	0.1034	0.0376	0	0.7267	0.427	0.2877	3.0779	0.222	0.1146	0.1698	0.1587	0.0826	0.014	0.0307	0.023	0.0114	0.0029	0.0017	0.0129	0.0188	0.0071	0
asv56	Bacteria	Proteobacteria	Alphaproteobacteria	Rhodobacterales	Rhodobacteraceae	Planktomarina	0.1733	0.2233	0.1291	0.5041	0.2424	0.4473	0.3292	0.2358	0.1275	0.0696	0.0533	0.0208	0.0522	0.0584	0.0776	0.0151	0.0651	0.0507	0.1059	0.4384	0.1392	0.1257	0.2067	0.0644	0.1195	0.1669	0.0864	0.4343	0.5307	0.8085	0.3634	0.6225	0.4949	0.2578	0.853	0.6672	0.1463	0.1177	0.1957	0.1786	0.1452	0.2547	0.0818
asv57	Bacteria	Proteobacteria	Alphaproteobacteria	Puniceispirillales	SAR116	SAR116 uc	0.1502	0.0142	0.0077	0.2009	0.162	0.2007	0.1614	0.156	0.0884	0.0643	0.0594	0.008	0.0386	0.0386	0.0213	0.0035	0.0079	0.0535	0.0401	0.0031	0	0	0.0751	0.046	0.0152	0.0018	0.0487	0.3012	0.331	0.4165	0.1852	0.2312	0.1595	0	0.32	0.1564	0.0142	0.0409	0.1219	0.1028	0.0182	0.0041	0
asv58	Bacteria	Proteobacteria	Gammaproteobacteria	Gammaproteobacteria uc	Gammaproteobacteria uc	Gammaproteobacteria uc	0.1451	0.0439	0.131	0.1388	0.0194	0.0527	0.1274	0.1281	0.2625	0.6801	0.5554	2.182	0.4763	0.5957	1.1794	1.8426	1.2592	0.0056	0.0167	0.0083	0.0576	0.0111	0.0564	0.874	0.0337	0.1148	0.4615	0.004	0.0109	0.0032	0.0337	0.0497	0.0797	0.0901	0.1558	0.7527	2.6134	2.8603	1.1226	1.7131	2.3542	0.3592	1.4627
asv59	Bacteria	Bacteroidota	Bacteroidia	Flavobacteriales	NS9	NS9 uc	0.285	0.9966	0.5259	0.3799	0.1828	0.3401	0.2251	0.0928	0.1555	0.0357	0.125	0.0256	0.0386	0.0162	0.0651	0.0198	0.3398	3.4949	4.5582	1.1163	0.6623	1.0357	0.6387	0.3128	3.4878	3.9436	2.3755	0.2595	0.1507	0.182	0.2259	0.1353	0.4547	0.0165	0.089	0.0653	0.0636	0.0136	0.0137	0.0206	0.0995	0.2638	0.0915
asv60	Bacteria	Proteobacteria	Gammaproteobacteria	SAR86	SAR86 uc	SAR86 uc	0.0321	0.0116	0	0.2027	0.2684	0.369	0.3165	0.143	0.0968	0.0375	0.0451	0.0048	0.0209	0.0137	0.0188	0.0047	0	0.0253	0.0045	0.0031	0.0016	0.0016	0.0564	0.0736	0.0011	0.0018	0.0392	0.0659	0.1261	0.1895	0.0926	0.185	0.2205	0.005	0.6665	0.5549	0.0446	0.0366	0.0978	0.0578	0.0128	0.002	0.0026
asv61	Archaea	Crenarchaeota	Nitrososphaeria	Nitrosopumilales	Nitrosopumilaceae	Cand_Nitrosopumilus	0.3774	0.0349	0.0655	0.0658	1.6295	0.3844	0.5777	0.9228	0.7839	0.5676	0.5328	0.1521	0.5943	0.3942	0.2767	0.2364	0.0826	0.0197	0.0189	0.0167	0.0336	0.0207	0.0751	0.0644	0.0228	0.0341	0.0164	0.1331	0.171	0.166	0.3339	0.5417	0.0129	0.014	0.7428	0.2623	0.0874	0.5238	0.6265	0.3778	0.1728	0.0416	0.0202
asv62	Bacteria	Proteobacteria	Gammaproteobacteria	OM182	OM182 uc	OM182 uc	0.3581	0.7526	0.1868	0.4804	0.1167	0.2636	0.3398	0.1485	0.1639	0.0839	0.1291	0.032	0.0825	0.0696	0.1052	0.2097	0.0127	3.0415	2.4496	0.2499	0.2048	0.4089	0.5448	0.9476	1.4609	1.9628	0.3455	0.2622	0.8268	1.225	0.6047	0.6135	2.331	0.1751	0.2109	0.2807	0.1035	0.033	0.0515	0.0771	0.1621	0.4657	0.0317
asv63	Bacteria	Proteobacteria	Gammaproteobacteria	Cellvibrionales	Halieaceae	OM60(NOR5)	0.1579	0.2866	0.2677	1.39	0.5082	0.5255	0.5268	0.1151	0.1369	0.1035	0.1004	0.1201	0.0992	0.1069	0.1189	0.0734	0.0905	0.1521	0.2853	0.4592	0.3919	0.5345	1.146	0.8832	0.1532	0.2494	1.1943	0.2999	0.2371	0.4069	0.5289	0.6018	0.6221	0.2214	0.2098	0.3322	0.1643	0.0969	0.0738	0.0398	0.1426	0.3206	0.1012
asv64	Bacteria	Proteobacteria	Alphaproteobacteria	Rhodobacterales	Rhodobacteraceae	Sulfitobacter	0.1335	0.0555	0.0443	0.0822	0.0246	0.0493	0.0297	0.026	0.0968	0.0089	0.0717	0.0112	0.001	0.0062	0	0.0012	0	1.1673	1.1056	0.0167	0.0048	0.0191	0.0376	0.0828	0.2748	0.2691	0.1791	0.1735	0.2754	0.2838	0.289	0.1449	0.5912	0.0033	0.0456	0.0433	0.038	0.0065	0.0034	0	0.0081	0.0112	0
asv65	Bacteria	Proteobacteria	Alphaproteobacteria	SAR11	SAR11 Clade IV	SAR11 Clade IV uc	0.1322	0.1213	0.0925	0.747	0.4835	0.6616	0.5119	0.4122	0.2262	0.1178	0.0922	0.0288	0.0783	0.0622	0.0376	0.0245	0.0349	0.1042	0.0802	0.0739	0.0496	0.0525	0.1503	0.184	0.025	0.0233	0.1913	0.39	0.7162	1.0847	0.7492	0.7812	0.9159	0.1132	0.462	0.4077	0.1738	0.1105	0.1888	0.1606	0.1096	0.1248	0.0431
asv66	Bacteria	Proteobacteria	Alphaproteobacteria	Sphingomonadales	Sphingomonadaceae	Sphingorhabdus	0.009	0.0116	0.1329	0	0	0.0323	0.0021	0	0	0.0071	0	0.0032	0.001	0.0124	0.0288	0.1992	0.0857	0.0042	0.0022	0	0	0	0	0	0	0	0.0011	0	0	0	0.0028	0.0035	0	0.0116	0	0.0626	0	0.0029	0	0.0013	0.004	0.0051	0.0035
asv67	Bacteria	Proteobacteria	Gammaproteobacteria	Nitrosococcales	Methylophagaceae	Methylophagaceae uc	0.6585	0.2995	0.0886	0.2849	0.0441	0.068	0.0276	0.026	0.0987	0.0036	0.1025	0.0096	0.0031	0.0099	0.0125	0.0035	0.0191	2.7148	1.5837	0.0458	0.024	0.0207	0	0.0184	0.9309	1.4694	3.8061	0.1022	0.0761	0.2399	0.3311	0.1663	0.4655	0.0297	0.0689	0.0893	0.0142	0.0158	0.0154	0.009	0.0646	0.0578	0.0194
asv68	Bacteria	Proteobacteria	Gammaproteobacteria	Thiomicrospirales	Thioglobaceae	SUP05_cluster	0.3209	0.0129	0.0212	0.1644	0.3708	0.4592	0.3186	0.5255	0.3249	0.2303	0.2131	0.0032	0.164	0.1766	0.0801	0.0687	0.0238	0.1	0.0702	0.0021	0	0	0	0.1288	0.0109	0.0215	0.0933	0.3873	0.4719	0.3491	0.2946	0.2429	0.0654	0	0.3402	0.1767	0.037	0.2483	0.369	0.1735	0.0572	0.0162	0.0018
asv69	Bacteria	Marinimicrobia_SAR406	Marinimicrobia_SAR406 uc	Marinimicrobia_SAR406 uc	Marinimicrobia_SAR406 uc	Marinimicrobia_SAR406 uc	0.1836	0.9462	1.0825	0.4457	0.14	0.3776	0.5055	0.2061	0.257	0.639	0.6456	2.8959	0.9588	0.9376	2.0007	2.1047	2.0167	0	0.01	0.6269	0.5903	0.6348	1.409	2.1345	0.1227	0.3032	0.2459	0	0.0032	0.0032	0.0463	0.0504	0.097	1.093	0.0604	0.1712	1.0944	1.0333	0.5115	0.9652	2.9909	2.1937	3.9929
asv70	Bacteria	Bacteroidota	Bacteroidia	Flavobacteriales	Flavobacteriaceae	NS2b	0.1258	0.8146	0.653	0.2137	0.083	0.2126	0.2294	0.0668	0.0661	0.0357	0.0779	0.0496	0.0533	0.0435	0.0526	0.0163	0.1223	0.6534	1.5235	0.9861	1.0142	2.0983	1.3714	0.1288	1.1818	0.671	0.2045	0.1896	0.1573	0.1778	0.1796	0.1484	0.2471	0.1652	0.0572	0.1298	0.2194	0.1284	0.1064	0.0514	0.3591	0.7478	0.6169
asv71	Bacteria	Proteobacteria	Gammaproteobacteria	Oceanospirillales	Nitrincolaceae	Nitrincolaceae uc	0.1643	0.2195	0.0751	0.1242	0.0415	0.0731	0.0743	0.0149	0.0959	0.0178	0.0471	0.008	0.0084	0.0087	0.0113	0.007	0.1572	3.3879	1.9815	0.0635	0.0672	0.1336	0	0.0552	3.8506	2.833	0.8414	2.7082	0.6266	0.4026	0.2511	0.0904	0.3254	0.0116	0.0572	0.0663	0.0532	0.0151	0.0086	0.0039	0.0094	0.0051	0.0053
asv72	Bacteria	Proteobacteria	Gammaproteobacteria	Cellvibrionales	Porticoccaceae	Porticoccus	0.0116	0.0039	0	0.0201	0.0259	0.0901	0.068	0.5904	0.3901	0.7068	0.4099	0.024	0.61	0.2786	0.1916	0.014	0.0095	0.0225	0.0201	0.0021	0	0	0	0.2116	0.0065	0.0054	0.0085	0.0108	0.0198	0.0214	0.0084	0.0117	0.0122	0	0.338	0.3506	0.0494	0.0215	0.0704	0.9909	0.2891	0.0446	0.022
asv73	Bacteria	Bacteroidota	Bacteroidia	Flavobacteriales	Flavobacteriaceae	Polaribacter	0.0436	0.0194	0.0135	0.0183	0.0311	0.0187	0.0064	0.0074	0.0112	0.0036	0.0102	0	0.0052	0.0037	0	0	0.0048	0.0127	0.0011	0.0021	0	0	0	0	0.0022	0	0.0074	0.0874	0.0075	0.0182	1.476	0.951	0.0237	0.0008	0.0678	0.0101	0.0019	0.056	0.0189	0.0347	0	0	0
asv74	Bacteria	Proteobacteria	Alphaproteobacteria	Rhodospirillales	Magnetospiraceae	Magnetospiraceae uc	0.1168	0.8856	0.7994	0.0712	0.0843	0.2959	0.257	0.208	0.1788	0.3088	0.1967	0.2097	0.1849	0.2786	0.2842	0.0839	0.0889	0.0014	0.0011	0.5488	0.2352	0.1384	0.4321	0.2576	0.0608	0.1041	0.009	0.0175	0.0392	0.0321	0.1038	0.0925	0.2909	3.0907	0.2427	0.5402	0.7647	0.1629	0.551	0.4485	0.9427	1.8436	0.859
asv75	Bacteria	Proteobacteria	Alphaproteobacteria	Rhodospirillales	Magnetospiraceae	Magnetospiraceae uc	0.0706	0.0942	0.1291	0.1279	0.1945	0.6803	0.4375	0.3546	0.2225	0.1535	0.125	0.0064	0.095	0.1355	0.0989	0.0396	0.0302	0.0099	0.0212	0.1791	0.0736	0.0398	0.1691	0.0736	0.0576	0.0969	0.0731	0.0444	0.2122	0.1927	0.1165	0.1429	0.1006	0.4833	0.4567	0.5503	0.1539	0.0194	0.3021	0.1517	0.1466	0.2719	0.0722
asv76	Bacteria	Bacteroidota	Bacteroidia	Flavobacteriales	NS9	NS9 uc	0.1861	0.2582	0.1483	0.4877	0.258	0.2891	0.2039	0.1077	0.068	0.0625	0.0635	0.0368	0.0397	0.0087	0.0175	0.0023	0.0191	0.0422	0.01	0.227	0.1264	0.2291	0.3382	0.414	0.0652	0.113	0.1129	0.0807	0.1023	0.5322	0.383	0.3561	0.7327	0.1694	0.2766	0.2724	0.1434	0.0208	0.0481	0.0707	0.1372	0.8645	0.0563
asv77	Bacteria	Proteobacteria	Gammaproteobacteria	Ga0077536	Ga0077536 uc	Ga0077536 uc	0.2567	0.08	0.1368	0.1644	0.3669	0.7364	0.4694	0.5663	0.4543	0.7104	0.541	0.0624	0.4711	0.587	0.3042	0.1235	0.0381	0.0084	0.0279	0.1187	0.0448	0.0445	0.1315	0.6808	0.063	0.1776	0.0599	0.0457	0.0777	0.0953	0.1136	0.1256	0.1645	0.3743	0.569	0.6607	0.3638	0.2081	0.5819	0.6413	0.2986	0.4515	0.147
asv78	Bacteria	Gemmatimonadota	BD2-11	BD2-11 uc	BD2-11 uc	BD2-11 uc	0.3029	0.2621	0.2042	0.0968	0.0895	0.1037	0.1657	0.1244	0.2104	0.4427	0.2951	0.4002	0.4826	0.6864	0.4607	0.1875	0.1477	0.0042	0.0022	0.2218	0.1136	0.1161	0.2067	0.4232	0.0022	0.0287	0.0201	0.0188	0.0321	0.0268	0.1136	0.0939	0.1286	1.2938	0.1431	0.2613	0.4693	0.7592	0.3382	0.4819	0.9508	0.6818	0.7762
asv79	Bacteria	Proteobacteria	Alphaproteobacteria	Rhodospirillales	AEGEAN-169	AEGEAN-169 uc	0.3902	0.0361	0.0578	0.1023	0.4719	0.2058	0.1933	0.3565	0.3612	0.241	0.2582	0.0704	0.2726	0.1766	0.1102	0.078	0.0349	0.0084	0.0056	0.0167	0.0032	0.0095	0	0.0092	0.0163	0.0215	0.0143	0.2568	0.5343	0.4519	0.3816	0.4189	0.0596	0.0339	0.4164	0.1491	0.0579	0.4011	0.4514	0.3354	0.08	0.0355	0.0246
asv80	Bacteria	Proteobacteria	Gammaproteobacteria	UBA10353	UBA10353 uc	UBA10353 uc	0.6495	0.0297	0.0655	0.1845	0.0661	0.0238	0.0892	0.1225	0.2784	0.4409	0.25	0.3394	0.3812	0.5049	0.5246	0.7559	0.3763	0.0042	0.0111	0.001	0.0144	0.008	0	0.1932	0.0261	0.0377	0.062	0.0175	0.0162	0.015	0.0673	0.0566	0.0374	0.0157	0.0975	0.1307	0.2546	0.8252	0.424	0.4755	0.2306	0.0101	0.0871
asv81	Archaea	Crenarchaeota	Nitrososphaeria	Nitrosopumilales	Nitrosopumilaceae	Cand_Nitrosopelagicus	0.4531	0.0026	0.0405	0.0749	0.4913	0.0493	0.0573	0.3528	0.5688	0.4052	0.3812	0.1345	0.7061	0.5099	0.2341	0.3634	0.1397	0.0549	0.0535	0.001	0.024	0.0016	0	0.046	0.0739	0.0126	0.0593	0.0699	0.0463	0.0353	0.2385	0.1304	0.0136	0	0.1897	0.0975	0.0703	0.8647	0.4291	0.4344	0.1076	0.0152	0.0123
asv82	Bacteria	Marinimicrobia_SAR406	Marinimicrobia_SAR406 uc	Marinimicrobia_SAR406 uc	Marinimicrobia_SAR406 uc	Marinimicrobia_SAR406 uc	0.154	0.2053	0.1714	0.1059	0.6793	0.301	0.3568	0.4512	0.5707	0.5301	0.4591	0.2449	1.0424	0.9389	1.3334	0.6348	0.8019	0.0197	0.1282	0.1947	0.168	0.0986	0.3194	0.7728	0.1521	0.3786	0.1537	0.0148	0.0141	0.0246	0.3704	0.3471	0.0043	0.6395	0.0646	0.0239	0.2612	0.1729	0.2592	0.658	0.4035	1.0471	2.1817
asv83	Bacteria	Proteobacteria	Gammaproteobacteria	Burkholderiales	Methylophilaceae	OM43	0.199	0.5603	0.8302	0.2265	0.1296	0.1939	0.1742	0.1652	0.1396	0.2106	0.2008	0.0736	0.1525	0.2052	0.2466	0.0769	0.2096	0.2337	0.5795	0.3697	0.1248	0.148	0.2254	0.2208	0.3422	0.4862	0.9686	0.1493	0.3105	0.408	0.275	0.1587	0.398	0.3817	0.196	0.1942	0.3724	0.1048	0.1459	0.1709	0.3792	0.7498	0.3424
asv84	Bacteria	Bacteroidota	Bacteroidia	Flavobacteriales	Flavobacteriaceae	NS5	0.0411	0.2285	0.1406	0.2995	0.2956	0.5799	0.2528	0.3713	0.2327	0.1392	0.0615	0.0144	0.0815	0.051	0.0501	0.0128	0.0381	0.1493	0.3611	0.277	0.1264	0.2402	0.263	0.2944	0.1955	0.1059	0.2464	0.0766	0.08	0.1938	0.1473	0.1946	0.3304	0.1751	0.4175	0.2365	0.0646	0.0431	0.1253	0.072	0.1197	0.2455	0.0915
asv85	Bacteria	Proteobacteria	Gammaproteobacteria	Oceanospirillales	Marinomonadaceae	Marinomonas	0.0077	0.0077	0.077	0.0037	0.1413	0.0272	0.051	0.0538	0.175	0.4766	0.0123	0.1249	0.0992	0.153	0.437	0.0291	0.3287	0.0437	0.0869	0.0021	0.024	0.0064	0	0.0736	0.0054	0	0.0011	0.0013	0.0005	0	0.0028	0.0014	0	0.0017	0.0106	0	0.0066	0.0596	0.1459	0.1465	0.002	0.1147	0.2209
asv86	Bacteria	Proteobacteria	Gammaproteobacteria	SAR86	SAR86 uc	SAR86 uc	0.1861	0.3782	0.1734	0.2521	0.2554	0.1769	0.3016	0.1578	0.2188	0.2106	0.1926	0.0416	0.1191	0.1119	0.0501	0.0303	0.0206	0.0605	0.1025	0.3041	0.1616	0.3182	0.2818	0.1104	0.0293	0.0233	0.0858	0.1264	0.5024	0.3469	0.3297	0.4306	0.7442	0.0892	0.3613	0.4675	0.1482	0.3086	0.4429	0.2994	0.15	0.1573	0.0642
asv87	Bacteria	Proteobacteria	Alphaproteobacteria	SAR11	SAR11 Clade I	SAR11 Clade Ib	0.4095	0.2569	0.3891	0.2776	0.1854	0.1122	0.2018	0.2767	0.3463	0.3963	0.2521	0.8356	0.4596	0.2413	0.328	0.4904	0.3366	0.0394	0.0345	0.1656	0.1264	0.0668	0.0751	0.1748	0.0565	0.0574	0.0477	0.1035	0.1003	0.1103	0.2666	0.2381	0.1415	0.2379	0.2829	0.2116	0.5557	0.752	0.4429	0.3868	0.501	0.3054	0.4251
asv88	Bacteria	Proteobacteria	Gammaproteobacteria	Oceanospirillales	Nitrincolaceae	Nitrincolaceae uc	0.0834	0.1071	0.0212	0.0932	0.0207	0.0238	0.0297	0.0149	0.0521	0.0143	0.0512	0.0032	0.0052	0.0025	0.0038	0.0012	0.0826	2.0925	0.925	0.0417	0.0192	0.0175	0	0.0184	3.8571	2.3791	1.1249	3.1371	1.0575	0.4562	0.2329	0.1215	0.2406	0.0041	0.0244	0.0423	0.0313	0.0244	0.0154	0.0103	0.0087	0.001	0.0009
asv89	Bacteria	Proteobacteria	Gammaproteobacteria	Alteromonadales	Colwelliaceae	Colwelliaceae uc	0.1951	0.3176	0.6068	0.0694	0.1465	0.7976	2.3024	3.4925	2.7362	3.2433	9.3001	1.0742	1.8017	4.8499	3.3779	2.8525	6.8154	1.0364	0.1248	0.1322	0.0592	0.0477	0	0	0.0815	0.0538	0.116	0.0081	0.0821	0.0471	0.3171	0.2208	2.0623	0.38	0.1399	0.0423	0.6213	0.7197	0.3896	0	0.1876	0.1796	0.477
asv90	Archaea	Crenarchaeota	Nitrososphaeria	Nitrosopumilales	Nitrosopumilaceae	Cand_Nitrosopumilus	0.5186	0.3447	0.4276	0.1991	0.5432	0.1939	0.1699	0.3713	0.4571	0.3481	0.3054	0.6772	0.5139	0.4017	0.4908	0.5882	0.6272	0.0169	0.0267	0.2301	0.1488	0.2116	0.2442	0.9476	0.126	0.0915	0.1208	0.0968	0.0832	0.0707	0.355	0.2678	0.1408	0.3519	0.2321	0.2209	0.17	0.4018	0.2626	0.2917	0.4599	0.0649	0.1575
asv91	Bacteria	Proteobacteria	Alphaproteobacteria	Rhodospirillales	Magnetospiraceae	Magnetospira	0.0911	0.4234	0.3698	0.221	0.1232	0.3333	0.2655	0.1263	0.1322	0.1589	0.0943	0.0864	0.1285	0.1244	0.1678	0.0443	0.0889	0.1028	0.3265	0.4342	0.16	0.1766	0.3945	0.4692	0.2379	0.2781	0.4546	0.1076	0.1951	0.4272	0.3016	0.3009	0.5797	0.8559	0.2586	0.4408	0.4417	0.1514	0.1922	0.1555	0.4781	0.9487	0.4057
asv92	Bacteria	Proteobacteria	Gammaproteobacteria	SAR86	SAR86 uc	SAR86 uc	0.0128	0.1769	0.0616	0.1589	0.0467	0.1463	0.1678	0.0353	0.068	0.0286	0.0615	0.0224	0.0303	0.0187	0.025	0.0128	0.0333	0.4492	0.7277	0.2176	0.1424	0.342	0.1879	0.1288	0.0728	0.0843	0.1494	0.0269	0.0456	0.1092	0.0645	0.1173	0.6479	0.0892	0.0784	0.1224	0.0418	0.0466	0.0566	0.036	0.0746	0.1471	0.0889
asv93	Bacteria	Proteobacteria	Gammaproteobacteria	OM182	OM182 uc	OM182 uc	0.1733	0.2801	0.2832	0.2466	0.1569	0.2364	0.1635	0.0966	0.1322	0.1303	0.0861	0.1505	0.1243	0.1219	0.134	0.0792	0.0572	0.1577	0.2775	0.3259	0.2208	0.2514	0.3194	0.2484	0.2281	0.2925	0.212	0.5042	0.6091	0.4208	0.4307	0.2367	0.3146	0.4693	0.2013	0.3414	0.246	0.188	0.254	0.1517	0.2844	0.14	0.1707
asv94	Bacteria	Verrucomicrobiota	Verrucomicrobiae	Opitutales	Puniceicoccaceae	Lentimonas	0.181	0.009	0.0039	0.0183	0.0065	0.0017	0	0	0.0047	0.0036	0.0102	0.0016	0	0.0037	0.0013	0.0035	0.0064	0.2788	0.1081	0.1354	0.0032	0.0048	0	0.0184	0.6028	1.3241	1.3629	3.0914	0.5753	0.1381	0.0814	0.0317	0.0287	0.0041	0.0053	0.0018	0.0218	0.0029	0	0.0064	0.0114	0.0162	0.0009
asv95	Bacteria	Proteobacteria	Gammaproteobacteria	Alteromonadales	Moritellaceae	Moritella	0.059	0.0594	0.0135	0	0.0026	0	0.0021	0.0056	0.0037	0.0018	0.002	0.0096	0.0021	0	0.0038	0.014	0	0	0.0045	0.0021	0.0048	0	0	0	0	0	0	0	0	0	0	0	0	0	0	0	0.0057	0.0014	0	0	0.0061	0.0375	0.0035
asv96	Bacteria	Bacteroidota	Bacteroidia	Flavobacteriales	NS9	NS9 uc	0.0231	0.102	0.1657	0.095	0.0078	0.0255	0.0191	0.0037	0	0.0018	0	0.0016	0.0094	0	0.0063	0	0.6939	2.9753	0.5439	0.1354	0.3423	0.2561	0.1127	0.138	2.331	1.0209	0.3121	1.1752	0.1669	0.0064	0.0084	0.0166	0.0029	0	0.0011	0	0.0218	0.0022	0	0	0.0101	0.0325	0.0141
asv98	Bacteria	Proteobacteria	Gammaproteobacteria	Alteromonadales	Marinobacteraceae	Marinobacter	0.0013	0.0065	0.0193	0	0.0039	0	0	0	0.0028	0.0018	0	0	0	0.0012	0	0	0	0	0	0	0	0	0	0	0	0	0	0	0	0	0	0	0	0	0	0	0	0	0	0	0	0	0
asv99	Bacteria	Proteobacteria	Gammaproteobacteria	SAR86	SAR86 uc	SAR86 uc	0.0963	0.0039	0.0019	0.1132	0.1996	0.2245	0.2188	0.2024	0.2709	0.1731	0.1926	0.0064	0.0971	0.0696	0.0275	0.007	0	0.0042	0.0033	0	0	0	0	0.0552	0	0	0.0048	0.0457	0.1557	0.1381	0.0659	0.109	0.0244	0	0.2586	0.2586	0.037	0.0208	0.2987	0.1568	0.0343	0	0.0018
asv100	Bacteria	Bacteroidota	Bacteroidia	Flavobacteriales	NS9	NS9 uc	0.5918	0.4286	0.9092	0.5005	0.4097	0.3163	0.5076	0.2451	0.4245	0.7765	0.7829	1.0005	0.6883	0.8208	1.1681	0.4682	0.9512	0.007	0.0468	0.9653	0.9502	0.7095	0.8642	0.5336	0.1575	0.3857	0.2326	0.0229	0.0116	0.0021	0.1094	0.1035	0.148	0.466	0.1982	0.2696	0.6365	0.5583	0.3587	0.3252	0.6939	0.7853	0.7313
asv101	Bacteria	Proteobacteria	Alphaproteobacteria	SAR11	SAR11 Clade I	SAR11 Clade Ib	0.4031	0.1059	0.2273	0.1918	0.1867	0.1003	0.1763	0.2339	0.324	0.3356	0.2664	0.6724	0.4157	0.2039	0.298	0.4682	0.3065	0.0422	0.0357	0.0948	0.048	0.0461	0.1127	0.1564	0.0652	0.0323	0.0371	0.0834	0.0955	0.0878	0.2231	0.1718	0.1422	0.1214	0.1992	0.139	0.4645	0.569	0.4463	0.3599	0.4156	0.1908	0.3415
asv102	Bacteria	SAR324	SAR324 uc	SAR324 uc	SAR324 uc	SAR324 uc	0.0937	0.2453	0.2446	0.1534	0.1167	0.1803	0.2697	0.1374	0.1555	0.2231	0.248	0.5507	0.353	0.3569	0.7237	0.6802	1.0798	0.0282	0.0546	0.5165	0.2656	0.2689	0.4321	0.828	0.3693	0.5149	0.5966	0.0457	0.0321	0.0171	0.0561	0.0614	0.0639	0.9658	0.0509	0.1086	0.2964	0.1686	0.1373	0.1092	0.3207	0.4373	0.7208
asv103	Bacteria	Proteobacteria	Alphaproteobacteria	Rhodospirillales	AEGEAN-169	AEGEAN-169 uc	0.172	0.0129	0.0116	0.0785	0.35	0.3759	0.274	0.44	0.2653	0.1696	0.1906	0.0128	0.1222	0.1119	0.0326	0.0256	0.0016	0.0113	0.0056	0.0031	0.0048	0	0	0	0.0065	0	0.0127	0.2192	0.3599	0.3641	0.2553	0.323	0.0359	0.0157	0.746	0.3331	0.0589	0.1349	0.4188	0.2827	0.0464	0.002	0.007
asv104	Bacteria	Proteobacteria	Alphaproteobacteria	Rhodobacterales	Rhodobacteraceae	Planktomarina	0.1014	0.0323	0.0135	0.1973	0.1595	0.25	0.1763	0.143	0.0978	0.0446	0.0574	0	0.0407	0.0274	0.02	0.0023	0.0127	0.2014	0.185	0.05	0.0144	0.0159	0.0188	0.092	0.0826	0.1884	0.2088	0.3779	0.6303	1.059	0.3536	0.5362	0.2421	0.062	0.4546	0.3736	0.1159	0.0309	0.0858	0.0758	0.0229	0.0365	0.007
asv105	Bacteria	Proteobacteria	Alphaproteobacteria	Defluviicoccales	Defluviicoccales uc	Defluviicoccales uc	0.1309	0.0065	0.0039	0.0731	0.1556	0.199	0.1211	0.2024	0.1694	0.1071	0.1537	0.0032	0.1034	0.1355	0.0889	0.0233	0.0143	0.1324	0.321	0.001	0.0016	0	0	0.1012	0.0902	0.0197	0.0329	0.2878	0.4415	0.4315	0.1964	0.1332	0.0912	0.0033	0.3794	0.334	0.0864	0.0983	0.2884	0.2069	0.0713	0.0162	0.0018
asv106	Bacteria	Proteobacteria	Alphaproteobacteria	Rhodospirillales	AEGEAN-169	AEGEAN-169 uc	0.421	0.0658	0.0385	0.0895	0.2346	0.119	0.1381	0.2414	0.2663	0.1767	0.2726	0.0928	0.1849	0.1567	0.0926	0.0908	0.0413	0.007	0.0134	0.0364	0.0192	0.0159	0	0.0092	0.0076	0.0108	0.0132	0.1197	0.238	0.2399	0.2273	0.2001	0.0625	0.1132	0.2278	0.1325	0.057	0.2985	0.309	0.2776	0.0928	0.0446	0.066
asv107	Bacteria	Proteobacteria	Alphaproteobacteria	SAR11	SAR11 uc	SAR11 uc	0.1463	0.4944	0.4604	0.2447	0.1633	0.3129	0.2889	0.2822	0.2374	0.2445	0.1496	0.2481	0.2204	0.1007	0.1427	0.0978	0.1064	0.0183	0.0279	0.6238	0.2176	0.1543	0.3757	0.0828	0.0434	0.0825	0.0297	0.0202	0.0185	0.0257	0.0884	0.0828	0.1307	0.5833	0.2776	0.2365	0.6536	0.1048	0.23	0.1606	0.5346	1.0735	0.7798
asv108	Bacteria	Proteobacteria	Alphaproteobacteria	Rhodobacterales	Rhodobacteraceae	Ascidiaceihabitans	0.249	0.0271	0.0405	0.0877	0.2411	0.4388	0.2719	0.4345	0.3212	0.3302	0.3218	0.064	0.2016	0.4166	0.2404	0.1363	0.0762	0.0282	0.0189	0.0219	0.0368	0.0159	0.0376	0.1932	0.0087	0.009	0.0339	0.043	0.0606	0.0557	0.0842	0.087	0.0323	0.033	0.4959	0.4435	0.1358	0.1694	0.242	0.293	0.1331	0.1015	0.0554
asv109	Bacteria	Proteobacteria	Gammaproteobacteria	Alteromonadales	Colwelliaceae	Colwellia	0.1219	2.9652	2.3076	0.5023	0.8647	2.2534	2.3194	1.3406	0.8975	1.8189	2.0637	5.4573	2.1725	2.9485	4.7164	2.9794	6.3327	0.238	0.4112	1.2121	0.0544	0.0095	0	0.0736	0.1608	0.052	0.1489	0.082	0.0679	0.0589	0.0645	0.0628	0.1925	0.2148	0.0487	0.0313	0.0826	0.0266	0.0309	0.0167	0.0491	0.0406	0.9954
asv110	Bacteria	Actinobacteriota	Acidimicrobiia	Actinomarinales	Actinomarinaceae	Cand_Actinomarina	0.0886	0.0077	0.0058	0.1516	1.0591	0.5799	0.4843	0.5106	0.4636	0.2338	0.2869	0.0096	0.2663	0.1741	0.0876	0.0466	0.0286	0.0155	0.0323	0.001	0.0032	0.0016	0	0.414	0.025	0.0215	0.0694	0.0619	0.0967	0.0792	0.0856	0.3195	0.0079	0.0008	0.4133	0.161	0.0247	0.1629	0.3845	0.3252	0.0498	0.0213	0.0158
asv111	Bacteria	Gemmatimonadota	BD2-11	BD2-11 uc	BD2-11 uc	BD2-11 uc	0.3864	0	0.0019	0.0073	0.0363	0.0136	0.0127	0.0743	0.1508	0.3516	0.3177	0.0176	0.4429	0.5571	0.3693	0.1805	0.0095	0.0042	0.0045	0.001	0.0016	0	0	0	0	0	0.0011	0.0081	0.0046	0.0021	0.0098	0.009	0	0	0.0233	0.0092	0.0218	0.1048	0.0481	0.0488	0.0195	0.0081	0.0132
asv112	Bacteria	Proteobacteria	Alphaproteobacteria	Rhodobacterales	Rhodobacteraceae	Planktomarina	0.1245	0.1807	0.077	0.1151	0.0519	0.0544	0.0552	0.0167	0.0521	0.0107	0.0123	0.0032	0.0198	0.0211	0.015	0.0116	0.0365	0.552	0.8593	0.0812	0.0416	0.0334	0.1127	0.092	0.9417	0.9922	0.3985	0.3375	0.4156	0.5836	0.1838	0.2015	0.1825	0.0867	0.0774	0.0939	0.0123	0.0194	0.0154	0.0077	0.0477	0.0822	0.0361
asv113	Bacteria	Proteobacteria	Gammaproteobacteria	Oceanospirillales	Nitrincolaceae	Nitrincolaceae uc	0.086	0.9308	0.8032	0.2393	0.0285	0.2704	0.172	0.0241	0.0223	0.0357	0.0369	0.0752	0.0324	0.0336	0.0776	0.0326	0.1763	0.3915	0.3867	0.9851	0.3807	0.4661	0.5636	0.1012	1.374	1.1572	0.3015	0.0955	0.0315	0.0353	0.1263	0.0642	0.1552	0.1743	0.0403	0.1905	0.1662	0.0431	0.0687	0.0064	0.228	0.1786	0.1575
asv114	Bacteria	Proteobacteria	Gammaproteobacteria	Alteromonadales	Alteromonadaceae	Paraglaciecola	0.0295	0.062	1.1365	0.0475	0.0207	0.7041	0.463	0.0631	0.1555	0.5426	0.5697	0.682	2.1527	0.0672	0.1002	0.9085	0.8702	1.0392	0.1571	0.3311	0.3231	0.1957	0.2442	0.1288	0.7766	0.8253	0.3476	0.1936	0.3417	0.1628	0.0533	0.0124	0.0129	0.0058	0.0074	0.1417	0.0142	0.0065	0	0.0103	0.0081	0.002	0.0035
asv115	Bacteria	Verrucomicrobiota	Verrucomicrobiae	Verrucomicrobiales	Rubritaleaceae	Luteolibacter	0.2067	0.3318	0.027	0.0767	0.013	0.0204	0.0021	0.0149	0.0074	0.0071	0	0	0.0052	0.0075	0.01	0.0105	0	0.0042	0.058	0.4353	0.0032	0	0	0.0184	0.0619	0.1579	2.2144	0.035	2.2095	1.2186	0.5331	0.5362	0.1911	0.005	0.0265	0.0451	0.0266	0.0309	0.0086	0.0039	0.0013	0	0
asv116	Bacteria	Proteobacteria	Alphaproteobacteria	SAR11	SAR11 Clade I	SAR11 Clade Ib	0.2798	0.173	0.2408	0.2795	0.2982	0.2262	0.2336	0.3732	0.3203	0.2981	0.248	0.3602	0.2726	0.1567	0.1928	0.191	0.2001	0.0676	0.0535	0.2312	0.136	0.0684	0.2067	0.0184	0.0424	0.0431	0.0487	0.0766	0.07	0.0953	0.1613	0.176	0.1164	0.1966	0.285	0.2429	0.437	0.3387	0.333	0.2725	0.3698	0.2912	0.3327
asv117	Bacteria	Proteobacteria	Alphaproteobacteria	Rhodobacterales	Rhodobacteraceae	Sulfitobacter	0.0051	0.0052	0.0231	0.0091	0.0013	0	0.0446	0	0.607	0.4712	0.002	0.0192	0.001	0.0174	0.3568	1.5491	0.1112	0.0605	0.0468	0.0292	0.0528	0.008	0	0	0.0869	0.1023	0.026	0.0134	0.0258	0.0482	0.0323	0.2961	0.3053	0.499	0.177	0.0497	0	0	0	0	0	0	0
asv118	Bacteria	Nitrospinota	Nitrospinia	Nitrospinales	Nitrospinaceae	Nitrospina	0.3697	0.8068	0.7223	0.4037	0.1737	0.5374	0.5735	0.1968	0.1341	0.1125	0.1086	0.3618	0.2538	0.2002	0.3143	0.0897	0.235	0.0028	0.0056	0.7289	0.6143	0.3802	0.8642	0.4324	0.0728	0.0825	0.0519	0.0645	0.1101	0.1424	0.3269	0.3913	1.0308	1.7705	0.5012	0.7895	1.0963	0.4528	0.3399	0.2262	1.3307	1.3667	1.0411
asv119	Bacteria	Bacteroidota	Bacteroidia	Flavobacteriales	Flavobacteriaceae	Pseudofulvibacter	0.0141	0.0013	0.0019	0.0128	0.035	0.0221	0.0149	0.0111	0.0102	0	0.002	0.0032	0	0	0	0	0.0079	0.0225	0.0011	0.0292	0.0032	0.0127	0	0	0.0098	0	0.0397	0.0578	0.0059	0.0043	0.0154	0.0235	0.0014	0.0182	0.0117	0.0074	0.0019	0.0043	0.0034	0.0026	0	0	0
asv120	Bacteria	Verrucomicrobiota	Verrucomicrobiae	Arctic97B-4	Arctic97B-4 uc	Arctic97B-4 uc	0.1528	0.0349	0.1233	0.179	0.2489	0.068	0.1402	0.2098	0.2272	0.3088	0.2562	0.2994	0.2695	0.3059	0.2567	0.212	0.0905	0.0042	0	0.0156	0.0832	0.0302	0.0188	0.2484	0.0141	0.0197	0.054	0.0175	0.0429	0.0203	0.174	0.1263	0.0359	0.0463	0.3698	0.1896	0.076	0.5145	0.3279	0.2879	0.236	0.0497	0.0792
asv121	Bacteria	Proteobacteria	Gammaproteobacteria	SAR86	SAR86 uc	SAR86 uc	0.249	0.2246	0.2928	0.2301	0.2515	0.165	0.1912	0.1801	0.1713	0.1517	0.1762	0.1553	0.1723	0.2139	0.184	0.0536	0.0905	0.0099	0.0279	0.2853	0.2368	0.1861	0.1691	0.138	0.0348	0.1077	0.0858	0.1506	0.2052	0.2623	0.4377	0.4085	0.3462	0.2536	0.2384	0.2705	0.3344	0.6745	0.2815	0.3046	0.4014	0.2577	0.3221
asv122	Bacteria	Bacteroidota	Bacteroidia	Flavobacteriales	Flavobacteriaceae	Polaribacter	0.0154	0.0478	0.0212	0.0037	0.0013	0.0034	0	0	0.0084	0	0.0123	0.0016	0.0031	0	0.0063	0.0012	0.0127	0.0634	0.1705	0.0021	0.0016	0	0	0	1.3719	0.8002	0.0334	0.0229	0.01	0.0021	0.0014	0.0014	0.0014	0.0008	0	0	0	0	0	0	0.0007	0	0
asv123	Bacteria	Proteobacteria	Alphaproteobacteria	Rhodospirillales	AEGEAN-169	AEGEAN-169 uc	0.0488	0.1614	0.1888	0.0731	0.0778	0.2024	0.1338	0.1077	0.0763	0.0428	0.0594	0.0112	0.0366	0.0485	0.025	0.0105	0.0302	0.0099	0.0245	0.0739	0.0512	0.0318	0.0751	0.1288	0.025	0.0161	0.0122	0.1008	0.1272	0.1392	0.0954	0.0835	0.13	0.1396	0.2533	0.2834	0.0788	0.0194	0.1287	0.0501	0.119	0.2628	0.081
asv124	Bacteria	Proteobacteria	Gammaproteobacteria	Burkholderiales	Methylophilaceae	OM43	0.1386	0.1226	0.104	0.2301	0.092	0.0782	0.0467	0.0594	0.0763	0.0839	0.1045	0.0192	0.1316	0.1244	0.0789	0.0175	0.0715	0.1169	0.1895	0.0552	0.008	0.008	0	0	0.0543	0.1382	0.178	0.0982	0.4415	0.5279	0.3451	0.2712	0.3707	0.043	0.1378	0.1049	0.1064	0.1263	0.127	0.1221	0.078	0.1126	0.029
asv125	Bacteria	Nitrospinota	Nitrospinia	Nitrospinales	Nitrospinaceae	LS-NOB	0.2952	0.2646	0.183	0.3233	0.3552	0.6769	0.6138	0.4438	0.3324	0.282	0.209	0.0848	0.2016	0.2015	0.1765	0.0804	0.0381	0.0211	0.01	0.3249	0.1136	0.1305	0.3006	0.3312	0.0554	0.1399	0.0689	0.0659	0.1147	0.1446	0.1557	0.3678	0.1925	0.4957	0.2935	0.2595	0.284	0.1191	0.1373	0.1324	0.1802	0.4251	0.1734
asv126	Bacteria	Bacteroidota	Bacteroidia	Flavobacteriales	Flavobacteriaceae	NS4	0.0244	0.284	0.1483	0.0676	0.0622	0.1616	0.1402	0.0279	0.0922	0.0732	0.0963	0.0256	0.095	0.0609	0.0651	0.0151	0.0461	1.256	2.2167	0.4676	0.208	0.7429	0.5636	0.2024	0.6702	0.6674	0.4022	0.0336	0.0486	0.2345	0.1249	0.0331	0.0726	0.0744	0.0117	0.0166	0.0779	0.0581	0.0309	0.0604	0.0632	0.1502	0.1118
asv127	Bacteria	Proteobacteria	Gammaproteobacteria	Burkholderiales	Methylophilaceae	OM43	0.1694	0.1549	0.0905	0.1717	0.1763	0.0799	0.068	0.0984	0.0782	0.1196	0.1168	0.0624	0.1097	0.1306	0.179	0.0419	0.0524	0.0943	0.1482	0.1187	0.0304	0.0318	0.0188	0.1104	0.0511	0.0484	0.0917	0.3173	0.4438	0.4347	0.261	0.2257	0.2658	0.0562	0.0985	0.1417	0.0418	0.1141	0.115	0.0745	0.0531	0.0781	0.0238
asv128	Bacteria	Proteobacteria	Alphaproteobacteria	Rhodospirillales	Magnetospiraceae	Magnetospira	0.0809	0.0413	0.0385	0.0457	0.1309	0.148	0.0765	0.1355	0.094	0.1017	0.1066	0.0064	0.07	0.0945	0.0426	0.014	0.027	0.0211	0.0401	0.1104	0.0352	0.0286	0.0376	0.1472	0.0293	0.0305	0.0668	0.1304	0.4422	0.3726	0.1613	0.2678	0.0761	0.0677	0.1653	0.15	0.0541	0.0696	0.0772	0.1144	0.0646	0.0528	0.022
asv129	Bacteria	Bacteroidota	Bacteroidia	Flavobacteriales	Flavobacteriaceae	NS4	0.2272	0.293	0.522	0.674	0.0752	0.1633	0.2867	0.117	0.1369	0.2499	0.1619	1.4392	0.2068	0.1418	0.2441	0.2958	0.1461	0.0014	0.0134	0.1458	0.4783	0.3039	0.3569	0.4784	0.0174	0.0287	0.1473	0.0108	0.0121	0.0332	0.2596	0.1477	0.3031	0.3214	0.1176	0.3	1.4126	0.7348	0.2764	0.2737	1.1424	0.3906	0.8572
asv130	Bacteria	Proteobacteria	Gammaproteobacteria	OM182	OM182 uc	OM182 uc	0.0642	0.0065	0.0019	0.0658	0.3202	0.1718	0.2613	0.1634	0.1248	0.0964	0.0963	0.0048	0.0752	0.0759	0.0388	0.0303	0.0064	0.1985	0.2641	0.001	0	0	0.0188	0.0828	0	0	0.0699	0.1439	0.5427	0.7271	0.3073	0.325	0.046	0	0.4387	0.3414	0.0323	0.1435	0.3553	0.1298	0.0363	0.001	0.0053
asv131	Bacteria	Proteobacteria	Alphaproteobacteria	SAR11	SAR11 uc	SAR11 uc	0.1682	0.0891	0.0886	0.1406	0.1919	0.2007	0.2251	0.2599	0.2588	0.2195	0.1721	0.0224	0.1462	0.1045	0.0601	0.0361	0.0302	0.0352	0.0245	0.1218	0.0512	0.043	0.0376	0.1012	0.0087	0.0233	0.0223	0.0336	0.0287	0.0525	0.0744	0.1222	0.0503	0.0777	0.4143	0.2439	0.1064	0.1572	0.2437	0.2802	0.1352	0.2628	0.1487
asv132	Bacteria	Proteobacteria	Alphaproteobacteria	Thalassobaculales	Nisaeaceae	OM75	0.2054	0.04	0.052	0.0292	0.1608	0.0731	0.1211	0.1411	0.2123	0.2178	0.2131	0.04	0.1504	0.3308	0.2091	0.0524	0.0889	0.0127	0.0435	0.0427	0.024	0.0175	0.0939	0.2024	0.0456	0.0771	0.1012	0.0592	0.2038	0.1585	0.1136	0.1311	0.0374	0.1347	0.2236	0.1804	0.0522	0.2655	0.2643	0.2622	0.1197	0.1136	0.0537
asv133	Bacteria	Proteobacteria	Alphaproteobacteria	SAR11	SAR11 Clade I	SAR11 Clade Ia	0.1155	0.0103	0.0039	0.1498	0.1452	0.2415	0.1657	0.2005	0.1285	0.0732	0.0902	0.0048	0.0574	0.0423	0.0188	0.0245	0.0206	0.0591	0.039	0	0.0048	0.0032	0	0.1012	0.0076	0.0305	0.0397	0.078	0.0982	0.1124	0.1052	0.1263	0.0323	0.0017	0.1897	0.1436	0.0285	0.0531	0.103	0.1028	0.0235	0.003	0.0009
asv134	Bacteria	Proteobacteria	Alphaproteobacteria	Rhodospirillales	AEGEAN-169	AEGEAN-169 uc	0.1425	0.0013	0.0039	0.0676	0.315	0.2262	0.1742	0.2785	0.1788	0.1428	0.1824	0.0096	0.0856	0.0858	0.0238	0.0105	0.0016	0.0056	0.0045	0	0	0	0	0.0184	0.0076	0.0018	0.0101	0.1775	0.3077	0.3266	0.2231	0.2284	0.0151	0	0.391	0.1334	0.0161	0.1148	0.2609	0.1362	0.0242	0.0071	0.0114
asv136	Bacteria	Proteobacteria	Alphaproteobacteria	AT-s3-44	AT-s3-44 uc	AT-s3-44 uc	0.1219	0.0671	0.0655	0.0274	0.1245	0.0816	0.1529	0.1541	0.1871	0.2088	0.1701	0.0496	0.1859	0.2748	0.2153	0.078	0.0667	0.0099	0.0134	0.0729	0.024	0.0159	0	0.0736	0.0206	0.0484	0.0111	0.0269	0.0868	0.0621	0.0631	0.0683	0.0474	0.1991	0.1547	0.1417	0.1178	0.1012	0.1682	0.329	0.1358	0.1177	0.081
asv137	Bacteria	Bacteroidota	Bacteroidia	Flavobacteriales	Flavobacteriaceae	NS2b	0.4018	0.0065	0.0039	0.011	0.0895	0.0085	0.0106	0.1281	0.1369	0.1232	0.1844	0.0112	0.2287	0.2201	0.0939	0.0478	0.0111	0	0.0022	0	0.0032	0	0	0.1012	0.0011	0	0.009	0.0108	0.0071	0.0043	0.0645	0.0317	0	0	0.1134	0.0377	0.0038	0.4392	0.1768	0.3033	0.0565	0.0193	0.015
asv138	Bacteria	Proteobacteria	Alphaproteobacteria	Alphaproteobacteria uc	Alphaproteobacteria uc	Alphaproteobacteria uc	0.0937	0.0026	0.0077	0.0055	0.1439	0.0663	0.1614	0.3064	0.3268	0.4445	0.2869	0.0128	0.3008	0.4415	0.1903	0.0722	0.0159	0.0056	0.0111	0.0042	0.0016	0.0048	0	0.1012	0	0.0018	0.0138	0.0255	0.1151	0.0878	0.0463	0.0856	0.0007	0.0107	0.1674	0.1675	0.018	0.1019	0.575	0.5423	0.1123	0.0416	0.0044
asv139	Bacteria	Bacteroidota	Bacteroidia	Flavobacteriales	Cryomorphaceae	Cryomorphaceae uc	0.0308	0.0878	0.077	0.0164	0.0441	0.0816	0.0212	0.039	0.0177	0.0178	0.0123	0.0032	0.0084	0.0025	0.005	0.0023	2.582	0.0943	0.0802	0.0771	0.0448	0.1464	0.0751	0.0368	0.8277	0.9061	0.0265	0.0336	0.0027	0	0.0056	0.0083	0.0014	0.005	0.0551	0.0166	0.0019	0.0029	0.0051	0	0.0148	0.0375	0.0053
asv140	Bacteria	Bacteroidota	Bacteroidia	Flavobacteriales	Flavobacteriaceae	Flavobacterium	0.0257	0	0	0	0	0	0	0.0019	0	0	0	0	0	0	0	0	0	0	0	0.001	0	0	0	0.0092	0	0.0036	0.0016	0.0013	0.0011	0	0.4181	0.0511	0	0.0116	0.0551	0	0.0076	0.5159	0.1562	10.3521	1.3603	2.912	0.2394
asv141	Bacteria	Proteobacteria	Gammaproteobacteria	OM182	OM182 uc	OM182 uc	0.0757	0.1743	0.1156	0.2612	0.1322	0.3163	0.3611	0.0873	0.0819	0.0607	0.0779	0.0096	0.0397	0.0622	0.0363	0.0035	0.027	0.2788	0.4436	0.4405	0.1936	0.3261	0.2442	0.1656	0.0684	0.2512	0.0636	0.0565	0.0969	0.196	0.174	0.1504	0.2615	0.0653	0.1346	0.2043	0.0475	0.0474	0.0515	0.0488	0.0329	0.0446	0.0634
asv142	Bacteria	Proteobacteria	Gammaproteobacteria	Oceanospirillales	Halomonadaceae	Halomonas	0.0475	0.0349	0.131	0	0.0169	0.0017	0.0021	0.0149	0	0.0071	0.002	0.0016	0.0021	0.0112	0.0038	0.0035	0	0	0	0	0.0016	0	0	0	0.0022	0.0018	0	0	0	0	0	0	0	0	0	0	0	0	0	0	0	0	0
asv143	Bacteria	Proteobacteria	Gammaproteobacteria	Burkholderiales	Methylophilaceae	OM43	0.1682	0.1769	0.21	0.2155	0.1504	0.1378	0.0998	0.1708	0.1266	0.1856	0.1721	0.2353	0.1661	0.1629	0.2041	0.1433	0.1636	0.0789	0.2006	0.101	0.0448	0.0541	0.0188	0.3036	0.0587	0.131	0.6057	0.113	0.2049	0.2998	0.2385	0.1836	0.2794	0.2032	0.1494	0.1748	0.3344	0.1249	0.1648	0.0861	0.2596	0.2455	0.2007
asv144	Bacteria	Proteobacteria	Gammaproteobacteria	Pseudomonadales	Pseudomonadaceae	Pseudomonas	0	0	0	0	0	0	0	0	0	0	0	0	0	0	0	0	0	0	0	0	0	0	0	0	0	0	0	0	0	0	0	0	0	0.5188	0	0	0	0	0	0	0	0	0
asv145	Archaea	Crenarchaeota	Nitrososphaeria	Nitrosopumilales	Nitrosopumilaceae	Cand_Nitrosopumilus	0.1874	0.0052	0.0135	0.0621	0.7039	0.1735	0.2549	0.4196	0.4143	0.2695	0.2541	0.032	0.3959	0.2388	0.1102	0.0734	0.0127	0.0169	0.0156	0	0	0	0	0.0276	0.0054	0	0.0233	0.0995	0.1245	0.1156	0.2764	0.3596	0.0043	0.0008	0.3327	0.0837	0.057	0.3724	0.3364	0.2853	0.1056	0.0122	0.0194
asv146	Bacteria	Bacteroidota	Bacteroidia	Flavobacteriales	Cryomorphaceae	Cryomorphaceae uc	0.0847	0.2065	0.104	0.0712	0.0648	0.0714	0.0701	0.0241	0.0652	0.0107	0.0758	0.0032	0.0042	0.0012	0.0038	0	0.0095	4.1272	0.6052	0.0583	0.048	0.0732	0.1315	0.1288	0.6409	0.357	0.0652	0.0296	0.0445	0.061	0.0505	0.0462	0.097	0.0074	0.0127	0.0147	0.0085	0.0007	0.0069	0.0039	0.0121	0.0507	0.0062
asv147	Bacteria	Proteobacteria	Alphaproteobacteria	SAR11	SAR11 Clade II	SAR11 Clade II uc	0.1656	0.0219	0.0385	0.1114	0.1633	0.1429	0.2719	0.3008	0.3072	0.2356	0.2336	0.0961	0.2267	0.1418	0.0914	0.1188	0.0397	0.0465	0.0267	0.0073	0.0064	0.0111	0.0376	0.0368	0.0239	0.0197	0.0217	0.0229	0.0207	0.0332	0.0589	0.0759	0.018	0.0091	0.3009	0.2052	0.0902	0.1866	0.3313	0.2647	0.1002	0.0477	0.0484
asv148	Bacteria	Proteobacteria	Gammaproteobacteria	Thiomicrospirales	Thioglobaceae	SUP05_cluster	0.4839	0.0723	0.0944	0.2721	0.0622	0.0544	0.085	0.0984	0.1518	0.1392	0.1496	0.4018	0.2381	0.2064	0.3155	0.622	0.1842	0.0042	0.01	0.024	0.0672	0.0239	0.0376	0.1012	0.0109	0.0161	0.0636	0.0551	0.0278	0.0257	0.1249	0.0787	0.0783	0.0157	0.0657	0.0709	0.2109	0.6745	0.3107	0.1658	0.2031	0.0517	0.0783
asv149	Bacteria	Dadabacteria	Dadabacteriia	Dadabacteriales	Dadabacteriales uc	Dadabacteriales uc	0.1181	0.2775	0.366	0.0621	0.0259	0.0782	0.0956	0.039	0.0549	0.2106	0.1783	0.2305	0.4293	0.2997	0.333	0.1468	0.0937	0.0113	0.0234	0.3624	0.1328	0.0764	0.1691	0.1932	0.05	0.0807	0.0583	0.0175	0.0217	0.0171	0.0379	0.0331	0.0539	0.6105	0.0223	0.1049	0.2669	0.1442	0.103	0.1684	0.2791	0.4383	0.3943
asv150	Bacteria	Bacteroidota	Bacteroidia	Cytophagales	Cyclobacteriaceae	Marinoscillum	0.1823	0.0129	0.0116	0.0146	0.3604	0.0425	0.0552	0.1727	0.2532	0.2481	0.2746	0.0208	0.3583	0.2549	0.0876	0.0571	0.0064	0.0014	0.0011	0.0167	0.0176	0.008	0	0.1748	0.0076	0.0179	0.0064	0.0255	0.0103	0.0032	0.0659	0.0545	0.0014	0.0083	0.1558	0.0414	0.0361	0.2669	0.1339	0.311	0.0699	0.0294	0.022
asv151	Bacteria	Proteobacteria	Gammaproteobacteria	SAR86	SAR86 uc	SAR86 uc	0.1694	0.0607	0.0193	0.084	0.0506	0.0221	0.0425	0.0594	0.1043	0.1017	0.082	0.0032	0.0762	0.0684	0.0113	0.0058	0.0175	0.0394	0.0847	0.0073	0.0112	0.0032	0	0.092	0.0163	0.0197	0.0371	0.1022	0.465	0.182	0.3227	0.3409	0.1717	0.0017	0.1505	0.0764	0.0218	0.2547	0.1596	0.239	0.0619	0.0142	0.0123
asv152	Bacteria	Proteobacteria	Gammaproteobacteria	Arenicellales	Arenicellaceae	Arenicellaceae uc	0.0745	0.2517	0.6087	0.4311	0.0856	0.1701	0.4163	0.1095	0.1089	0.2749	0.1762	0.9557	0.1661	0.1181	0.3568	0.2318	0.2636	0	0.0111	0.0927	0.2464	0.0748	0.1503	0.5888	0.05	0.0736	0.1452	0.0081	0.0062	0.0086	0.1108	0.1173	0.283	0.9501	0.213	0.8503	2.1194	0.9092	0.5991	0.4203	1.096	0.6068	0.7437
asv153	Bacteria	Proteobacteria	Alphaproteobacteria	Rickettsiales	Mitochondria	Mitochondria uc	0.0051	0.0865	1.6431	1.4174	0.1063	0.1667	0.0743	0.0093	0.0065	0.0107	0.0082	0.0288	0.0094	0.0087	0.0213	0.0163	0.2287	1.111	0.2396	1.4235	6.9268	2.9192	1.146	0.4416	0.0272	0.0502	0.0445	0.1304	0.0087	0.0064	0.0042	0.0007	0.0022	0.0116	0.0032	0.0212	0	0.0022	0.0051	0.0064	0.0323	0.0548	0.059
asv154	Bacteria	Proteobacteria	Gammaproteobacteria	Cellvibrionales	Porticoccaceae	SAR92	0.0359	0.0013	0	0.084	0.083	0.1412	0.0807	0.0241	0.0196	0.0107	0.0123	0	0.0073	0.0124	0.0075	0.007	0.0079	0.0422	0.0323	0	0.0016	0.0016	0.0188	0.0552	0.0033	0.0036	0.0307	0.0188	0.0827	0.0846	0.0309	0.0421	0.0625	0.0008	0.1272	0.1408	0.0019	0.0072	0.0206	0.0103	0.0034	0	0
asv155	Bacteria	Bacteroidota	Bacteroidia	Flavobacteriales	Flavobacteriaceae	Aurantivirga	0	0	0	0	0	0	0	0	0	0.0143	0	0.0032	0.001	0	0	0.7478	0.0032	0	0	0.025	0.0032	0	0	0	0.0054	0	0.0011	0	0	0	0	0	0	0	0	0	0	0.0007	0	0	0.0027	0	0.0079
asv156	Bacteria	Proteobacteria	Alphaproteobacteria	SAR11	SAR11 Clade I	SAR11 Clade Ia	0.1861	0.1188	0.1502	0.2247	0.1608	0.1037	0.1551	0.2581	0.1629	0.1821	0.1435	0.2705	0.1504	0.0846	0.0664	0.0687	0.0889	0.0338	0.0212	0.0646	0.0448	0.0557	0.0188	0.0184	0.0217	0.0144	0.0339	0.074	0.0698	0.0899	0.1333	0.167	0.0747	0.0628	0.2554	0.1997	0.1415	0.1794	0.2025	0.2018	0.15	0.0842	0.1091
asv157	Bacteria	Proteobacteria	Gammaproteobacteria	SAR86	SAR86 uc	SAR86 uc	0.0013	0	0	0.0018	0.0078	0.051	0.0531	0.4865	0.202	0.0928	0.1025	0.008	0.0606	0.041	0.0125	0.0035	0	0.0014	0	0	0	0	0	0.0092	0	0	0.0005	0.004	0.0046	0.0011	0	0.0041	0	0	0.2999	0.0883	0.0085	0.0043	0.4137	0.1041	0.037	0.002	0.0035
asv158	Bacteria	Marinimicrobia_SAR406	Marinimicrobia_SAR406 uc	Marinimicrobia_SAR406 uc	Marinimicrobia_SAR406 uc	Marinimicrobia_SAR406 uc	0.1219	0.0026	0	0.011	0.3747	0.165	0.1529	0.3899	0.5465	0.4177	0.3709	0.0096	0.7625	0.7598	0.318	0.127	0.0492	0.0113	0.0245	0	0	0	0	0.23	0.0033	0	0	0.0067	0.0071	0.0011	0.0758	0.0718	0	0	0.0042	0.0184	0.0104	0.0316	0.2386	0.5513	0.1573	0.0802	0.0466
asv159	Bacteria	Proteobacteria	Gammaproteobacteria	UBA10353	UBA10353 uc	UBA10353 uc	0.1399	0	0	0.0018	0.162	0.0544	0.068	0.1745	0.2281	0.2927	0.25	0.0112	0.1504	0.1952	0.0889	0.0314	0.0048	0.0042	0.0033	0	0.0016	0	0	0.0092	0.0043	0.0054	0.0005	0.0108	0.0235	0.0096	0.0379	0.049	0	0	0.1229	0.0718	0.0304	0.1177	0.3313	0.1594	0.0625	0.001	0.007
asv160	Bacteria	Nitrospinota	Nitrospinia	Nitrospinales	Nitrospinaceae	LS-NOB	0.3145	0.0077	0.0019	0.011	0.1245	0.0289	0.0425	0.1244	0.1182	0.1856	0.1025	0.008	0.1483	0.2064	0.0926	0.0629	0.0286	0.0014	0.0045	0	0.0016	0	0	0.1012	0.0054	0	0.0085	0.0134	0.0146	0.0193	0.0477	0.0531	0.0007	0	0.1431	0.0386	0.0133	0.1916	0.2266	0.1632	0.1244	0.0446	0.0202
asv161	Bacteria	Cyanobacteria	Cyanobacteriia	Synechococcales	Cyanobiaceae	Synechococcus	0.0167	0.0039	0	0.1151	0.035	0.1105	0.0276	0.039	0.0112	0.0107	0.0061	0	0	0.0012	0.0013	0	0	0.0099	0	0.0031	0	0	0.0376	0.138	0	0	0.0069	0.0027	0.0021	0.0021	0.0295	0.0255	0.0158	0.0008	0.0699	0.0617	0	0	0.0069	0.0064	0.0007	0	0
asv162	Bacteria	Proteobacteria	Alphaproteobacteria	Rhodospirillales	Magnetospiraceae	Magnetospiraceae uc	0.1284	0.2853	0.391	0.0895	0.0259	0.0782	0.1529	0.0594	0.0493	0.116	0.0902	0.2417	0.0679	0.1082	0.164	0.0536	0.1159	0.0014	0.0045	0.1041	0.104	0.0509	0.0188	0.1104	0.0163	0.0323	0.0122	0.0175	0.0467	0.0214	0.1066	0.0939	0.1925	1.06	0.106	0.3	0.5652	0.1112	0.3107	0.1619	0.6529	0.6686	0.5923
asv163	Bacteria	Proteobacteria	Alphaproteobacteria	Thalassobaculales	Nisaeaceae	OM75	0.0911	0.5293	0.7089	0.2046	0.0246	0.1837	0.2697	0.0408	0.0242	0.1642	0.0574	0.7636	0.0658	0.0709	0.4282	0.1724	0.524	0	0.0045	0.3613	0.2336	0.1368	0.3382	0.6348	0.0999	0.1758	0.0853	0.0054	0.0062	0.0075	0.094	0.107	0.2299	1.6375	0.0848	0.2724	0.8825	0.0639	0.1596	0.0463	1.0302	1.2308	0.925
asv164	Bacteria	Proteobacteria	Gammaproteobacteria	Alteromonadales	Pseudoalteromonadaceae	Pseudoalteromonas	0	0	0.0019	0	0.0039	0	0.0021	0	0.0009	0	0	0	0	0.0012	0	0	0	0	0.0011	0	0	0	0	0	0	0	0	0	0	0.0011	0	0	0	0	0	0	0	0.0007	0	0	0	0	0
asv165	Bacteria	Proteobacteria	Gammaproteobacteria	SAR86	SAR86 uc	SAR86 uc	0.0385	0.0013	0.0058	0.0731	0.1698	0.1769	0.2761	0.0817	0.121	0.0857	0.0758	0.0064	0.0355	0.041	0.0163	0.0023	0.0032	0.0028	0.0011	0.001	0	0	0.0188	0.1196	0	0.0018	0.0079	0.0202	0.0894	0.0825	0.0547	0.0897	0.0201	0	0.2151	0.1859	0.0513	0.0251	0.1064	0.072	0.0034	0	0.0009
asv166	Bacteria	Bacteroidota	Bacteroidia	Flavobacteriales	Flavobacteriaceae	Aurantivirga	0.1232	0.0607	0.0096	0.0731	0.0415	0.0221	0.0489	0.0149	0.0279	0.0054	0.0389	0	0.0052	0.0075	0.0038	0.0058	0.0064	0.2154	0.3054	0	0	0	0	0	0.3823	0.4055	0.0901	0.1264	0.0878	0.1563	0.1656	0.0849	0.0546	0.0017	0.0148	0.0018	0.0114	0.0301	0.0137	0.0026	0	0	0
asv167	Bacteria	Proteobacteria	Gammaproteobacteria	Burkholderiales	Nitrosomonadaceae	Nitrosomonas	0.1861	0.133	0.1868	0.2247	0.3358	0.3452	0.2995	0.3119	0.1769	0.1803	0.1373	0.0576	0.094	0.0734	0.0613	0.0198	0.0111	0	0.0056	0.1166	0.0864	0.043	0.1503	0.0644	0.0337	0.0269	0.0646	0.0175	0.0675	0.1488	0.202	0.352	0.4339	0.5387	0.3836	0.53	0.2261	0.1665	0.3879	0.2108	0.3207	0.4261	0.2068
asv168	Bacteria	Proteobacteria	Alphaproteobacteria	Kordiimonadales	Kordiimonadales uc	Kordiimonadales uc	0.0193	0.0142	0.0154	0.0639	0.0596	0.1259	0.1041	0.0408	0.0465	0.0393	0.0389	0.0048	0.0345	0.0224	0.0225	0.0047	0.0175	0.0507	0.2686	0.0469	0.0112	0.043	0.0564	0.1196	0.0065	0.0161	0.1484	0.0255	0.0356	0.1317	0.0421	0.0511	0.1221	0.0752	0.054	0.0755	0.0551	0.0194	0.0223	0.0141	0.0377	0.0649	0.0211
asv169	Bacteria	Proteobacteria	Gammaproteobacteria	SAR86	SAR86 uc	SAR86 uc	0.0103	0.0039	0.0058	0.0183	0.1374	0.0391	0.1041	0.0613	0.1108	0.0946	0.0758	0.008	0.0898	0.0895	0.0476	0.0233	0.0127	0.0437	0.0312	0.0052	0	0.0032	0	0.092	0.0022	0.0036	0.0201	0.0296	0.0378	0.0321	0.0393	0.0386	0.0208	0.0008	0.0805	0.0893	0.0199	0.1055	0.2043	0.2069	0.0235	0.002	0.0053
asv170	Bacteria	Proteobacteria	Gammaproteobacteria	SAR86	SAR86 uc	SAR86 uc	0.0244	0.0065	0	0.0548	0.0389	0.0748	0.1487	0.8188	0.3435	0.1321	0.1271	0.0064	0.0783	0.0547	0.0376	0.0082	0.0016	0.0084	0.01	0	0	0	0	0.0736	0	0	0.0048	0.0054	0.0084	0.0086	0.0098	0.009	0.0187	0	0.3529	0.1426	0.0133	0.0086	0.3073	0.1517	0.0336	0.0162	0.0018
asv171	Bacteria	Bacteroidota	Bacteroidia	Flavobacteriales	Flavobacteriaceae	NS4	0.0103	0.0065	0	0.0968	0.083	0.2058	0.0956	0.1095	0.0689	0.0232	0.0205	0	0.0272	0.0199	0.0125	0.0023	0.0064	0.0042	0.0056	0.0187	0.008	0.0111	0.0939	0.0552	0	0	0.0095	0.0847	0.0846	0.0428	0.0337	0.0642	0.0237	0.0041	0.2257	0.0883	0.0114	0.0122	0.0566	0.0527	0.0087	0.001	0.0106
asv172	Bacteria	Proteobacteria	Gammaproteobacteria	Steroidobacterales	Woeseiaceae	Woeseia	0.2619	0.0555	0.1002	0.0877	0.0506	0.0391	0.0658	0.0576	0.0652	0.1357	0.1189	0.1025	0.1044	0.1082	0.0676	0.0501	0.0524	0.0014	0.0011	0.0427	0.0256	0.0334	0.0376	0.0276	0.013	0.0036	0.0074	0.0121	0.0119	0.0139	0.0491	0.0414	0.0417	0.271	0.0795	0.0893	0.1634	0.1679	0.1545	0.0938	0.1372	0.0741	0.0862
asv173	Bacteria	Proteobacteria	Gammaproteobacteria	KI89A	KI89A uc	KI89A uc	0.0077	0.0374	0.0154	0.0402	0.0454	0.085	0.0935	0.065	0.0447	0.0232	0.0164	0.0208	0.0157	0.0348	0.1415	0.0489	0.0572	0.2197	0.0769	0.0312	0.0128	0.0127	0.0188	0.1564	0.088	0.1184	0.0281	0.0659	0.0627	0.046	0.0323	0.0235	0.0912	0.0264	0.231	0.2116	0.0541	0.0043	0.1408	0.0643	0.0484	0.14	0.0185
asv174	Bacteria	Proteobacteria	Alphaproteobacteria	Defluviicoccales	Defluviicoccales uc	Defluviicoccales uc	0.018	0.0555	0.0385	0.0091	0.0285	0.1276	0.1678	0.2822	0.2076	0.216	0.1291	0.0032	0.1149	0.0597	0.0876	0.0151	0.0032	0.0014	0.0067	0.0427	0.0256	0.0159	0.0188	0.0276	0.0152	0.0251	0.0079	0.0081	0.0278	0.015	0.0112	0.0179	0.0057	0.1099	0.0456	0.0893	0.0114	0.0086	0.0721	0.1015	0.0323	0.0538	0.0079
asv175	Bacteria	Proteobacteria	Alphaproteobacteria	Rhodospirillales	Magnetospiraceae	Magnetospiraceae uc	0.0436	0.0052	0.0019	0.0603	0.0804	0.1156	0.1338	0.143	0.1285	0.075	0.1025	0.0048	0.0752	0.1144	0.0639	0.0093	0.0016	0.0099	0.0056	0	0	0	0	0.092	0	0.0072	0.0101	0.0363	0.0713	0.1028	0.0477	0.0828	0.0158	0.0008	0.2289	0.2328	0.0256	0.0222	0.0927	0.1465	0.0383	0.0101	0.0035
asv176	Bacteria	Proteobacteria	Alphaproteobacteria	Rhodospirillales	AEGEAN-169	AEGEAN-169 uc	0.2554	0.0723	0.0578	0.0402	0.0856	0.0578	0.0935	0.0966	0.1713	0.1874	0.1435	0.056	0.1682	0.1791	0.0989	0.0419	0.027	0.0042	0.0078	0.0646	0.0208	0.0191	0.0564	0	0.0174	0.0018	0.0048	0.039	0.0365	0.0482	0.101	0.0863	0.0625	0.0834	0.1293	0.069	0.0617	0.3021	0.2352	0.1928	0.119	0.0731	0.037
asv177	Bacteria	Proteobacteria	Gammaproteobacteria	Thiotrichales	Thiotrichaceae	Thiotrichaceae uc	0.1771	0.6455	0.3872	0.1443	0.0998	0.1344	0.0977	0.0353	0.1052	0.0214	0.1373	0.0176	0.0167	0.0087	0.0063	0.0198	0.0222	0.1141	2.0239	0.2624	0.1056	0.1002	0.1879	0.1288	0.3682	0.9868	0.2771	0.4222	0.2635	0.4904	0.4055	0.254	0.5265	0.0818	0.106	0.1399	0.1558	0.0445	0.0669	0.0257	0.1695	0.2151	0.0968
asv178	Bacteria	Proteobacteria	Alphaproteobacteria	Rickettsiales	Rickettsiales uc	Rickettsiales uc	0	0	0.0019	0	0.0169	0.0459	0.0021	0	0	0	0	0	0	0	0	0	0	0	0	0	0	0	0	0	0	0	0	0	0	0	0	0	0	0	0.0032	0.0037	0	0	0	0	0	0	0
asv179	Bacteria	Proteobacteria	Alphaproteobacteria	Defluviicoccales	Defluviicoccales uc	Defluviicoccales uc	0.1669	0.04	0.0462	0.0292	0.0402	0.0136	0.0382	0.0817	0.0763	0.1838	0.164	0.056	0.1347	0.2636	0.1239	0.0443	0.0683	0.0084	0.0301	0.0302	0.0064	0.0207	0.0188	0.0552	0.0304	0.0359	0.0079	0.0592	0.0549	0.0332	0.0659	0.0283	0.028	0.0405	0.0657	0.0525	0.056	0.1873	0.2197	0.2262	0.1526	0.1289	0.0942
asv180	Bacteria	Planctomycetota	Planctomycetes	Planctomycetales	Rubinisphaeraceae	Rubinisphaeraceae uc	0.0526	0.0168	0.0135	0.0091	0.0104	0.0068	0.0064	0.0223	0.0698	0.1446	0.1189	0.0192	0.4	0.6989	0.3481	0.1805	0.0286	0.0042	0.0011	0.0396	0.0096	0	0	0	0.0369	0.0251	0.0228	0.0081	0.0034	0.0021	0.0042	0.0076	0.0057	0.0801	0.0191	0.0322	0.0237	0.071	0.0343	0.0925	0.1089	0.0112	0.0484
asv181	Bacteria	Bacteroidota	Bacteroidia	Flavobacteriales	Flavobacteriaceae	NS4	0.0424	0.0013	0	0.0311	0.2022	0.0493	0.0595	0.0854	0.0689	0.0411	0.0471	0.0032	0.0397	0.0187	0.0125	0.007	0	0.0338	0.0078	0	0.0048	0	0.0188	0.0092	0.0109	0	0.1097	0.1237	0.0832	0.0278	0.0547	0.1139	0.0029	0	0.0244	0.011	0.0133	0.0301	0.0395	0.0424	0.0067	0.0081	0.0035
asv182	Bacteria	Proteobacteria	Gammaproteobacteria	EPR3968-O8a-Bc78	EPR3968-O8a-Bc78 uc	EPR3968-O8a-Bc78 uc	0.1553	0	0	0.0018	0.0143	0	0.0021	0.0241	0.0382	0.0482	0.0389	0	0.0815	0.1057	0.0601	0.0163	0.0143	0	0	0	0	0	0	0	0	0.0036	0	0.0121	0.005	0.0043	0.0154	0.0055	0	0	0.0106	0.011	0	0.1249	0.115	0.1594	0.0356	0.0183	0.022
asv183	Bacteria	Proteobacteria	Gammaproteobacteria	Alteromonadales	Alteromonadaceae	Paraglaciecola	0	3.1847	0.0424	0.0311	1.4947	0.1599	0.2974	3.5426	0.054	0.6801	3.5168	0.3666	1.4497	0.4763	0.2354	1.2661	1.0576	0.0605	0.1003	0.0656	0.0608	0.0223	0	0.1748	0.0261	0.0233	0.0323	0.0013	0.0046	0.0203	0.0224	0.0235	0.0201	0.0198	0.0074	0.0718	0.0418	0.028	0.0172	0.0039	0.0222	0.0041	0.0361
asv184	Bacteria	Proteobacteria	Gammaproteobacteria	SAR86	SAR86 uc	SAR86 uc	0.2465	0.0219	0.0289	0.0804	0.1245	0.0153	0.0573	0.0743	0.0791	0.0946	0.0922	0.056	0.07	0.0746	0.0501	0.021	0.027	0.0028	0.0145	0.0187	0.0368	0.0382	0.0751	0.0276	0.0022	0	0.0196	0.1251	0.1363	0.106	0.1978	0.158	0.0316	0.0372	0.2204	0.0801	0.0997	0.2533	0.1493	0.1542	0.1049	0.0284	0.0563
asv185	Bacteria	Proteobacteria	Alphaproteobacteria	SAR11	SAR11 Clade II	SAR11 Clade II uc	0.1194	0.0581	0.0944	0.1096	0.1504	0.1122	0.1954	0.2005	0.176	0.1464	0.1394	0.0528	0.14	0.0783	0.0613	0.0384	0.0143	0.0282	0.0167	0.0864	0.0352	0.0207	0.0939	0.0736	0.0185	0.009	0.0196	0.0229	0.0178	0.0225	0.0561	0.0628	0.0187	0.0967	0.2405	0.1629	0.1073	0.1134	0.194	0.1504	0.117	0.1197	0.1575
asv186	Bacteria	Proteobacteria	Alphaproteobacteria	SAR11	SAR11 Clade IV	SAR11 Clade IV uc	0.0822	0.009	0.0096	0.1954	0.1932	0.1514	0.1274	0.1021	0.0624	0.0321	0.0451	0	0.0251	0.0224	0.0038	0.0093	0.0048	0.0253	0.0067	0	0	0.0032	0	0.0092	0	0.0018	0.0212	0.1681	0.4486	0.4701	0.275	0.2526	0.0963	0.0058	0.1833	0.1141	0.0446	0.0474	0.0669	0.0848	0.0188	0.0051	0
asv187	Bacteria	SAR324	SAR324 uc	SAR324 uc	SAR324 uc	SAR324 uc	0.0475	0.0878	0.131	0.1059	0.0544	0.0459	0.0892	0.0761	0.0661	0.141	0.1127	0.5843	0.235	0.1803	0.6085	1.1228	1.2751	0.0042	0.0178	0.0552	0.0512	0.0939	0.2067	0.7728	0.1293	0.1651	0.5362	0.0148	0.018	0.0064	0.014	0.0221	0.0194	0.0801	0.0254	0.0101	0.113	0.1141	0.0549	0.0553	0.121	0.0933	0.2376
asv188	Bacteria	Marinimicrobia_SAR406	Marinimicrobia_SAR406 uc	Marinimicrobia_SAR406 uc	Marinimicrobia_SAR406 uc	Marinimicrobia_SAR406 uc	0.0757	0.0039	0.0077	0.0329	0.6197	0.3895	0.223	0.4419	0.485	0.4105	0.373	0.0128	0.5494	0.4875	0.3431	0.1887	0.1175	0.0113	0.1003	0	0.008	0.0032	0.0376	0.3864	0.0826	0.0628	0.0207	0.0134	0.0155	0.0182	0.108	0.156	0.0007	0.005	0.0117	0.0018	0.0114	0.0395	0.0755	0.2468	0.0276	0.0183	0.044
asv189	Bacteria	Proteobacteria	Gammaproteobacteria	SAR86	SAR86 uc	SAR86 uc	0.0026	1.0005	0.8032	0.0384	0.0169	0.1531	0.1827	0.0204	0.0186	0.0625	0.0389	0.1361	0.0428	0.041	0.1452	0.0268	0.0492	0.0042	0.0234	1.3329	0.2736	0.8368	0.4509	0.184	0.0532	0.1256	0.0117	0.0027	0.0068	0.015	0.0028	0.0255	0.8728	0.499	0.0201	0.3644	0.6013	0.0387	0.1047	0.0488	0.6785	0.5936	0.4823
asv190	Bacteria	Marinimicrobia_SAR406	Marinimicrobia_SAR406 uc	Marinimicrobia_SAR406 uc	Marinimicrobia_SAR406 uc	Marinimicrobia_SAR406 uc	0.104	0.071	0.2755	0.3763	0.0817	0.0731	0.0913	0.0483	0.1136	0.1642	0.1578	0.5827	0.3979	0.2997	0.7662	1.4885	0.8003	0.0028	0.0123	0.0104	0.1632	0.0445	0.0188	0.3772	0.0174	0.0269	0.1447	0.0013	0.0046	0.0011	0.0477	0.0338	0.0201	0.0901	0.0064	0.0331	0.227	0.0653	0.0481	0.1311	0.2616	0.1593	0.4321
asv191	Bacteria	Verrucomicrobiota	Verrucomicrobiae	Arctic97B-4	Arctic97B-4 uc	Arctic97B-4 uc	0.018	0.2388	0.2581	0.1808	0.0104	0.1224	0.206	0.0149	0.0158	0.0892	0.0492	0.4466	0.048	0.0311	0.3243	0.2341	0.2033	0.0014	0.0022	0.4738	0.2704	0.1686	0.4321	0.4692	0.0434	0.0538	0.0276	0.004	0.0052	0.0032	0.0673	0.0925	0.3534	1.7631	0.1547	0.5577	1.0421	0.1162	0.1819	0.0347	0.9851	0.3795	0.624
asv192	Bacteria	Acidobacteriota	Vicinamibacteria	Vicinamibacterales	Vicinamibacterales uc	Vicinamibacterales uc	0.1181	0.2169	0.3005	0.1132	0.022	0.0595	0.0998	0.0408	0.0447	0.1482	0.0881	0.2225	0.142	0.3146	0.3168	0.1992	0.1874	0.0014	0.0045	0.0687	0.0736	0.043	0.1503	0.2208	0.0152	0.0718	0.0249	0.0229	0.0171	0.0043	0.0323	0.0331	0.0611	0.4916	0.0191	0.1031	0.4645	0.0861	0.091	0.072	0.3745	0.5398	0.7164
asv193	Bacteria	Bacteroidota	Bacteroidia	Flavobacteriales	NS9	NS9 uc	0.0103	0.0284	0.0193	0.0347	0.0039	0.0136	0.0149	0.0074	0.0037	0.0125	0.0041	0.0128	0.0146	0.0025	0.0263	0.0116	0.1524	0.4112	0.2797	0.1781	0.056	0.0923	0.1503	0.0736	0.5768	0.7338	0.3105	0.0175	0.0294	0.0043	0.0084	0.0028	0.0057	0.0149	0.0042	0.0009	0.0057	0.0029	0.0069	0.0013	0.004	0.0294	0.0079
asv194	Bacteria	Proteobacteria	Gammaproteobacteria	Burkholderiales	Methylophilaceae	OM43	0.0809	0.0077	0.0019	0.0146	0.0402	0.0272	0.0234	0.0557	0.0428	0.0643	0.043	0.0032	0.0491	0.0348	0.0138	0.0035	0	0.0563	0.0669	0	0	0	0	0.0644	0.0043	0.0018	0.0233	0.0941	0.2229	0.212	0.1038	0.0925	0.0352	0.0017	0.089	0.0736	0.0038	0.0431	0.0961	0.0771	0.0397	0.0061	0.007
asv195	Bacteria	Bacteroidota	Bacteroidia	Flavobacteriales	Flavobacteriaceae	NS4	0.0077	0.0026	0.0058	0.0822	0.0895	0.1344	0.068	0.039	0.0261	0.0089	0.0102	0	0.0115	0.005	0.0025	0	0	0.0042	0.0067	0.0021	0	0.0016	0	0.0644	0.0022	0.0018	0.0657	0.113	0.0618	0.0546	0.0281	0.0863	0.0259	0	0.0159	0.0212	0	0.0057	0.0086	0.0167	0.002	0.0132	0
asv196	Bacteria	Actinobacteriota	Acidimicrobiia	Microtrichales	Microtrichaceae	Sva0996	0.0719	0.0103	0.027	0.042	0.0791	0.0663	0.0319	0.0446	0.1545	0.3142	0.291	0.0656	0.2402	0.6429	1.6915	1.9544	2.158	0.0014	0.0134	0.0167	0.5551	0.2084	0.2442	1.0305	0.0999	0.1202	0.257	0.0081	0.003	0	0.0028	0.0028	0.0014	0.0132	0.0021	0.0037	0.0019	0.01	0.0086	0.0463	0.0195	0.0061	0.0651
asv197	Bacteria	Proteobacteria	Alphaproteobacteria	SAR11	SAR11 Clade I	SAR11 Clade Ia	0.1566	0.0361	0.0443	0.1607	0.1802	0.1327	0.1381	0.2544	0.1117	0.0714	0.0902	0.0176	0.0909	0.0386	0.0476	0.021	0.0222	0.0211	0.0178	0.0271	0.016	0.0016	0.0188	0.0368	0.0043	0.0179	0.0212	0.039	0.0499	0.0696	0.1052	0.098	0.0359	0.0215	0.2766	0.1794	0.0541	0.0983	0.2094	0.1478	0.0861	0.0558	0.0625
asv198	Bacteria	Verrucomicrobiota	Verrucomicrobiae	Verrucomicrobiales	Rubritaleaceae	Roseibacillus	0.0629	0.1485	0.1772	0.5352	0.1154	0.5884	0.4588	0.0947	0.0503	0.0535	0.0369	0.016	0.0501	0.0274	0.0463	0.0047	0.0048	0.0113	0.0535	0.1916	0.192	0.1861	0.526	0.4508	0.0467	0.0915	0.4721	0.1425	0.3757	0.136	0.115	0.0697	0.158	0.0942	0.054	0.0985	0.0978	0.0151	0.0137	0.009	0.0464	0.14	0.0361
asv199	Bacteria	Proteobacteria	Gammaproteobacteria	Alteromonadales	Colwelliaceae	Colwellia	0.0103	0.0077	0.0019	0.0073	0.0143	0.0034	0.0042	0	0.0009	0.0018	0.002	0	0	0.0025	0	0	0	0.0253	0.0011	0.0021	0	0	0	0	0	0	0.0201	0.2474	0.0187	0.0086	0.0393	0.0911	0.0014	0	0.0223	0.0009	0.0019	0.0022	0	0.0039	0	0	0.0018
asv200	Bacteria	Bacteroidota	Bacteroidia	Flavobacteriales	Cryomorphaceae	NS10	0.0757	0.0516	0.0231	0	0.0013	0.0034	0	0.0037	0.0009	0	0	0.0032	0	0	0	0	0.154	0.1971	1.9436	0.5311	0.1168	0.1177	0.0751	0	0.0543	0.4216	0.0678	0.0336	0.0191	0.0311	0.0154	0.0186	0.0079	0.0058	0	0	0	0	0	0	0.0007	0	0
asv201	Bacteria	Proteobacteria	Alphaproteobacteria	Rhodobacterales	Rhodobacteraceae	Ascidiaceihabitans	0.0988	0.071	0.0944	0.0237	0.0298	0.0408	0.0361	0.0668	0.0587	0.1071	0.1045	0.0464	0.0971	0.2027	0.2066	0.0815	0.0715	0.062	0.0557	0.0729	0.0816	0.0557	0.0188	0.1564	0.0337	0.1148	0.1001	0.0134	0.0242	0.03	0.0295	0.0428	0.0417	0.4998	0.0752	0.1307	0.209	0.122	0.1064	0.1876	0.1984	0.4201	0.1725
asv202	Bacteria	Proteobacteria	Gammaproteobacteria	UBA10353	UBA10353 uc	UBA10353 uc	0.3363	0.0155	0.0501	0.0584	0.0622	0.0272	0.0404	0.0706	0.1238	0.282	0.1271	0.1217	0.1619	0.2661	0.1916	0.1817	0.081	0.0028	0.0033	0.0208	0.0256	0.0286	0	0.23	0.0261	0.0377	0.0943	0.0188	0.0137	0.0086	0.0477	0.0345	0.0208	0.052	0.0381	0.0469	0.3638	0.1916	0.1305	0.0977	0.0699	0.0649	0.169
asv203	Bacteria	Proteobacteria	Alphaproteobacteria	SAR11	SAR11 Clade I	SAR11 Clade Ia	0.1258	0.0219	0.0058	0.0968	0.1283	0.0765	0.0871	0.1541	0.1508	0.0821	0.1373	0.0096	0.0762	0.0522	0.0388	0.0163	0.0048	0.0155	0.0145	0.0198	0.0096	0.0159	0.0188	0.0184	0.0043	0.0072	0.0117	0.0296	0.0324	0.03	0.0477	0.0635	0.0201	0.0083	0.1812	0.139	0.0342	0.0617	0.1751	0.1247	0.0632	0.0781	0.0334
asv204	Bacteria	Proteobacteria	Gammaproteobacteria	Burkholderiales	Methylophilaceae	OM43	0.0847	0.0942	0.1271	0.1041	0.0583	0.0374	0.0361	0.0464	0.0382	0.0571	0.0553	0.032	0.0825	0.0274	0.0401	0.021	0.0333	0.0549	0.0925	0.05	0.0144	0.0048	0.0376	0.0092	0.0326	0.0269	0.0726	0.0834	0.2596	0.333	0.1726	0.1567	0.2414	0.0248	0.0625	0.0874	0.0589	0.1091	0.0549	0.0643	0.0867	0.1268	0.0642
asv205	Bacteria	Bacteroidota	Bacteroidia	Flavobacteriales	Flavobacteriaceae	NS5	0.086	0.0349	0.104	0.3251	0.0363	0.0595	0.1827	0.0594	0.0875	0.1196	0.1127	1.2503	0.4324	0.2015	0.621	1.0716	1.0306	0.0014	0.0134	0.0031	0.0992	0.0159	0.0376	0.3496	0.038	0.0233	0.0699	0.0175	0.023	0.0257	0.0912	0.0966	0.1336	0.0669	0.1134	0.2788	0.4189	0.5891	0.2643	0.2686	0.4774	0.0944	0.2843
asv206	Bacteria	Bacteroidota	Bacteroidia	Flavobacteriales	Flavobacteriaceae	Polaribacter	0.009	0.0103	0.0212	0.011	0.0039	0	0.0042	0.0037	0.0028	0.0018	0.002	0.0016	0.0021	0	0.0013	0.007	0.0524	0.0296	0.0713	0.0156	0	0.0016	0.0188	0	0	0.0018	0.0011	0.0255	0.0324	0.0054	0.0056	0	0.0093	0	0	0	0	0	0	0	0	0	0
asv207	Bacteria	Proteobacteria	Gammaproteobacteria	Cellvibrionales	Porticoccaceae	SAR92	0.0411	0.0181	0.0058	0.0073	0.0778	0.0306	0.1189	0.0538	0.0549	0.0482	0.0697	0.0064	0.0407	0.0224	0.0188	0.0128	0.0032	0.0253	0.0045	0.0052	0	0.0064	0.0188	0.0828	0.0185	0.0215	0.0233	0.0336	0.0121	0.0054	0.0126	0.0048	0	0.0008	0.1102	0.0764	0.0104	0.0208	0.0858	0.0283	0.0067	0.0051	0.0026
asv208	Bacteria	Proteobacteria	Alphaproteobacteria	Kiloniellales	Kiloniellaceae	Kiloniellaceae uc	0.181	0.0813	0.0982	0.0457	0.0402	0.0357	0.0425	0.0873	0.1518	0.2017	0.1353	0.0944	0.2183	0.1642	0.1578	0.1153	0.073	0.0042	0.0045	0.0708	0.0352	0.0191	0.0188	0.0276	0.013	0.0538	0.009	0.0121	0.0071	0.0043	0.0407	0.0366	0.0323	0.3544	0.0413	0.0589	0.0921	0.2232	0.1802	0.1247	0.1883	0.1349	0.1575
asv209	Bacteria	Proteobacteria	Alphaproteobacteria	Defluviicoccales	Defluviicoccales uc	Defluviicoccales uc	0.0244	0.2763	0.1965	0.0767	0.048	0.1327	0.1338	0.0538	0.0624	0.0357	0.0512	0.0224	0.0543	0.0547	0.0451	0.014	0.0381	0.0817	0.5405	0.177	0.0912	0.0652	0.1127	0.1288	0.3117	0.567	0.0943	0.0713	0.1151	0.2045	0.115	0.1146	0.4626	0.5048	0.1197	0.2512	0.1852	0.0725	0.0944	0.0733	0.2353	0.3531	0.1496
asv210	Bacteria	Bacteroidota	Bacteroidia	Flavobacteriales	Flavobacteriaceae	Nonlabens	0	0.0013	0.0077	0	0	0.0017	0.0021	0.0019	0.0009	0.0089	0.0102	0	0.0021	0.087	0.0363	0.0151	0.0254	0.0028	0.0067	0	0.0032	0	0	0.0184	0.0011	0	0.0005	0.0027	0	0	0.0196	0.2063	0.0388	0.0297	0.0032	0	0.0342	0.005	0.0017	0	0.0007	0.8553	3.0864
asv211	Bacteria	Verrucomicrobiota	Verrucomicrobiae	Verrucomicrobiales	Rubritaleaceae	Roseibacillus	0.0244	0.0245	0.0154	0.2265	0.035	0.1378	0.0595	0.0297	0.0074	0.0107	0.0061	0.0032	0.0125	0.0124	0.0175	0.0012	0	0	0.01	0.0677	0.048	0.2291	0.526	0.2852	0.0054	0.0036	0.0895	0.0605	0.0333	0.0899	0.0884	0.0587	0.375	0.0107	0.0265	0.0386	0.019	0.0007	0.0051	0.0039	0.0061	0.0467	0.0097
asv212	Bacteria	Dadabacteria	Dadabacteriia	Dadabacteriales	Dadabacteriales uc	Dadabacteriales uc	0.0475	0.0026	0	0.0091	0.022	0.0102	0.0085	0.0427	0.0717	0.116	0.0656	0.0096	0.2945	0.2325	0.1214	0.0524	0.0127	0.0084	0.0245	0.0042	0	0	0	0	0.0402	0.0251	0.0435	0.0027	0.005	0.0011	0.0028	0.0035	0.0007	0	0	0.0055	0.0076	0.0258	0.012	0.0347	0.0155	0.003	0.007
asv213	Bacteria	Bacteroidota	Bacteroidia	Chitinophagales	Saprospiraceae	Saprospiraceae uc	0.009	0.0013	0.0019	0.0457	0.0441	0.0442	0.0212	0.0111	0.0037	0.0054	0.0102	0.0016	0	0	0	0	0	0.0225	0.0078	0.0031	0	0	0	0.0368	0.0185	0.0072	0.0175	0.0108	0.0066	0.015	0.0112	0.009	0.0079	0.0025	0.0318	0.0092	0	0	0	0.0064	0	0	0
asv214	Bacteria	Proteobacteria	Gammaproteobacteria	Burkholderiales	Methylophilaceae	OM43	0.0693	0.0065	0.0077	0.0073	0.0376	0.1071	0.0425	0.1021	0.0996	0.1303	0.1312	0.0032	0.0637	0.0858	0.0413	0.014	0.0159	0.0789	0.1326	0.001	0	0.0016	0	0.0184	0.0652	0.061	0.0339	0.113	0.1352	0.0418	0.0224	0.0083	0.0057	0	0.1685	0.1288	0.0389	0.0065	0.0601	0.0591	0.043	0.0132	0.0123
asv215	Bacteria	Planctomycetota	Planctomycetes	Planctomycetales	Rubinisphaeraceae	Rubinisphaeraceae uc	0.1399	0.0013	0.0058	0.0073	0.07	0.0068	0.0234	0.0817	0.1964	0.1339	0.1209	0.056	0.2287	0.5086	0.1252	0.1281	0.0413	0.0113	0.0011	0.0271	0.0048	0	0	0.3772	0.0076	0.0161	0.0291	0.0108	0.0091	0	0.007	0.0193	0.0014	0.0066	0.0742	0.0267	0.0104	0.1615	0.1219	0.1851	0.0484	0.001	0.0123
asv216	Bacteria	Bacteroidota	Bacteroidia	Flavobacteriales	Cryomorphaceae	NS10	0.0026	0.0013	0.0116	0	0.0013	0.0034	0	0.0056	0.0009	0	0.0061	0	0	0	0	0	0	0.1493	0.0646	0	0	0.0016	0.0188	0	0.0054	0	0.0318	0	0.003	0.0086	0.0056	0.0104	0.0029	0	0.0064	0	0	0	0	0	0	0	0
asv217	Bacteria	Proteobacteria	Gammaproteobacteria	Cellvibrionales	Porticoccaceae	SAR92	0.0642	0.3059	0.1984	0.1607	0.0428	0.1071	0.0616	0.0149	0.0326	0.0535	0.0533	0.0272	0.048	0.0274	0.0401	0.0955	0.073	0.3957	0.273	0.2635	0.0768	0.0986	0.2254	0	0.302	0.1543	0.1627	0.0619	0.0641	0.0535	0.08	0.0193	0.1128	0.043	0.0286	0.0258	0.0237	0.0043	0.0137	0.0077	0.0511	0.0558	0.0326
asv218	Bacteria	Proteobacteria	Alphaproteobacteria	Thalassobaculales	Nisaeaceae	OM75	0.0411	0	0	0.0091	0.0933	0.0476	0.017	0.0724	0.0568	0.0464	0.0266	0.0016	0.0167	0.0547	0.0138	0.0128	0.0016	0	0	0.001	0	0	0	0.0552	0	0	0	0.0309	0.1055	0.0289	0.0126	0.0221	0.0007	0	0.0795	0.0497	0.0209	0.0043	0.1202	0.0206	0.0094	0.001	0.0009
asv219	Bacteria	Proteobacteria	Gammaproteobacteria	Alteromonadales	Pseudoalteromonadaceae	Pseudoalteromonas	0	0.0026	0	0	0.0039	0.0017	0	0	0	0	0	0	0.001	0	0	0	0	0	0.0011	0	0	0	0	0	0	0	0	0	0	0	0.0014	0.0069	0	0	0	0	0	0	0	0	0	0	0
asv220	Bacteria	Marinimicrobia_SAR406	Marinimicrobia_SAR406 uc	Marinimicrobia_SAR406 uc	Marinimicrobia_SAR406 uc	Marinimicrobia_SAR406 uc	0.1309	0.1639	0.208	0.0858	0.0804	0.1156	0.2336	0.0631	0.202	0.3427	0.248	0.5283	0.493	0.4216	0.5559	0.8095	0.4192	0	0.0033	0.0739	0.0528	0.0748	0	0.3772	0.0369	0.0305	0.1145	0.0054	0.0036	0.0043	0.0112	0.0359	0.0366	0.3387	0.0148	0.0212	0.4104	0.117	0.1511	0.2326	0.277	0.3977	0.9118
asv221	Bacteria	Proteobacteria	Alphaproteobacteria	Puniceispirillales	SAR116	SAR116 uc	0.0231	0	0	0.0402	0.0532	0.0612	0.034	0.0297	0.0223	0.0161	0.0307	0.0032	0.0125	0.0099	0.0038	0.0035	0	0.007	0.0111	0	0	0	0	0	0	0	0.0201	0.082	0.0985	0.1317	0.0716	0.0545	0.0266	0	0.1537	0.0635	0	0.0208	0.0584	0.027	0.0061	0.0091	0.0026
asv222	Bacteria	Bacteroidota	Bacteroidia	Flavobacteriales	NS9	NS9 uc	0.0436	0.0503	0.0944	0.0365	0.0259	0.0493	0.0446	0.0371	0.0512	0.0964	0.041	0.1233	0.0595	0.0933	0.0826	0.0524	0.3017	0.0141	0.0446	0.479	0.144	0.3054	0.3006	0.506	0.1901	0.4719	0.0848	0.0255	0.0217	0.0075	0.0295	0.0214	0.0108	0.0777	0.0042	0.0074	0.0731	0.0323	0.0154	0.0218	0.0424	0.072	0.0449
asv223	Bacteria	Proteobacteria	Alphaproteobacteria	SAR11	SAR11 Clade I	SAR11 Clade Ia	0.0911	0.0142	0.0019	0.1096	0.0998	0.051	0.0446	0.117	0.0782	0.0393	0.0328	0.0064	0.047	0.0236	0.0163	0.0047	0.0111	0.0479	0.0323	0.0031	0.0032	0	0	0.092	0.0043	0.0179	0.0297	0.0578	0.0784	0.1103	0.1052	0.1049	0.0352	0.0017	0.1102	0.058	0.0361	0.084	0.0704	0.1002	0.0168	0.001	0.0053
asv224	Bacteria	Planctomycetota	Planctomycetes	Pirellulales	Pirellulaceae	Pirellulaceae uc	0.104	0.0865	0.1175	0.0712	0.0078	0.0374	0.0149	0.0149	0.0419	0.1107	0.0512	0.1649	0.1024	0.1604	0.1916	0.1141	0.0524	0.0084	0.0167	0.0354	0.0144	0.0064	0	0.0552	0.0358	0.0108	0.0636	0.0134	0.0112	0.0075	0.014	0.0166	0.033	0.0917	0.0233	0.034	0.0845	0.0868	0.0618	0.0437	0.0719	0.1055	0.2112
asv225	Bacteria	Proteobacteria	Alphaproteobacteria	Defluviicoccales	Defluviicoccales uc	Defluviicoccales uc	0.0976	0	0.0039	0.0055	0.0207	0	0.0085	0.0446	0.068	0.1089	0.1271	0.016	0.094	0.2549	0.0964	0.0338	0.0079	0.0014	0.0045	0	0.0016	0	0	0.046	0	0	0.0058	0.0094	0.005	0.0011	0.0182	0.0069	0	0	0.0318	0.0166	0.0019	0.1643	0.1408	0.1966	0.0578	0.0051	0.0123
asv226	Bacteria	Bacteroidota	Bacteroidia	Flavobacteriales	Cryomorphaceae	NS10	0.0026	0.0013	0	0.0128	0.0013	0.0068	0.0064	0	0.0028	0	0	0	0	0	0	0	0	0.2281	0.0791	0.0021	0.0032	0.0032	0	0	0	0.0072	0.0991	0.0108	0.0082	0.015	0.007	0.0159	0.0101	0	0.0042	0.0018	0	0.0007	0	0	0	0	0
asv227	Bacteria	Proteobacteria	Alphaproteobacteria	SAR11	SAR11 Clade II	SAR11 Clade II uc	0.086	0.0258	0.027	0.0639	0.1102	0.0782	0.102	0.13	0.1387	0.0875	0.0902	0.0144	0.0898	0.0448	0.0163	0.0151	0.0032	0.0225	0.01	0.0437	0.008	0.0111	0	0.0092	0.013	0.009	0.0127	0.0081	0.0153	0.0107	0.0253	0.0449	0.0115	0.0223	0.1653	0.0865	0.0617	0.0488	0.1202	0.0835	0.0329	0.0609	0.0458
asv228	Bacteria	Proteobacteria	Alphaproteobacteria	Alphaproteobacteria uc	Alphaproteobacteria uc	Alphaproteobacteria uc	0.059	0.0968	0.1136	0.053	0.0791	0.1497	0.1402	0.1244	0.0987	0.1178	0.1107	0.088	0.0992	0.1903	0.1365	0.0349	0.0746	0.0056	0.0245	0.0771	0.0352	0.0207	0.0188	0.1748	0.05	0.0969	0.0832	0.0054	0.0429	0.0685	0.0407	0.0663	0.0496	0.4585	0.1526	0.2043	0.2128	0.0373	0.1734	0.1748	0.2407	0.1694	0.154
asv229	Bacteria	Bacteroidota	Bacteroidia	Cytophagales	Cyclobacteriaceae	Marinoscillum	0.018	0.0516	0.0713	0.0511	0.0467	0.085	0.0531	0.065	0.0512	0.0375	0.0328	0.0096	0.0439	0.0286	0.03	0.007	0.0302	0.138	0.2184	0.1729	0.0656	0.0827	0.2254	0.2024	0.0391	0.0754	0.3889	0.0175	0.0109	0.0385	0.0435	0.0276	0.1099	0.0314	0.1197	0.046	0.0323	0.0165	0.0343	0.0463	0.0343	0.066	0.022
asv230	Bacteria	Proteobacteria	Alphaproteobacteria	Rhodobacterales	Rhodobacteraceae	Rhodobacteraceae uc	0.0334	0	0	0.0055	0.035	0.0238	0.0149	0.0557	0.0661	0.0482	0.0266	0.008	0.0491	0.0174	0.0275	0.0093	0	0	0	0	0	0	0	0	0	0.0054	0.0005	0.0081	0.0155	0.0161	0.0084	0.0083	0	0.0008	0.0328	0.0322	0.0133	0.0086	0.0738	0.0296	0.0249	0.0041	0.0053
asv233	Bacteria	Nitrospinota	Nitrospinia	Nitrospinales	Nitrospinaceae	Nitrospina	0.3646	0.0684	0.0848	0.1406	0.0765	0.0918	0.1104	0.0891	0.1359	0.1589	0.1066	0.2737	0.1703	0.1306	0.174	0.2539	0.1874	0.0042	0.0078	0.0594	0.0592	0.0477	0	0.1196	0.025	0.0287	0.0625	0.0336	0.0745	0.0685	0.1389	0.167	0.1602	0.0694	0.1007	0.1205	0.2422	0.3609	0.1682	0.1542	0.2629	0.0629	0.1919
asv234	Bacteria	Planctomycetota	Planctomycetes	Pirellulales	Pirellulaceae	Rhodopirellula	0.0629	0	0	0.0164	0.0895	0.034	0.0828	0.0631	0.0959	0.2677	0.1291	0.0176	0.2079	0.3905	0.1327	0.0967	0.0048	0.0014	0.0056	0.0031	0.0032	0	0	0	0	0	0.0106	0.0067	0.0223	0.0032	0.0098	0.0145	0	0	0.0699	0.0571	0.0313	0.1686	0.0893	0.1324	0.0377	0	0.0088
asv235	Bacteria	Proteobacteria	Alphaproteobacteria	Puniceispirillales	SAR116	SAR116 uc	0.0128	0.1898	0.1136	0.0219	0.0104	0.0289	0.0234	0.0241	0.0149	0.0178	0.0205	0.016	0.0167	0.0087	0.0275	0.0047	0.0254	0.0451	0.0958	0.2728	0.1392	0.0636	0.0939	0.2392	0.0489	0.1148	0.0413	0.0094	0.0082	0.015	0.0084	0.0104	0.0395	0.0446	0.0106	0.011	0.0142	0.0086	0.0069	0.0154	0.0867	0.3348	0.0818
asv236	Bacteria	Bacteroidota	Bacteroidia	Flavobacteriales	Flavobacteriaceae	NS2b	0.1117	0.1188	0.3429	0.4895	0.0311	0.102	0.1657	0.0353	0.0428	0.1285	0.0902	0.8068	0.1598	0.0995	0.2216	0.3052	0.2033	0.0014	0.0067	0.0364	0.2576	0.1082	0.1127	0.23	0.0119	0.0179	0.1171	0.0013	0.0066	0.0021	0.1066	0.0531	0.1142	0.0768	0.0466	0.1012	0.3904	0.226	0.0858	0.0694	0.3853	0.2121	0.4136
asv237	Bacteria	Verrucomicrobiota	Verrucomicrobiae	Arctic97B-4	Arctic97B-4 uc	Arctic97B-4 uc	0.0295	0	0	0.0146	0.2515	0.085	0.1529	0.2265	0.2486	0.4462	0.3259	0.0096	0.2225	0.388	0.1703	0.0664	0.0079	0	0.0022	0	0	0	0	0.3312	0.013	0.0108	0.0042	0.0108	0.0146	0.0118	0.0617	0.058	0.0022	0	0.3815	0.5006	0.0959	0.5863	0.4171	0.338	0.0921	0	0
asv238	Bacteria	Proteobacteria	Alphaproteobacteria	Rhodospirillales	AEGEAN-169	AEGEAN-169 uc	0.0886	0	0.0019	0.011	0.1361	0.0595	0.0722	0.1188	0.0903	0.0839	0.0697	0.0096	0.0606	0.0423	0.0113	0.0082	0	0.0056	0.0033	0	0	0	0	0.0736	0	0	0.0032	0.0484	0.1179	0.0782	0.0912	0.0738	0.0043	0.0017	0.1134	0.0534	0.0085	0.0359	0.115	0.0591	0.0202	0.0081	0
asv239	Bacteria	Proteobacteria	Gammaproteobacteria	SAR86	SAR86 uc	SAR86 uc	0.0051	0.0013	0.0058	0.0365	0.0363	0.1241	0.0892	0.0594	0.0326	0.0054	0.0082	0	0.001	0.0025	0	0.0012	0	0.0028	0.0011	0.001	0	0.0016	0	0	0	0.0018	0.0101	0.004	0.0119	0.0161	0.0042	0.0193	0.033	0	0.0615	0.0644	0.0076	0.0014	0.012	0	0	0.003	0
asv240	Bacteria	Proteobacteria	Alphaproteobacteria	Puniceispirillales	SAR116	Cand_Puniceispirillum	0.0064	0.0026	0	0.0292	0.035	0.0612	0.0276	0.0371	0.0214	0.0107	0.0123	0	0.0042	0.0087	0.0025	0.0023	0	0.0014	0.0011	0	0	0	0	0	0	0	0.0042	0.0457	0.0905	0.0621	0.0196	0.0511	0.0151	0	0.1589	0.0837	0.0209	0.0007	0.0343	0.0193	0.0054	0	0
asv241	Bacteria	Nitrospinota	Nitrospinia	Nitrospinales	Nitrospinaceae	Nitrospina	0.3479	0.04	0.0366	0.0767	0.1906	0.1173	0.0786	0.1708	0.122	0.0875	0.0697	0.0336	0.1243	0.1293	0.0376	0.0256	0.0286	0.0099	0.0056	0.0427	0.032	0.0191	0.0376	0.1196	0.0119	0.0574	0.0307	0.0524	0.1008	0.0664	0.0659	0.1932	0.0388	0.1157	0.1833	0.1445	0.1339	0.1313	0.1408	0.1131	0.1231	0.0964	0.0862
asv242	Bacteria	Planctomycetota	Planctomycetes	Pirellulales	Pirellulaceae	Pirellulaceae uc	0.0103	0	0.0039	0.0438	0.0441	0.0952	0.0212	0.0204	0.0242	0.0482	0.0246	0	0.023	0.0149	0.0075	0.007	0.0016	0.0028	0.0011	0.001	0	0	0	0.1748	0.0217	0.0054	0.0032	0.0067	0.0276	0.0182	0.1136	0.0821	0.023	0.0008	0.3539	0.4049	0.0114	0.0366	0.0841	0.0206	0.0067	0	0.0035
asv243	Bacteria	Proteobacteria	Alphaproteobacteria	Rhodobacterales	Rhodobacteraceae	Sedimentitalea	0.0013	0.0065	0.0019	0	0	0	0	0	0.0019	0.0428	0	0.0016	0.001	0.0062	0.0013	0	0	0.0014	0	0.0042	0.0032	0	0	0	0.0022	0	0	0	0	0	0	0	0	0	0	0	0	0	0	0	0	0	0.0026
asv244	Bacteria	Bacteroidota	Bacteroidia	Flavobacteriales	Flavobacteriaceae	Polaribacter	0.0539	0.1265	0.2793	0.1918	0.0415	0.0833	0.1083	0.0446	0.0214	0.2535	0.1045	0.9157	0.3645	0.2388	0.0613	0.3611	0.6415	0.0634	0.0736	0.2853	0.5935	0.4311	0.0376	0.092	0.0141	0.061	0.1595	0.0081	0.0228	0.0193	0.0716	0.0442	0.0467	0.3544	0.0095	0.0092	0.0817	0.0014	0.0069	0	0.0289	0.0193	0.0326
asv246	Bacteria	Proteobacteria	Alphaproteobacteria	SAR11	SAR11 Clade I	SAR11 Clade Ia	0.0809	0.0207	0.0193	0.0658	0.1478	0.0408	0.0637	0.1355	0.0847	0.0643	0.0676	0.0128	0.0783	0.0386	0.0476	0.0082	0.0079	0.0084	0.0067	0.0156	0.008	0.008	0	0.0736	0.0087	0.0018	0.0217	0.0619	0.0889	0.0889	0.1207	0.1284	0.0215	0.0512	0.0901	0.0626	0.0513	0.1055	0.0893	0.0925	0.0612	0.067	0.0484
asv247	Bacteria	Actinobacteriota	Actinobacteria	PeM15	PeM15 uc	PeM15 uc	0.0257	0.0749	0.1348	0.0658	0.0583	0.267	0.1041	0.065	0.0633	0.0678	0.0287	0.0096	0.0418	0.046	0.025	0.0186	0.0048	0.0141	0.0189	0.0833	0.0352	0.0732	0.1127	0.138	0.0206	0.0377	0.0413	0.0148	0.0497	0.0428	0.0379	0.0628	0.1013	0.0925	0.1028	0.1021	0.0684	0.0151	0.0498	0.0527	0.0881	0.1248	0.1197
asv248	Bacteria	Proteobacteria	Gammaproteobacteria	Burkholderiales	Comamonadaceae	Rhodoferax	0.0013	0.0013	0.027	0	0	0.0034	0	0	0.1499	0.1606	0.0102	0.0016	0.023	0.1144	0.0363	0.0047	0.4319	0.0099	0.2496	0.302	0.0192	0.6793	0.1879	0.1196	0.0011	0	0.0853	0	0	0	0.0014	0.0048	0	0	0	0.0718	0.0047	0.0022	0.0051	0.0103	0.0168	0	0
asv249	Archaea	Thermoplasmatota	Thermoplasmata	Marine_Group_II	Marine_Group_II uc	Marine_Group_II uc	0.0732	0.0142	0.0405	0.0511	0.0207	0.0221	0.0276	0.0576	0.0773	0.1624	0.0512	0.2241	0.2434	0.3184	0.4845	1.0005	0.3732	0.0042	0.0056	0	0.0064	0	0	0.1012	0.0337	0.0359	0.1918	0.004	0.0036	0	0.0028	0.0014	0.0029	0.0074	0.0064	0.0101	0.0674	0.0997	0.0481	0.027	0.0235	0.0355	0.029
asv250	Bacteria	Proteobacteria	Alphaproteobacteria	SAR11	SAR11 Clade I	SAR11 Clade Ib	0.2015	0.0775	0.1156	0.1023	0.048	0.0374	0.0573	0.091	0.1341	0.1624	0.123	0.349	0.1713	0.0386	0.1427	0.1701	0.1112	0.0028	0.0045	0.0177	0.04	0.0127	0	0.1288	0.0228	0.0126	0.0079	0.0148	0.013	0.0086	0.0786	0.0642	0.0567	0.0438	0.0689	0.0497	0.1263	0.249	0.1665	0.1247	0.1446	0.0244	0.0994
asv251	Bacteria	Proteobacteria	Alphaproteobacteria	SAR11	SAR11 Clade III	SAR11 Clade III uc	0.027	0.275	0.1849	0.0402	0.0337	0.0952	0.102	0.1003	0.041	0.0303	0.0287	0.016	0.0282	0.0099	0.0263	0.0012	0.0286	0.0014	0.0056	0.1322	0.056	0.0286	0.0376	0.0276	0	0.0036	0.0085	0.0202	0.0189	0.0396	0.0561	0.0594	0.0661	0.1743	0.1282	0.1307	0.1368	0.0237	0.0618	0.0655	0.1748	0.415	0.1813
asv252	Bacteria	Bacteroidota	Bacteroidia	Flavobacteriales	Flavobacteriaceae	Flavobacteriaceae uc	0.0398	0.0361	0.0212	0.0749	0.0467	0.0969	0.085	0.026	0.0335	0.025	0.0246	0.0112	0.0188	0.0037	0.0138	0.0047	0.0095	0.1408	0.1571	0.0417	0.0256	0.0414	0.0564	0.046	0.151	0.0682	0.1256	0.0054	0.0048	0.0225	0.0309	0.0207	0.0546	0.0487	0.0339	0.0405	0.0218	0.0043	0.0017	0.0026	0.0081	0.0294	0.0079
asv253	Archaea	Thermoplasmatota	Thermoplasmata	Marine_Group_II	Marine_Group_II uc	Marine_Group_II uc	0.0077	0.0013	0.0039	0.0018	0.0402	0.0493	0.0425	0.078	0.0847	0.1125	0.1086	0.0192	0.1253	0.1642	0.1903	0.1572	0.1112	0.0211	0.0357	0.0083	0.0048	0.0064	0	0.4232	0.0391	0.0197	0.0244	0.0524	0.0244	0.0064	0.0028	0.0104	0	0.0008	0.0339	0.0028	0.0028	0.0029	0.0034	0.0077	0.0047	0.002	0.0062
asv254	Bacteria	Proteobacteria	Alphaproteobacteria	Thalassobaculales	Thalassobaculaceae	Thalassobaculum	0.0693	0.1084	0.1175	0.0219	0.0544	0.0221	0.0616	0.0446	0.0661	0.1249	0.1025	0.0208	0.0961	0.1579	0.0952	0.0338	0.0191	0.0028	0.0123	0.0656	0.0368	0.0175	0.0188	0.0184	0.0272	0.0431	0.0143	0.0148	0.0433	0.0225	0.0421	0.038	0.056	0.4833	0.0487	0.1031	0.1064	0.1464	0.1408	0.1067	0.119	0.1664	0.1065
asv256	Bacteria	Bacteroidota	Bacteroidia	Flavobacteriales	Flavobacteriaceae	Flavobacteriaceae uc	0.009	0.0052	0.0077	0.0731	0.1115	0.0884	0.1168	0.013	0.0093	0.0036	0.0102	0.0128	0.0104	0.0112	0.0025	0.0047	0	0.1324	0.0267	0.0021	0	0	0.0564	0	0.0022	0.009	0.0021	0.0175	0.0036	0.0064	0.0309	0.0145	0.0022	0	0.0106	0	0.0085	0	0.0051	0	0	0	0
asv257	Bacteria	Verrucomicrobiota	Verrucomicrobiae	Verrucomicrobiales	Rubritaleaceae	Roseibacillus	0.0501	0.0013	0.0039	0.2228	0.083	0.1259	0.0616	0.0371	0.0251	0.0321	0.0205	0.0016	0.0104	0.005	0.005	0.0023	0	0	0.0011	0	0	0	0	0.0184	0.0011	0	0	0.0309	0.0992	0.0621	0.0295	0.0186	0.0223	0	0.0212	0.0175	0.0047	0.0007	0.0069	0	0	0	0
asv258	Bacteria	Bacteroidota	Bacteroidia	Flavobacteriales	Flavobacteriaceae	Formosa	0.0039	0.0065	0	0.0018	0.0415	0.0068	0.0021	0	0.0009	0	0.0041	0	0	0.0012	0	0	0	0	0	0	0	0	0	0	0	0	0.0048	0.0202	0.0027	0.0193	0.4013	0.392	0.0129	0	0.0117	0.0055	0.0104	0	0	0	0	0	0
asv259	Bacteria	Proteobacteria	Alphaproteobacteria	AT-s3-44	AT-s3-44 uc	AT-s3-44 uc	0.0603	0.009	0.0116	0.0128	0.057	0.0204	0.0382	0.0706	0.0708	0.1125	0.0799	0.0064	0.0637	0.1244	0.0764	0.028	0.0064	0.0028	0.0045	0.0094	0.0048	0	0	0.0368	0.0043	0.0108	0	0.0148	0.0344	0.0353	0.0196	0.0269	0.0086	0.0017	0.0827	0.0506	0.0275	0.0581	0.0807	0.1092	0.035	0.0244	0.0044
asv260	Bacteria	Bacteroidota	Bacteroidia	Cytophagales	Cyclobacteriaceae	Marinoscillum	0.0128	0.2517	0.3429	0.0804	0.0117	0.0884	0.1168	0.0223	0.0084	0.0643	0.0164	0.3522	0.0386	0.0162	0.1077	0.0256	0.0826	0.0028	0.0011	0.4613	0.3263	0.237	0.263	0.23	0.0087	0.009	0.0313	0.0027	0.0002	0.0011	0.0253	0.02	0.0941	0.447	0.036	0.0957	0.7011	0.0144	0.0498	0.036	0.3994	0.5926	0.8915
asv261	Bacteria	Proteobacteria	Alphaproteobacteria	SAR11	SAR11 Clade I	SAR11 Clade Ia	0.095	0.0516	0.0982	0.0858	0.1076	0.0374	0.0489	0.0538	0.0866	0.05	0.0594	0.0096	0.046	0.0361	0.0288	0.0093	0.0095	0.0422	0.0089	0.0187	0.0128	0.0016	0	0.0368	0	0.0054	0.0164	0.0874	0.1188	0.1328	0.1263	0.1353	0.0496	0.0207	0.0615	0.0571	0.0342	0.0667	0.0566	0.0501	0.0383	0.0254	0.0114
asv262	Bacteria	Proteobacteria	Gammaproteobacteria	UBA10353	UBA10353 uc	UBA10353 uc	0.0629	0.0013	0.0039	0.0201	0.153	0.0748	0.0658	0.104	0.0754	0.1017	0.0635	0.0048	0.0679	0.0995	0.02	0.0093	0	0.0028	0.0022	0	0	0	0	0.0092	0.0119	0	0.0048	0.0175	0.0242	0.0139	0.0098	0.0297	0	0	0.0307	0.0193	0.0095	0.0165	0.0566	0.0141	0.0013	0	0
asv263	Bacteria	Verrucomicrobiota	Verrucomicrobiae	Pedosphaerales	Pedosphaeraceae	SCGC_AAA164-E04	0.0334	0	0	0.0237	0.3293	0.1718	0.2336	0.1931	0.1341	0.191	0.1844	0.0144	0.1201	0.1343	0.0388	0.0338	0.0016	0.0028	0.0033	0	0	0	0	0.1104	0	0	0	0.0161	0.0169	0.0054	0.0098	0.0159	0	0	0.0774	0.0534	0.0142	0.0129	0.0584	0.0218	0.0141	0	0.0026
asv264	Bacteria	Proteobacteria	Alphaproteobacteria	SAR11	SAR11 Clade II	SAR11 Clade II uc	0.0757	0.0245	0.0231	0.042	0.0726	0.0476	0.1211	0.1114	0.1024	0.1089	0.0738	0.0128	0.0919	0.0398	0.0163	0.0198	0.0079	0.0084	0.0134	0.0302	0.016	0.0048	0	0.0276	0.0076	0.0054	0.0074	0.0081	0.0125	0.0107	0.0267	0.0242	0.0251	0.0256	0.1028	0.0819	0.0541	0.0567	0.1476	0.1002	0.0484	0.0771	0.0378
asv265	Bacteria	Proteobacteria	Gammaproteobacteria	SAR86	SAR86 uc	SAR86 uc	0.1373	0.0491	0.0116	0.0895	0.0363	0.017	0.017	0.0297	0.0633	0.0518	0.0656	0.0096	0.0355	0.0361	0.0275	0.0082	0.0095	0.0155	0.0345	0.001	0.0064	0.0064	0	0.0368	0.0011	0.0036	0.0148	0.0578	0.2124	0.0792	0.1642	0.1711	0.0991	0	0.1346	0.0847	0.0389	0.1765	0.1322	0.1208	0.0363	0.001	0.0053
asv266	Bacteria	Proteobacteria	Alphaproteobacteria	SAR11	SAR11 Clade I	SAR11 Clade Ia	0.1001	0.1549	0.0944	0.0621	0.0519	0.0357	0.068	0.065	0.0605	0.0268	0.0492	0.0672	0.0512	0.0361	0.0338	0.0361	0.0349	0.0268	0.0156	0.0885	0.024	0.0159	0.0376	0.0644	0.0033	0.0072	0.026	0.0323	0.0344	0.046	0.0631	0.0876	0.0496	0.0686	0.0827	0.0819	0.1102	0.0804	0.0807	0.0655	0.0955	0.0883	0.0801
asv267	Bacteria	Cyanobacteria	Cyanobacteriia	Cyanobacteriia uc	Cyanobacteriia uc	Cyanobacteriia uc	0.068	0.0478	0.027	0.0347	0.057	0.0714	0.1104	0.0576	0.0512	0.1071	0.0779	0.0464	0.0762	0.092	0.1227	0.0757	0.1048	0.0282	0.0691	0.0448	0.0976	0.1114	0.0376	0.2944	0.0521	0.0718	0.0435	0.0498	0.0287	0.0118	0.0309	0.0814	0.0108	0.0826	0.071	0.0479	0.0133	0.0158	0.0893	0.1349	0.1392	0.0467	0.0845
asv268	Bacteria	Proteobacteria	Gammaproteobacteria	Oceanospirillales	Pseudohongiellaceae	Pseudohongiella	0.0141	0	0.0019	0	0.0143	0.0034	0.0085	0.0149	0.0428	0.05	0.0553	0	0.0407	0.0808	0.0288	0.0338	0.0032	0.0028	0.01	0	0.0016	0	0	0.1012	0.0043	0.0054	0.0085	0.0067	0.0048	0	0.0014	0.0007	0	0	0.0011	0.0018	0	0.0108	0.0086	0.0141	0.0034	0	0.0009
asv270	Bacteria	Proteobacteria	Alphaproteobacteria	Rhodobacterales	Rhodobacteraceae	Rhodobacteraceae uc	0.0295	0.0026	0	0.0603	0.1193	0.1803	0.1104	0.1281	0.0447	0.0643	0.041	0.0032	0.0407	0.041	0.0438	0.0035	0.0032	0.0253	0.0201	0	0	0	0.0188	0.0828	0.0109	0.0036	0.0101	0.0511	0.1258	0.1199	0.0463	0.0821	0.0201	0	0.2321	0.2889	0.0199	0.0172	0.0498	0.0643	0.0202	0.0132	0.0035
asv271	Bacteria	Proteobacteria	Gammaproteobacteria	UBA10353	UBA10353 uc	UBA10353 uc	0.1913	0.0542	0.0655	0.0767	0.0298	0.0289	0.0297	0.0501	0.0866	0.1749	0.1189	0.1809	0.1191	0.1219	0.1803	0.3052	0.1683	0.0014	0.0011	0.0344	0.0352	0.0127	0.0939	0.046	0.0054	0.0144	0.0355	0.0013	0.0055	0.0032	0.0365	0.0269	0.0215	0.0421	0.036	0.046	0.1007	0.1586	0.1253	0.0797	0.1426	0.0517	0.0669
asv272	Bacteria	Proteobacteria	Gammaproteobacteria	HOC36	HOC36 uc	HOC36 uc	0.0937	0	0.0019	0	0.0052	0.0034	0.0149	0.0149	0.0438	0.0535	0.0779	0	0.0407	0.0734	0.0225	0.014	0	0.0014	0	0	0	0	0	0.0092	0	0	0.0005	0.0013	0.0016	0	0.0014	0	0	0	0.0191	0.0055	0.0161	0.0567	0.103	0.1285	0.0235	0.001	0.0026
asv274	Bacteria	Proteobacteria	Alphaproteobacteria	SAR11	SAR11 Clade I	SAR11 Clade Ib	0.1065	0.009	0.0058	0.0493	0.0583	0.0204	0.0297	0.1021	0.095	0.0678	0.0635	0.0592	0.0721	0.0261	0.0225	0.0582	0.0127	0.0099	0.0067	0.001	0.0032	0	0	0.0276	0	0.0018	0.0026	0.035	0.0251	0.046	0.0421	0.0393	0.0122	0.0025	0.0699	0.0368	0.0152	0.099	0.091	0.0771	0.0262	0.0041	0.0141
asv275	Bacteria	Proteobacteria	Gammaproteobacteria	Burkholderiales	Methylophilaceae	OM43	0.1117	0.0039	0	0.0402	0.0661	0.0085	0.0085	0.0594	0.0438	0.0732	0.0881	0.0048	0.0752	0.0709	0.02	0.0116	0.0016	0.031	0.0591	0.001	0	0	0	0	0	0	0.0435	0.0753	0.1473	0.1349	0.0603	0.0614	0.0165	0	0.0498	0.0258	0.0171	0.0804	0.0755	0.0501	0.0235	0.003	0.0009
asv276	Bacteria	Proteobacteria	Alphaproteobacteria	Parvibaculales	Parvibaculaceae	Parvibaculaceae uc	0.0167	0	0	0.0018	0.0428	0.0697	0.0595	0.0984	0.0614	0.0821	0.0963	0.0064	0.0825	0.1331	0.0689	0.0303	0.0206	0.0028	0.0045	0	0	0	0	0.0828	0	0.0036	0.0037	0.0713	0.1167	0.0343	0.0168	0.0559	0	0	0.1081	0.1031	0	0.0187	0.3605	0.1015	0.0296	0	0.0018
asv277	Bacteria	Planctomycetota	Planctomycetes	Pirellulales	Pirellulaceae	Pirellulaceae uc	0.0937	0	0.0019	0.0073	0.0181	0.0051	0.0106	0.0186	0.0326	0.0875	0.041	0	0.0689	0.097	0.0526	0.0303	0.0254	0.0084	0.0067	0.0042	0	0	0	0	0.0217	0	0.009	0.0081	0.0139	0.0054	0.0014	0.0104	0	0	0.0138	0.0184	0	0.0438	0.012	0.036	0.0195	0	0.0044
asv278	Bacteria	Verrucomicrobiota	Verrucomicrobiae	Opitutales	Puniceicoccaceae	Lentimonas	0	0	0	0.0055	0	0	0	0.0019	0	0	0	0.0032	0	0	0	0	0	0	0	0.001	0.0032	0.0016	0	0	0	0	0	0.0269	0.0103	0	0.0014	0.0014	0	0	0	0	0	0	0	0	0	0	0
asv279	Archaea	Thermoplasmatota	Thermoplasmata	Marine_Group_II	Marine_Group_II uc	Marine_Group_II uc	0.0667	0	0	0.0018	0.07	0.0051	0.0085	0.0743	0.1322	0.1874	0.1394	0.0048	0.1849	0.4017	0.2729	0.2097	0.0064	0	0.0123	0	0	0	0	0.0368	0.0022	0.0108	0.0207	0.004	0	0	0	0.0028	0.0007	0	0.0127	0.0064	0.0038	0.0502	0.024	0.0655	0.0202	0	0.0088
asv280	Bacteria	Proteobacteria	Alphaproteobacteria	SAR11	SAR11 uc	SAR11 uc	0.0347	0.1136	0.156	0.0493	0.035	0.0578	0.0701	0.0947	0.0642	0.0571	0.0307	0.0288	0.0334	0.0286	0.0363	0.0058	0.0111	0.007	0.0067	0.1895	0.0768	0.062	0.1503	0.0184	0.0087	0.0161	0.009	0.0067	0.003	0.0043	0.0267	0.0235	0.0266	0.1355	0.0837	0.0552	0.1463	0.0344	0.0841	0.0424	0.1015	0.1847	0.154
asv281	Bacteria	Proteobacteria	Gammaproteobacteria	Steroidobacterales	Woeseiaceae	Woeseia	0.0116	0.0336	0.0231	0.0256	0.0765	0.1156	0.0552	0.0446	0.0363	0.0321	0.0328	0.0096	0.024	0.0249	0.025	0.0047	0.0048	0	0.0022	0.0739	0.0272	0.0175	0.0564	0	0.0043	0.0359	0.0085	0.0027	0.0016	0.0054	0.0253	0.0186	0.0891	0.5015	0.1526	0.1702	0.1007	0.01	0.0669	0.0476	0.0498	0.0345	0.029
asv282	Bacteria	Proteobacteria	Alphaproteobacteria	Defluviicoccales	Defluviicoccales uc	Defluviicoccales uc	0.0834	0.0013	0.0058	0.0201	0.0143	0.0017	0.0085	0.039	0.041	0.1071	0.125	0.024	0.0888	0.1865	0.0889	0.1223	0.0778	0	0.0056	0	0.0032	0	0	0.0644	0.0076	0.0108	0.0323	0.0013	0.0032	0.0043	0.0098	0.011	0	0	0.0117	0.0267	0.0076	0.183	0.0687	0.1645	0.0666	0.0041	0.0079
asv283	Bacteria	Bacteroidota	Bacteroidia	Flavobacteriales	Flavobacteriaceae	Flavobacteriaceae uc	0.0103	0.0013	0	0.0073	0.0039	0	0.0021	0.0056	0	0	0	0	0.001	0.0025	0	0.0023	0	0.0014	0	0.001	0.0016	0	0	0	0	0	0.0011	0.0161	0.0055	0	0.0014	0.0021	0.0007	0	0.0042	0.0055	0	0	0	0	0	0	0
asv284	Bacteria	Nitrospinota	Nitrospinia	Nitrospinales	Nitrospinaceae	LS-NOB	0.0655	0.0349	0.0462	0.0584	0.1089	0.1837	0.1402	0.2098	0.1266	0.0892	0.0922	0.0144	0.0992	0.0982	0.0576	0.0361	0.0016	0.0028	0.0067	0.0771	0.0256	0.0366	0.0564	0.0828	0.0358	0.07	0.0403	0.0484	0.0611	0.0664	0.0309	0.1532	0.0129	0.0991	0.0932	0.0488	0.0332	0.0359	0.0515	0.0578	0.0397	0.1157	0.029
asv285	Bacteria	Bacteroidota	Bacteroidia	Flavobacteriales	Flavobacteriaceae	Polaribacter	0	0	0	0	0	0	0	0	0	0	0	0	0	0	0	0	0	0	0	0	0	0	0	0	0	0	0	0.0094	0.0032	0.0064	0.0828	0.0131	0.0158	0	0.0021	0.0009	0	0	0	0	0.0007	0.003	0
asv287	Bacteria	Proteobacteria	Alphaproteobacteria	AT-s3-44	AT-s3-44 uc	AT-s3-44 uc	0.1836	0	0.0039	0.0037	0.013	0	0.0042	0.0353	0.0596	0.0821	0.0902	0.0192	0.0919	0.1517	0.0526	0.092	0.027	0	0	0	0.0032	0	0	0	0	0	0.0016	0	0.0021	0	0.0168	0.009	0.0014	0	0.0318	0.0055	0.0285	0.2016	0.1099	0.1259	0.0303	0.001	0.0053
asv288	Bacteria	Bacteroidota	Bacteroidia	Cytophagales	Cyclobacteriaceae	Cyclobacteriaceae uc	0.0039	0	0	0	0	0	0	0	0	0	0	0	0	0	0	0	0	0	0.0011	0	0	0	0	0	0	0	0.0085	0.0444	0.0036	0.0096	0.0589	0.1656	0.0007	0	0.0085	0	0	0.0007	0	0	0	0	0
asv290	Bacteria	Bacteroidota	Bacteroidia	Flavobacteriales	Flavobacteriaceae	Flavobacteriaceae uc	0	0	0	0.0037	0.0052	0.0017	0	0.0037	0	0	0.002	0	0.001	0	0	0.0012	0	0.0014	0	0	0	0	0	0	0	0	0	0	0	0.0011	0.0407	0.0186	0.0007	0	0	0	0.0009	0	0	0	0	0	0
asv291	Bacteria	Proteobacteria	Alphaproteobacteria	Rhodospirillales	AEGEAN-169	AEGEAN-169 uc	0.0783	0.0181	0.0058	0.0365	0.1011	0.0765	0.0658	0.0854	0.0698	0.0589	0.082	0.0128	0.0574	0.0386	0.0213	0.021	0.0016	0.0056	0.0078	0.025	0.0064	0.0095	0	0.0644	0.0098	0.0054	0.0079	0.0403	0.0593	0.0803	0.0645	0.0918	0.0345	0.0182	0.0901	0.0359	0.0399	0.061	0.0584	0.0591	0.0141	0.0101	0.0114
asv292	Bacteria	Bacteroidota	Bacteroidia	Flavobacteriales	NS9	NS9 uc	0.009	0.0026	0	0	0.0039	0.0017	0	0.0074	0.0121	0.0071	0.0123	0	0.0052	0.0075	0.0038	0.0035	0.0143	1.6278	0.9172	0.0083	0.0016	0.008	0.0376	0.1012	0.063	0.0915	0.0493	0.0054	0.0305	0.0043	0.0014	0.0014	0.0079	0	0.0011	0.0009	0	0	0	0	0.002	0.0091	0.0097
asv293	Bacteria	Bacteroidota	Bacteroidia	Flavobacteriales	Flavobacteriaceae	NS5	0.009	0.0065	0	0.0785	0.092	0.1973	0.0616	0.1411	0.054	0.0196	0.0225	0	0.023	0.0298	0.015	0.0023	0.0016	0.0084	0.0134	0.0073	0	0.008	0	0	0.0174	0.0072	0.0106	0.0148	0.0205	0.0364	0.0182	0.0497	0.0251	0.0017	0.0742	0.0322	0.0161	0.0022	0.0206	0.0193	0.0101	0	0.0044
asv294	Bacteria	Proteobacteria	Gammaproteobacteria	Cellvibrionales	Spongiibacteraceae	Oceanicoccus	0.0013	0	0	0	0.0013	0.0017	0	0.0019	0.013	0.0018	0	0	0.001	0.0012	0.0025	0	0	0.8364	0.1025	0.0417	0	0.0032	0	0	0.1662	0.235	0.0673	0.0403	0.0242	0.0161	0.0098	0.0007	0	0	0	0	0	0	0.0017	0	0	0	0
asv295	Archaea	Crenarchaeota	Nitrososphaeria	Nitrosopumilales	Nitrosopumilaceae	Cand_Nitrosopumilus	0.1566	0.4312	0.4835	0.3288	0.0506	0.2245	0.257	0.0316	0.0354	0.0928	0.0594	1.0149	0.1191	0.0473	0.313	0.4146	0.4383	0.0028	0.0056	0.1427	0.1264	0.14	0.3569	0.3956	0.0576	0.061	0.0509	0.0094	0.0057	0.0054	0.1024	0.1063	0.1372	0.2751	0.0307	0.1067	0.3486	0.0811	0.0532	0.0347	0.4082	0.1278	0.1461
asv296	Bacteria	Verrucomicrobiota	Lentisphaeria	Victivallales	Arctic95B-14	Arctic95B-14 uc	0.1194	0	0	0.0018	0.0026	0	0	0.0074	0.0074	0.0143	0.0143	0	0.0272	0.087	0.0288	0.0198	0.0064	0.0028	0.0011	0	0	0	0	0	0	0	0.0011	0	0.0025	0	0	0	0.0007	0	0.0021	0.0009	0	0.0373	0.0275	0.0398	0.0161	0.0061	0.007
asv297	Bacteria	Proteobacteria	Alphaproteobacteria	Rhodospirillales	Rhodospirillaceae	Rhodospirillaceae uc	0.0886	0.0168	0.0327	0.011	0.0181	0.0085	0.0276	0.0371	0.0391	0.0785	0.0533	0.0336	0.0919	0.2214	0.149	0.0338	0.0048	0	0.0033	0.0094	0.0032	0.0032	0	0.0276	0.0109	0.0126	0.0021	0.0067	0.0141	0.0171	0.0098	0.0235	0.0101	0.0306	0.0244	0.0653	0.0313	0.1206	0.0584	0.1529	0.0733	0.0132	0.0396
asv298	Bacteria	Verrucomicrobiota	Verrucomicrobiae	Opitutales	Puniceicoccaceae	MB11C04	0.0321	0.0013	0.0019	0.0146	0.1919	0.0374	0.0616	0.0947	0.1434	0.1214	0.0922	0.0416	0.1682	0.2922	0.1014	0.0815	0.0333	0	0.0045	0	0	0.0048	0	0.1564	0.0065	0	0.0132	0.0108	0.0278	0.0075	0.0407	0.0945	0.0057	0.0008	0.1738	0.2255	0.0342	0.3258	0.1871	0.2442	0.0457	0.0304	0.0167
asv299	Bacteria	Bacteroidota	Bacteroidia	Flavobacteriales	Flavobacteriaceae	Formosa	0.0039	0	0	0	0.0324	0.0068	0.0042	0.0093	0.013	0	0.0061	0.0016	0.001	0	0.0025	0	0	0.0014	0.0011	0	0	0	0	0	0	0	0	0.0578	0	0.03	0.3002	0.089	0	0.0008	0.0731	0.0018	0.0019	0.0072	0.0017	0.0013	0.0013	0	0
asv300	Bacteria	Proteobacteria	Gammaproteobacteria	Oceanospirillales	Pseudohongiellaceae	Pseudohongiella	0.0257	0.009	0	0.0731	0.022	0.068	0.0297	0.0056	0.0233	0.0089	0.0082	0.0048	0.0084	0.0236	0.015	0	0.0016	0.1211	0.156	0.0021	0.0016	0.0048	0.0564	0.0092	0.0304	0.0108	0.0196	0.0054	0.0096	0.0343	0.014	0.0179	0.1027	0.0008	0.0254	0.0276	0.0047	0.0022	0.0549	0.0206	0.0101	0.002	0.0026
asv301	Bacteria	Proteobacteria	Alphaproteobacteria	SAR11	SAR11 Clade II	SAR11 Clade II uc	0.0719	0.0168	0.0212	0.0384	0.0791	0.0867	0.102	0.1374	0.1248	0.0892	0.0963	0.0096	0.0867	0.041	0.0326	0.0221	0.0175	0.007	0.0089	0.024	0.0048	0.008	0	0.0184	0.0022	0.0126	0.0106	0.0081	0.0116	0.0107	0.0224	0.0304	0.0136	0.0149	0.1378	0.0626	0.0665	0.0395	0.1322	0.117	0.0524	0.0325	0.0255
asv302	Bacteria	Proteobacteria	Gammaproteobacteria	Cellvibrionales	Halieaceae	Marimicrobium	0.0385	0.0155	0.0173	0.0548	0.0856	0.0459	0.0616	0.0576	0.0857	0.0785	0.084	0.032	0.0533	0.0659	0.0463	0.0326	0.0175	0.0549	0.0312	0.0417	0.0304	0.0239	0.0188	0.0368	0.038	0.0251	0.2056	0.0847	0.0625	0.0364	0.0435	0.1339	0.0237	0.0173	0.0742	0.0617	0.019	0.1134	0.0532	0.0733	0.039	0.0142	0.0114
asv303	Bacteria	Proteobacteria	Alphaproteobacteria	Rhodospirillales	Magnetospiraceae	Magnetospira	0.027	0.1033	0.1329	0.042	0.0609	0.0901	0.0743	0.065	0.0438	0.0393	0.043	0.0112	0.0386	0.0547	0.0501	0.0256	0.0206	0.0056	0.01	0.1166	0.0512	0.0509	0.0939	0	0.0109	0.0126	0.0281	0.0417	0.0807	0.1017	0.0856	0.0807	0.0567	0.0876	0.0668	0.0782	0.0741	0.0495	0.0378	0.0681	0.074	0.1065	0.037
asv304	Bacteria	Proteobacteria	Gammaproteobacteria	Burkholderiales	Nitrosomonadaceae	Nitrosomonas	0.0911	0.0258	0.025	0.1114	0.1193	0.1207	0.0892	0.1337	0.095	0.0678	0.0533	0.0128	0.0731	0.0522	0.015	0.0105	0.0064	0	0.0033	0.0208	0.0064	0.0064	0.0188	0.0828	0.0011	0.0144	0.054	0.0094	0.0531	0.1446	0.0926	0.2188	0.1192	0.0694	0.1505	0.138	0.0693	0.0919	0.1013	0.0797	0.0471	0.068	0.0167
asv307	Bacteria	Verrucomicrobiota	Verrucomicrobiae	Arctic97B-4	Arctic97B-4 uc	Arctic97B-4 uc	0.009	0.1149	0.1271	0.0256	0.0039	0.051	0.0658	0.0074	0	0.0357	0.0082	0.0304	0.0073	0.0012	0.0438	0.0035	0.0064	0	0	0.1562	0.1408	0.035	0.1315	0.046	0.0065	0.0431	0.0042	0	0.0014	0	0.0323	0.0207	0.102	0.6709	0.0403	0.1353	0.1843	0.0043	0.0721	0.0218	0.3517	0.2811	0.323
asv308	Bacteria	Proteobacteria	Alphaproteobacteria	SAR11	SAR11 Clade I	SAR11 Clade Ib	0.1296	0.2259	0.3448	0.2192	0.0324	0.0697	0.1572	0.0353	0.0521	0.1214	0.0717	1.151	0.1274	0.0634	0.2992	0.4053	0.389	0.0042	0.0111	0.026	0.0528	0.0255	0.0376	0.0552	0.0445	0.0197	0.0382	0.0054	0.0052	0.0064	0.1305	0.0821	0.1056	0.1314	0.0583	0.0948	0.3923	0.1385	0.103	0.0514	0.3281	0.067	0.2966
asv309	Bacteria	Gemmatimonadota	BD2-11	BD2-11 uc	BD2-11 uc	BD2-11 uc	0.1617	0.0026	0	0.0292	0.0143	0.0034	0.0042	0.0371	0.0912	0.1374	0.0615	0.04	0.1723	0.2201	0.1164	0.2551	0.0715	0.0014	0	0	0.0032	0	0	0.0276	0.0033	0	0.0143	0	0.0005	0.0021	0.0028	0.0028	0	0	0.0032	0.0018	0.0123	0.1643	0.0429	0.054	0.0222	0.001	0.007
asv310	Archaea	Crenarchaeota	Nitrososphaeria	Nitrosopumilales	Nitrosopumilaceae	Cand_Nitrosopumilus	0.1373	0.1975	0.3564	0.1699	0.0907	0.119	0.1189	0.0947	0.1303	0.0982	0.0963	0.5635	0.1149	0.0995	0.1465	0.1805	0.1842	0	0.0011	0.0791	0.0592	0.078	0.0564	0.046	0.0076	0.0036	0.0265	0.0134	0.0057	0.0064	0.1052	0.0897	0.0855	0.138	0.0519	0.1095	0.17	0.1572	0.0738	0.0758	0.2407	0.0609	0.1021
asv311	Bacteria	Planctomycetota	Planctomycetes	Pirellulales	Pirellulaceae	Rhodopirellula	0.0937	0.0116	0.0135	0.0548	0.0039	0.0119	0.0127	0.0037	0.0074	0.0125	0.0102	0.1521	0.0292	0.056	0.1239	0.1514	0.1254	0.0042	0.0022	0.0104	0.016	0.0016	0	0.3128	0.0098	0.0161	0.0403	0.0027	0.0066	0.0021	0.0042	0.0021	0.0029	0.0058	0.0042	0.0129	0.0332	0.0416	0.0206	0.0424	0.0639	0.0112	0.0801
asv312	Bacteria	Bacteroidota	Bacteroidia	Cytophagales	Cyclobacteriaceae	Cyclobacteriaceae uc	0.009	0	0.0019	0	0.0013	0.0017	0	0.0037	0.0019	0	0	0	0	0	0	0	0	0.0014	0.0936	0	0	0	0	0	0	0.0215	0.0005	0.0309	0.0059	0.0011	0.0014	0.0035	0	0	0.0223	0.011	0	0	0	0	0.0007	0	0
asv313	Bacteria	Proteobacteria	Alphaproteobacteria	SAR11	SAR11 uc	SAR11 uc	0.0193	0.2672	0.2697	0.0712	0.0194	0.0816	0.1126	0.0706	0.0382	0.0446	0.0307	0.0256	0.046	0.0311	0.0613	0.0163	0.0206	0.0084	0.0123	0.2051	0.088	0.0573	0.1127	0.0828	0.0076	0.0144	0.0085	0.004	0.0016	0.0075	0.0309	0.029	0.0711	0.2941	0.0519	0.046	0.2099	0.0201	0.0429	0.0655	0.2589	0.482	0.3679
asv314	Bacteria	Bacteroidota	Bacteroidia	Cytophagales	Cyclobacteriaceae	Cyclobacteriaceae uc	0.0154	0.0013	0	0.0164	0.0143	0.0051	0.0021	0	0.0009	0	0	0	0	0	0	0	0	0	0	0.0135	0.0016	0	0	0	0	0	0.0005	0.1277	0.0128	0.0225	0.0491	0.0455	0.0029	0.0008	0.0032	0	0	0	0	0	0.0007	0	0
asv315	Bacteria	Proteobacteria	Gammaproteobacteria	SAR86	SAR86 uc	SAR86 uc	0.0976	0.0775	0.1695	0.1479	0.022	0.0697	0.1104	0.0223	0.0363	0.0768	0.041	0.3378	0.0595	0.0423	0.184	0.1514	0.1334	0.0014	0.0033	0.0354	0.0848	0.0636	0.3945	0.1012	0.0076	0.0179	0.036	0.0067	0.0062	0.0043	0.1066	0.0566	0.0912	0.0471	0.0636	0.1371	0.3334	0.2189	0.1047	0.054	0.2421	0.071	0.2244
asv316	Archaea	Crenarchaeota	Nitrososphaeria	Nitrosopumilales	Nitrosopumilaceae	Cand_Nitrosopumilus	0.0244	0.0103	0.0019	0.0018	0.2476	0.0578	0.0722	0.0947	0.0857	0.0892	0.0553	0.0016	0.0867	0.0846	0.0526	0.0303	0	0.0056	0.0067	0.001	0	0	0	0.046	0.0043	0	0.0021	0.0255	0.0305	0.0385	0.0477	0.0814	0	0	0.0985	0.0534	0.0133	0.061	0.0807	0.0424	0.0182	0.003	0
asv317	Bacteria	Proteobacteria	Alphaproteobacteria	Rhodospirillales	Magnetospiraceae	Magnetospiraceae uc	0.1296	0.0013	0	0.0055	0.035	0	0.0276	0.0687	0.0568	0.1482	0.1291	0.0032	0.0815	0.1716	0.0639	0.0408	0.0064	0.0014	0	0	0	0	0	0.046	0.0022	0	0	0.0081	0.0052	0.0011	0.0196	0.009	0.0007	0	0.0604	0.0368	0.0019	0.1457	0.1922	0.2043	0.0403	0	0.0026
asv318	Bacteria	Planctomycetota	OM190	OM190 uc	OM190 uc	OM190 uc	0.0257	0.0129	0.0096	0.0091	0.0181	0.0136	0.0042	0.0204	0.0363	0.0411	0.0512	0.0208	0.1065	0.2039	0.1327	0.0466	0.0461	0.0056	0.0111	0.0812	0.0208	0.0127	0	0.1104	0.0228	0.061	0.0286	0.0444	0.0075	0	0.0056	0.0297	0.0022	0.0273	0.0233	0.0202	0.0095	0.0409	0.0309	0.0604	0.037	0.0051	0.0097
asv319	Bacteria	Verrucomicrobiota	Verrucomicrobiae	Verrucomicrobiales	Rubritaleaceae	Roseibacillus	0.059	0	0.0019	0.0183	0.0078	0.0017	0.0042	0.0056	0.0065	0	0.0061	0	0.001	0.0025	0	0	0	0	0.0022	0.0042	0	0	0	0	0	0.0036	0.0276	0.0309	0.6134	0.2292	0.0645	0.0683	0.0187	0.0033	0.0053	0	0	0.0029	0	0.0039	0.0027	0	0
asv320	Bacteria	Planctomycetota	Planctomycetes	Pirellulales	Pirellulaceae	Pirellulaceae uc	0.0193	0.0013	0	0.0201	0.0272	0.0493	0.017	0.0241	0.0763	0.0821	0.0553	0.0144	0.0345	0.0423	0.0163	0.0314	0.0111	0	0.0022	0.001	0	0	0	0.0368	0.0673	0	0.0026	0.0027	0.0071	0.0011	0.0042	0.0055	0.0029	0.0008	0.0689	0.0755	0	0.0337	0.0343	0.0308	0.0229	0.001	0.0026
asv321	Bacteria	Proteobacteria	Alphaproteobacteria	Defluviicoccales	Defluviicoccales uc	Defluviicoccales uc	0.0116	0.0568	0.0482	0.0073	0.022	0.0442	0.0807	0.0947	0.0773	0.0803	0.0717	0.0144	0.0376	0.0485	0.0426	0.0314	0.0016	0.0042	0.0022	0.0302	0.0016	0.0032	0	0.0184	0.0011	0	0.0021	0.0054	0.0305	0.0171	0.0126	0.0207	0.0309	0.4949	0.0403	0.0874	0.0931	0.0108	0.0566	0.0437	0.0524	0.066	0.0352
asv322	Bacteria	Planctomycetota	Phycisphaerae	Phycisphaerales	Phycisphaeraceae	JL-ETNP-F27	0.1656	0.0413	0.079	0.0932	0.0298	0.0425	0.0404	0.0279	0.0465	0.0928	0.0779	0.0944	0.0648	0.0833	0.1152	0.0943	0.0683	0.0014	0	0.0323	0.0336	0.0366	0.0564	0.0644	0.0152	0.0269	0.0228	0.0081	0.0114	0.0032	0.0267	0.049	0.0194	0.1528	0.053	0.0525	0.1244	0.0675	0.0687	0.0501	0.0867	0.0254	0.0862
asv323	Bacteria	Proteobacteria	Gammaproteobacteria	Vibrionales	Vibrionaceae	Photobacterium	0.0064	0.0297	0.0039	0	0	0	0	0	0	0.0107	0	0	0	0	0	0	0	0	0	0.0042	0	0	0	0	0	0	0	0	0	0	0	0	0	0	0	0	0	0	0	0	0	0	0
asv324	Bacteria	Proteobacteria	Gammaproteobacteria	Alteromonadales	Colwelliaceae	Colwellia	0.0026	0.0155	0	0	0.0013	0	0	1.9459	6.3019	0.2195	0.0451	0.0208	0.0115	0.051	0.0063	0.0023	0.0079	0.0211	0.0089	0	0	0	0	0	0	0	0	0	0.0005	0	0	0.0021	0.0014	0	0	0	0	0.1916	0.0515	0	0.002	0.002	0.0026
asv325	Bacteria	Bacteroidota	Bacteroidia	Flavobacteriales	Flavobacteriaceae	Polaribacter	0	0	0.0366	0	0	0.0408	0	0	0	0.0018	0	0.0016	0.0042	0.0037	0.0025	0.0326	0	0.0014	0.0123	0.0031	0.0448	0.0064	0	0.0092	0	0	0	0	0	0.0011	0.2441	0	0	0.0017	0	0	0	0.0007	0	0	0	0	0
asv326	Bacteria	Marinimicrobia_SAR406	Marinimicrobia_SAR406 uc	Marinimicrobia_SAR406 uc	Marinimicrobia_SAR406 uc	Marinimicrobia_SAR406 uc	0.2336	0.0039	0.0096	0.0146	0.0882	0.0085	0.0552	0.1225	0.3398	0.3945	0.457	0.032	0.6622	0.7088	0.2254	0.1712	0.0302	0.0014	0.0022	0	0.0096	0	0	0.1104	0.0152	0.0108	0.0111	0.0027	0.0007	0.0011	0.0084	0.0041	0.0007	0.0025	0.017	0.0092	0.0104	0.5784	0.2746	0.7287	0.1278	0.0142	0.0167
asv327	Bacteria	Proteobacteria	Alphaproteobacteria	Rhodobacterales	Rhodobacteraceae	Yoonia-Loktanella	0.0116	0.0297	0.0732	0.0311	0.0078	0.0102	0.0021	0.0056	0.0065	0.0178	0.0123	0.0016	0.0042	0.005	0.005	0.0012	0.0016	0.2225	0.2151	0.1166	0.5039	0.1989	0.2067	0.0276	0.1119	0.0861	0.0435	0.0121	0.0066	0.0236	0.0309	0.0283	0.0316	0.014	0.0085	0.0009	0	0.0014	0	0	0.0054	0	0
asv328	Bacteria	Proteobacteria	Gammaproteobacteria	Alteromonadales	Alteromonadaceae	Glaciecola	0.0539	0	0.0674	0.011	0.0052	0.0697	0.0276	0.1021	0.1164	0.1606	0.0061	0.0112	0.0334	0.0833	0.1452	0.0443	0.0048	0.0141	0.0011	0.0042	0.0192	0	0	0.0552	0.2553	0	0.0032	0.0027	0.0005	0.0043	0.0589	0.0028	0.1796	3.8838	0.3709	1.7705	3.4655	1.5902	0.4291	0.009	0.0202	0.0061	0
asv329	Bacteria	Marinimicrobia_SAR406	Marinimicrobia_SAR406 uc	Marinimicrobia_SAR406 uc	Marinimicrobia_SAR406 uc	Marinimicrobia_SAR406 uc	0.2516	0.0026	0.0058	0.0201	0.0972	0.0051	0.0425	0.1337	0.3296	0.3142	0.4919	0.0288	0.6497	0.8717	0.2341	0.2131	0.0206	0.0014	0.0056	0	0.0032	0	0	0.184	0.0119	0.0269	0.0106	0	0.0023	0	0.0154	0.0055	0.0007	0	0.0095	0.0009	0.0066	0.414	0.1819	0.6336	0.1204	0.0416	0.0334
asv330	Bacteria	Verrucomicrobiota	Verrucomicrobiae	Arctic97B-4	Arctic97B-4 uc	Arctic97B-4 uc	0.1091	0	0	0	0.0065	0.0017	0	0.0167	0.0317	0.0339	0.0369	0	0.0376	0.0584	0.0263	0.0128	0	0	0	0	0	0	0	0	0	0	0	0.0027	0.0002	0	0.0098	0.0055	0	0	0.0201	0.0037	0	0.0481	0.0669	0.1054	0.0269	0	0
asv331	Bacteria	Proteobacteria	Alphaproteobacteria	Defluviicoccales	Defluviicoccales uc	Defluviicoccales uc	0.0603	0.1239	0.1156	0.1187	0.0117	0.0459	0.1062	0.0149	0.0149	0.0643	0.0492	0.5923	0.0554	0.0833	0.3931	0.3716	0.5844	0.0028	0.0045	0.0489	0.0512	0.0398	0.0564	0.3404	0.0293	0.052	0.0694	0.0013	0.0034	0	0.0449	0.0531	0.0855	0.228	0.0381	0.127	0.4788	0.0646	0.0824	0.054	0.3907	0.2871	0.3872
asv332	Bacteria	Proteobacteria	Gammaproteobacteria	SAR86	SAR86 uc	SAR86 uc	0.1014	0	0	0.0256	0.1283	0.034	0.0404	0.0706	0.094	0.1017	0.1312	0.0016	0.0585	0.0696	0.0438	0.0093	0.0143	0.0014	0.0033	0	0	0	0	0	0	0	0.0064	0.0336	0.0486	0.0407	0.0758	0.0952	0.0014	0	0.0413	0.0589	0.0104	0.1708	0.0687	0.1015	0.0108	0.002	0.0035
asv333	Bacteria	Proteobacteria	Gammaproteobacteria	EPR3968-O8a-Bc78	EPR3968-O8a-Bc78 uc	EPR3968-O8a-Bc78 uc	0.0667	0.009	0.0077	0.0073	0.0052	0	0.0085	0.0037	0.0205	0.0303	0.0328	0.0176	0.0637	0.0709	0.0488	0.0198	0.0191	0	0.0011	0.0021	0.0016	0	0	0.0552	0.0326	0	0.0032	0.0134	0.0034	0.0011	0.0112	0.0117	0.0029	0.005	0.0085	0.0166	0.019	0.0804	0.0343	0.0411	0.0155	0.0091	0.0062
asv334	Bacteria	Proteobacteria	Alphaproteobacteria	SAR11	SAR11 uc	SAR11 uc	0.0359	0.0142	0.0116	0.0201	0.057	0.0595	0.0637	0.0724	0.0773	0.0464	0.0574	0.0032	0.0543	0.0435	0.0175	0.0082	0	0.0099	0.0067	0.0094	0.0048	0.008	0	0.0092	0.0076	0.0018	0.0053	0.0054	0.0096	0.0096	0.0154	0.0269	0.0115	0.005	0.0901	0.0534	0.0104	0.028	0.0549	0.0231	0.0182	0.0152	0.0079
asv335	Bacteria	Proteobacteria	Alphaproteobacteria	SAR11	SAR11 Clade I	SAR11 Clade Ib	0.0757	0.0077	0.0193	0.0237	0.0791	0.0238	0.0255	0.0501	0.0708	0.0357	0.0635	0.0304	0.0512	0.0174	0.0213	0.028	0.0143	0.0084	0.0111	0.0375	0.0128	0.0016	0.0188	0.0092	0.0011	0.0072	0.0111	0.0645	0.0604	0.0439	0.0449	0.0559	0.0144	0.0182	0.0466	0.0267	0.0389	0.0538	0.0687	0.0604	0.039	0.0172	0.0273
asv336	Bacteria	Verrucomicrobiota	Verrucomicrobiae	Verrucomicrobiales	Rubritaleaceae	Roseibacillus	0.0449	0.0219	0.0636	0.0731	0.035	0.0238	0.0361	0.0316	0.0438	0.1035	0.0656	0.1713	0.0794	0.1393	0.1177	0.1328	0.0588	0	0.0011	0.0031	0.0176	0.0064	0.0376	0.1012	0.0043	0.0036	0.0233	0.0108	0.0046	0	0.0056	0.0076	0.0022	0.0207	0.0053	0.0101	0.1064	0.0187	0.0172	0.0244	0.0256	0.0081	0.0554
asv337	Bacteria	Bacteroidota	Bacteroidia	Flavobacteriales	NS9	NS9 uc	0.0603	0.1304	0.0482	0.0584	0.0246	0.0323	0.0255	0.0037	0.0233	0.0107	0.0184	0.008	0.0042	0.0012	0	0	0.0143	0.1366	0.5884	0.0666	0.0336	0.0605	0.0564	0	0.4443	0.3552	0.1023	0.0565	0.0198	0.0321	0.0309	0.011	0.046	0.0008	0.0053	0	0	0	0	0	0.002	0.0304	0.0026
asv338	Bacteria	Proteobacteria	Alphaproteobacteria	Puniceispirillales	SAR116	Cand_Puniceispirillum	0.0103	0.0013	0.0019	0.0055	0.0156	0.0459	0.0149	0.0427	0.0196	0.0054	0.0102	0.0032	0.0063	0.0087	0.0025	0	0	0.0014	0	0	0	0	0	0	0	0	0.0011	0.0121	0.0429	0.0203	0.0154	0.0145	0.0065	0	0.1854	0.092	0.0066	0.0057	0.0378	0.0167	0.0061	0	0
asv339	Bacteria	Bacteroidota	Bacteroidia	Cytophagales	Cyclobacteriaceae	Cyclobacteriaceae uc	0.0026	0	0	0	0.0104	0	0	0	0	0	0	0	0	0	0	0	0	0	0	0	0	0	0	0	0	0	0.0005	0.0108	0.0002	0	0.0295	0.0538	0	0	0.0021	0	0	0	0	0	0	0	0
asv340	Bacteria	Proteobacteria	Alphaproteobacteria	AT-s3-44	AT-s3-44 uc	AT-s3-44 uc	0.1194	0.0129	0.025	0.0146	0.0039	0.0051	0.0064	0.0167	0.0503	0.091	0.0779	0.1009	0.0877	0.2226	0.159	0.1176	0.1175	0	0	0.0042	0.0048	0.0016	0	0.0644	0	0.0072	0.0021	0.0094	0.0036	0.0011	0.0182	0.0062	0.0065	0.0215	0.0148	0.0166	0.0731	0.1672	0.0669	0.1671	0.0746	0.0132	0.044
asv342	Bacteria	Bacteroidota	Bacteroidia	Flavobacteriales	Flavobacteriaceae	NS4	0.0398	0.0013	0	0.0018	0.1063	0.0102	0.0319	0.0223	0.0298	0.0214	0.0266	0	0.0104	0.0075	0.005	0.0047	0.0064	0.007	0.0067	0	0	0	0	0.0092	0	0	0.0064	0.0081	0.0178	0.0096	0.0196	0.0097	0	0	0.0042	0.0009	0.0019	0.0072	0.0154	0.0051	0.0074	0	0
asv343	Bacteria	PAUC34f	PAUC34f uc	PAUC34f uc	PAUC34f uc	PAUC34f uc	0.0475	0.0258	0.0135	0.0183	0.0389	0.0136	0.0467	0.0557	0.1052	0.1696	0.1086	0.0608	0.1556	0.2164	0.0926	0.0874	0.027	0.0056	0.0056	0.0042	0.016	0.008	0	0.0736	0.0098	0.0144	0.0228	0.0054	0.0027	0	0.0056	0.0021	0.0065	0.0165	0.0138	0.0018	0.0703	0.0323	0.0395	0.0437	0.0262	0.0325	0.051
asv344	Bacteria	Bacteroidota	Bacteroidia	Flavobacteriales	Flavobacteriaceae	NS5	0.0077	0	0.0154	0.0183	0.0039	0.017	0.0149	0.0074	0.0074	0.0018	0.002	0.0016	0	0	0	0	0.0016	0.0972	0.1192	0.001	0.0032	0.008	0.0376	0.092	0.0043	0.0161	0.0164	0.004	0.0144	0.0182	0.0182	0.0173	0.0467	0.005	0.0074	0.0028	0.0019	0	0.0034	0	0.0054	0.0172	0.0062
asv346	Bacteria	Proteobacteria	Alphaproteobacteria	Rhodospirillales	AEGEAN-169	AEGEAN-169 uc	0.0449	0.0529	0.0886	0.0347	0.0596	0.0765	0.0807	0.0613	0.0521	0.0428	0.0594	0.0592	0.0501	0.0261	0.0275	0.0326	0.0238	0.0028	0.0056	0.076	0.0208	0.0095	0	0	0.0119	0.0179	0.0138	0.0484	0.0472	0.0546	0.0379	0.0676	0.0481	0.0487	0.035	0.0534	0.0598	0.033	0.0446	0.0129	0.035	0.0203	0.0106
asv347	Archaea	Crenarchaeota	Nitrososphaeria	Nitrosopumilales	Nitrosopumilaceae	Cand_Nitrosopelagicus	0.0642	0.0013	0	0.0018	0.0635	0.0085	0.0212	0.078	0.0959	0.0607	0.0697	0.0032	0.0867	0.0821	0.0326	0.0163	0.0111	0.0141	0.0078	0	0.0016	0	0	0.0092	0.0087	0.0018	0.0101	0.0081	0.0052	0	0.0154	0.0083	0	0	0.0212	0.0138	0	0.0337	0.0395	0.0231	0.002	0	0
asv348	Bacteria	Planctomycetota	Phycisphaerae	Phycisphaerales	Phycisphaeraceae	JL-ETNP-F27	0.0295	0.0839	0.1348	0.0438	0.0194	0.0612	0.0616	0.0334	0.067	0.1285	0.1066	0.0192	0.0668	0.102	0.0826	0.0443	0.0238	0	0.0067	0.0625	0.0528	0.0286	0.1503	0	0.0337	0.0538	0.0148	0.0121	0.0109	0.0011	0.0365	0.0338	0.0273	0.2016	0.0477	0.1049	0.1111	0.0194	0.079	0.0437	0.117	0.0122	0.0537
asv349	Bacteria	Actinobacteriota	Acidimicrobiia	Microtrichales	Microtrichaceae	Microtrichaceae uc	0.0719	0.0258	0.079	0.084	0.0143	0.0238	0.0595	0.0241	0.0503	0.0768	0.0635	0.285	0.1274	0.199	0.1853	0.417	0.2223	0.0014	0.0033	0.0115	0.0336	0.008	0.0376	0.184	0.0109	0.0054	0.0334	0	0.0052	0.0032	0.0112	0.0097	0.0136	0.0099	0.0085	0.0046	0.0389	0.1198	0.0446	0.0694	0.0646	0.0345	0.1127
asv350	Bacteria	Proteobacteria	Gammaproteobacteria	Cellvibrionales	Cellvibrionaceae	Cellvibrionaceae uc	0.027	0.0065	0	0.0237	0.0207	0.0085	0.0085	0.0074	0.0037	0	0	0	0.001	0.0025	0	0.0023	0	0.0225	0.0267	0.0031	0.0032	0	0	0	0.0185	0.0341	0.0895	0.0565	0.0627	0.0418	0.0603	0.0518	0.0014	0	0.0074	0.0083	0	0.0043	0	0	0.0013	0	0
asv351	Bacteria	Proteobacteria	Gammaproteobacteria	EPR3968-O8a-Bc78	EPR3968-O8a-Bc78 uc	EPR3968-O8a-Bc78 uc	0	0.2104	0.1791	0.0201	0.0026	0.0306	0.0404	0.0074	0	0.0071	0.0143	0.0496	0.0178	0.0037	0.025	0.0105	0.0206	0	0.0011	0.152	0.0576	0.035	0.0188	0.046	0.0065	0.0233	0.0011	0	0	0.0011	0.0196	0.0131	0.0632	1.3847	0.0254	0.0644	0.1577	0.0043	0.0481	0.0257	0.2602	0.2669	0.3784
asv352	Bacteria	Proteobacteria	Alphaproteobacteria	Rhodospirillales	AEGEAN-169	AEGEAN-169 uc	0.0424	0.009	0.0019	0.0183	0.0596	0.0527	0.0382	0.0483	0.0382	0.0161	0.043	0	0.0261	0.0062	0.0075	0.0105	0	0.0028	0.0022	0	0	0	0	0	0.0011	0.0036	0.0048	0.0417	0.0843	0.091	0.0687	0.0752	0.0079	0.0017	0.0668	0.0212	0.0085	0.038	0.0498	0.0193	0.0047	0	0
asv353	Bacteria	Verrucomicrobiota	Verrucomicrobiae	Verrucomicrobiales	Rubritaleaceae	Rubritalea	0.0103	0.0478	0.5047	0.9224	0.07	0.0918	0.0276	0.0074	0	0.0036	0.0041	0.0016	0.0021	0.0012	0.0025	0	0.0016	0	0.0011	0.1666	0.3151	0.1225	0.0751	0.1472	0	0.0179	0.2082	0	0.0007	0	0	0	0.0007	0.0058	0.0011	0	0.0028	0	0	0.0013	0.0108	0	0
asv354	Bacteria	Bacteroidota	Bacteroidia	Flavobacteriales	Flavobacteriaceae	Flavobacteriaceae uc	0.0013	0	0.0019	0	0.0026	0	0.0021	0.0056	0.0065	0	0.002	0	0.0031	0	0	0	0	0	0	0	0	0	0	0	0	0	0	0.0108	0.0009	0.0054	0.0673	0.0945	0.0007	0	0.0201	0.0092	0.0038	0.0179	0.0017	0.0077	0.004	0.001	0
asv356	Bacteria	Proteobacteria	Gammaproteobacteria	Thiotrichales	Thiotrichaceae	Thiotrichaceae uc	0.0526	0.2324	0.2311	0.0493	0.0298	0.0561	0.0446	0.0297	0.0326	0.0107	0.0164	0.0144	0.0084	0.0124	0.0163	0.0035	0.0064	0.0352	0.623	0.1395	0.0512	0.043	0.1127	0.0368	0.1521	0.4808	0.0869	0.1479	0.0654	0.1007	0.1319	0.0814	0.1573	0.0256	0.0307	0.034	0.0779	0.028	0.0172	0.0141	0.0585	0.0741	0.0264
asv357	Bacteria	Proteobacteria	Alphaproteobacteria	SAR11	SAR11 Clade II	SAR11 Clade II uc	0.0655	0.0026	0.0116	0.0219	0.0532	0.0374	0.0361	0.0928	0.067	0.0393	0.0574	0.016	0.0449	0.0286	0.0263	0.0082	0	0.0099	0.01	0.0083	0.0048	0.0127	0	0.0368	0.0119	0.0018	0.0064	0.0067	0.0084	0.0086	0.0126	0.0269	0.0086	0.0058	0.0943	0.0543	0.0123	0.0409	0.0738	0.054	0.0215	0.0375	0.0141
asv358	Bacteria	Proteobacteria	Alphaproteobacteria	SAR11	SAR11 Clade I	SAR11 Clade Ib	0.1091	0.0065	0.0385	0.0402	0.0233	0.0102	0.0319	0.0371	0.0708	0.0928	0.0574	0.0704	0.0867	0.0373	0.0501	0.127	0.0556	0.0014	0.0011	0.001	0.0112	0.0016	0.0188	0.0184	0.0011	0	0.0053	0.0108	0.0043	0.0032	0.0407	0.0338	0.0151	0.019	0.0339	0.0138	0.0437	0.1256	0.0652	0.0565	0.0592	0.001	0.0273
asv359	Bacteria	Proteobacteria	Alphaproteobacteria	SAR11	SAR11 Clade I	SAR11 Clade Ia	0.0141	0.0013	0	0.0128	0.0311	0.0408	0.0425	0.0576	0.0186	0.0196	0.0164	0	0.0125	0.0062	0.015	0.0047	0.0032	0.0028	0.0011	0	0	0	0	0.0368	0	0.0018	0.0021	0.0269	0.0285	0.0321	0.0239	0.0262	0.0136	0.0008	0.1081	0.0598	0.0123	0.0151	0.0395	0.0231	0.0081	0.002	0.0026
asv360	Bacteria	Proteobacteria	Gammaproteobacteria	Cellvibrionales	Halieaceae	OM60(NOR5)	0.0039	0	0	0.0237	0.013	0.034	0.017	0.013	0.0261	0.025	0.0225	0	0.0104	0.0224	0.005	0.0082	0	0.0113	0.0045	0	0	0	0	0.046	0.0043	0.009	0.0148	0.0148	0.013	0.0096	0.0126	0.0055	0.0014	0	0.0371	0.035	0	0.0007	0.0326	0.0206	0.0114	0.002	0
asv361	Bacteria	Proteobacteria	Gammaproteobacteria	Oceanospirillales	Pseudohongiellaceae	Pseudohongiella	0.0501	0.0284	0.0289	0.0365	0.0246	0.0136	0.0489	0.0353	0.0903	0.1	0.0369	0.1441	0.1306	0.1865	0.2504	0.2609	0.3446	0.0042	0.0201	0.0198	0.0336	0.0207	0.0376	0.1656	0.1434	0.0556	0.0731	0.0094	0.0009	0.0032	0.0042	0.0041	0.0043	0.0487	0.0127	0.0101	0.0275	0.0244	0.012	0.018	0.0329	0.0142	0.0422
asv362	Bacteria	Bacteroidota	Bacteroidia	Flavobacteriales	NS7	NS7 uc	0.0013	0.0013	0.0019	0.0128	0.0013	0.0051	0.0021	0.0037	0.0028	0	0	0	0	0	0	0	0	0	0	0	0.0032	0.0016	0.0188	0	0	0	0	0	0	0.0011	0.0028	0.0035	0.0172	0	0.0117	0	0.0009	0	0.0017	0	0.0061	0.0122	0
asv363	Bacteria	Proteobacteria	Alphaproteobacteria	Rickettsiales	Mitochondria	Mitochondria uc	0	0	0	0	0	0	0	0	0	0	0	0	0	0	0	0	0	0	0	0	0	0.0016	0	0	0	0	0.0016	0	0	0	0	0.0014	0	0	0.0032	0	0	0	0	0	0	0	0.0009
asv364	Bacteria	Planctomycetota	Planctomycetes	Pirellulales	Pirellulaceae	Rhodopirellula	0.009	0.0194	0.0462	0.0438	0.0039	0.017	0.0255	0.0074	0.0037	0.0107	0.0123	0.2193	0.0261	0.0174	0.1553	0.1549	0.1985	0.0056	0	0.0583	0.0544	0.0398	0	0.092	0.0196	0.0036	0.0805	0.0027	0.0036	0	0.0126	0.009	0.0144	0.1471	0.0106	0.0377	0.0494	0.0258	0.0206	0.009	0.1338	0.0852	0.1276
asv365	Bacteria	Proteobacteria	Alphaproteobacteria	Rhodospirillales	Magnetospiraceae	Magnetospiraceae uc	0.0116	0.0039	0.0039	0.0384	0.0985	0.1871	0.1168	0.1467	0.0866	0.0535	0.0615	0.008	0.048	0.0535	0.0326	0.0082	0.0111	0.007	0.0033	0.0094	0.0048	0.008	0.0376	0.0276	0.0011	0.0233	0.0095	0.0188	0.0734	0.0771	0.0547	0.0801	0.0295	0.0364	0.0689	0.0865	0.0418	0.0309	0.0652	0.0758	0.0498	0.0761	0.0299
asv366	Bacteria	Proteobacteria	Alphaproteobacteria	SAR11	SAR11 Clade I	SAR11 Clade Ib	0.0655	0.009	0.0212	0.0128	0.0609	0.0306	0.034	0.0576	0.0875	0.0571	0.0902	0.0304	0.0491	0.0286	0.0175	0.0256	0.0032	0.0324	0.0078	0.0042	0.0064	0	0	0	0.0076	0	0.0042	0.0027	0.0084	0.0182	0.0267	0.0248	0.0022	0.0017	0.0233	0.0138	0.0123	0.0337	0.0378	0.0257	0.0208	0.001	0.0079
asv367	Bacteria	Verrucomicrobiota	Verrucomicrobiae	Opitutales	Puniceicoccaceae	Cerasicoccus	0.0616	0.0077	0.0039	0.0091	0.0117	0	0.0064	0.0223	0.0484	0.0768	0.0553	0.0128	0.0533	0.0535	0.0401	0.0641	0.0206	0	0.0011	0.0052	0.0064	0	0	0	0.0022	0	0.0042	0.0013	0.0002	0	0.0014	0.0007	0.0007	0.0091	0.0021	0.0101	0.0066	0.0373	0.0189	0.0141	0.0175	0.002	0.007
asv368	Bacteria	Proteobacteria	Alphaproteobacteria	Rhodospirillales	Magnetospiraceae	Magnetospiraceae uc	0.0282	0	0.0019	0.0128	0.1374	0.0527	0.0552	0.0854	0.0419	0.0393	0.0369	0	0.0533	0.0572	0.0113	0.0128	0	0.0056	0.0022	0	0	0	0	0.1288	0.0022	0	0.0058	0.0255	0.1242	0.0857	0.0758	0.0676	0.0007	0	0.1102	0.1086	0.0133	0.0725	0.1184	0.1054	0.0323	0.0071	0.0009
asv369	Bacteria	Marinimicrobia_SAR406	Marinimicrobia_SAR406 uc	Marinimicrobia_SAR406 uc	Marinimicrobia_SAR406 uc	Marinimicrobia_SAR406 uc	0.0449	0.0116	0.0327	0.0219	0.0622	0.0136	0.0382	0.0576	0.1089	0.1321	0.1045	0.0672	0.2726	0.2437	0.174	0.5975	0.1461	0.0014	0.0022	0.001	0.008	0.0032	0	0.1012	0.0043	0	0.0371	0.0054	0.0016	0	0.0126	0.0028	0.0014	0.0132	0.0074	0.0037	0.0646	0.0718	0.0549	0.0887	0.0558	0.0183	0.0968
asv370	Bacteria	Proteobacteria	Alphaproteobacteria	Sphingomonadales	Sphingomonadaceae	Novosphingobium	0	0	0	0	0	0	0	0	0	0	0	0	0	0	0	0	0	0	0	0	0	0	0	0	0	0	0	0	0	0	0	0	0	0	0	0	0	0	0	0	0	0	0
asv371	Bacteria	Planctomycetota	Planctomycetes	Pirellulales	Pirellulaceae	Blastopirellula	0	0.0503	0.0732	0.0402	0.0324	0.0833	0.1274	0	0.014	0.0161	0.0061	0.0224	0.0209	0.0124	0.0275	0.0058	0.0064	0	0.0078	0.1562	0.0608	0.0318	0.0564	0.1564	0.0728	0.0556	0.0472	0.035	0.1281	0.0182	0.0281	0.1077	0.0108	0.1214	0.0254	0.0331	0.0456	0.0237	0.0309	0.0051	0.0807	0.1147	0.1602
asv372	Bacteria	Proteobacteria	Gammaproteobacteria	Alteromonadales	Colwelliaceae	Colwelliaceae uc	0	0.0116	0.0289	0.0073	0.0052	0.0068	0.0255	0.0149	0.0335	0.0982	0.1681	0.4979	0.4836	0.2325	0.3744	0.0617	0.2175	0.0887	0.0446	0.0115	0.0288	0.0111	0	0	0	0	0.0185	0.0013	0	0	0.0028	0.0014	0.0007	0	0	0.0101	0	0.0007	0	0	0.0007	0	0.0035
asv373	Bacteria	Proteobacteria	Alphaproteobacteria	Sneathiellales	Sneathiellaceae	Sneathiellaceae uc	0.1617	0	0	0	0.0052	0	0.0042	0.0056	0.0196	0.0411	0.0143	0	0.0219	0.0187	0.01	0.0047	0.0064	0	0	0	0	0	0	0	0.0033	0.0018	0.0005	0	0.0016	0	0.0028	0	0	0	0.0021	0.0037	0	0.033	0.036	0.0257	0.0074	0	0.0035
asv374	Bacteria	Cyanobacteria	Cyanobacteriia	Synechococcales	Cyanobiaceae	Synechococcus	0	0	0.0019	0.0128	0.022	0.1224	0.0191	0.0223	0.0056	0.0054	0.002	0.0032	0	0	0	0.0012	0	0	0	0	0	0	0	0.0368	0	0	0.0005	0	0.0005	0	0.0056	0	0.0014	0	0.0996	0.0386	0.0085	0	0	0.0103	0.002	0	0
asv375	Bacteria	Proteobacteria	Alphaproteobacteria	SAR11	SAR11 Clade II	SAR11 Clade II uc	0.0539	0.0039	0.0019	0.0493	0.0557	0.0221	0.0807	0.0928	0.0782	0.0553	0.0287	0.0016	0.0376	0.0298	0.01	0.0128	0.0064	0.0197	0.0056	0	0.0016	0	0	0.0276	0.0043	0.0018	0.0042	0.0067	0.0059	0.0075	0.0182	0.0179	0.0122	0.0033	0.1378	0.1104	0.0408	0.0438	0.103	0.027	0.0208	0.0091	0.0053
asv376	Bacteria	Proteobacteria	Alphaproteobacteria	SAR11	SAR11 Clade II	SAR11 Clade II uc	0.0321	0.031	0.027	0.0256	0.035	0.0289	0.0467	0.0557	0.0605	0.0464	0.0369	0.0064	0.0376	0.0149	0.0175	0.0105	0.0032	0.0028	0.0011	0.0531	0.008	0.0191	0	0.0092	0.0043	0.0036	0.0032	0.0081	0.0064	0.0064	0.0196	0.0255	0.0057	0.0091	0.0328	0.034	0.0323	0.0301	0.0549	0.0463	0.0242	0.0284	0.0273
asv377	Bacteria	Proteobacteria	Alphaproteobacteria	SAR11	SAR11 Clade I	SAR11 Clade Ia	0.0231	0.0013	0	0.0365	0.0324	0.0833	0.0531	0.0724	0.0317	0.0107	0.0205	0	0.0198	0.005	0.0138	0	0.0032	0.0042	0.0078	0	0	0	0	0	0	0.0072	0.0058	0.0134	0.0296	0.0385	0.021	0.0186	0.0057	0	0.0858	0.0497	0.0123	0.0122	0.0309	0.027	0.004	0	0
asv378	Bacteria	Proteobacteria	Gammaproteobacteria	EPR3968-O8a-Bc78	EPR3968-O8a-Bc78 uc	EPR3968-O8a-Bc78 uc	0.1373	0.0013	0.0154	0.0128	0.0026	0.0085	0	0.0093	0.0354	0.05	0.0369	0.056	0.0407	0.0709	0.0351	0.0815	0.0302	0	0	0.0021	0.0016	0.0032	0	0	0.0033	0	0.0143	0.004	0.0041	0.0021	0.014	0.0076	0.0043	0.0017	0.0148	0.0138	0.0332	0.0897	0.0395	0.0398	0.0195	0.002	0.0044
asv379	Bacteria	Proteobacteria	Alphaproteobacteria	Rickettsiales	Mitochondria	Mitochondria uc	0.0026	0	0	0.0091	0.0013	0.0034	0.0021	0	0	0	0	0	0	0	0	0	0.0032	0.0648	0.0223	0.0083	0.0016	0	0	0	0.1814	0.1023	0.0095	0.0108	0.0011	0.0011	0.0098	0.0117	0	0.0008	0	0	0	0	0	0	0	0	0
asv380	Bacteria	Proteobacteria	Alphaproteobacteria	Rhodospirillales	Magnetospiraceae	Magnetospira	0.0154	0.0039	0.0039	0.0274	0.0778	0.0374	0.0425	0.0316	0.0419	0.0268	0.043	0.0016	0.0188	0.0211	0.0326	0.0047	0.0016	0.0084	0.0167	0.0104	0	0.0016	0	0.046	0.0141	0	0.0074	0.0363	0.0757	0.0739	0.0421	0.0594	0.0086	0.0107	0.0678	0.0414	0.0028	0.0172	0.0309	0.0424	0.0061	0.0213	0.0088
asv381	Bacteria	Marinimicrobia_SAR406	Marinimicrobia_SAR406 uc	Marinimicrobia_SAR406 uc	Marinimicrobia_SAR406 uc	Marinimicrobia_SAR406 uc	0.0552	0.0013	0.0077	0.0037	0.1154	0.0085	0.0212	0.117	0.1964	0.2392	0.2623	0.0192	0.281	0.3619	0.164	0.092	0.0222	0.0014	0.0033	0.0062	0.0064	0.0048	0	0.3036	0	0	0.0069	0.0054	0.0009	0.0021	0.021	0.0124	0	0.0008	0.0265	0.0055	0.0133	0.122	0.0996	0.2776	0.0592	0.003	0.0282
asv382	Bacteria	Proteobacteria	Alphaproteobacteria	Rhodobacterales	Rhodobacteraceae	Yoonia-Loktanella	0.0013	0	0.0019	0	0.0544	0.0051	0.0064	0.0149	0.0205	0.0196	0.0102	0.0048	0.0386	0.0037	0.0225	0.0093	0	0	0	0.0021	0	0	0	0.0368	0.0043	0	0	0	0	0	0.0014	0.0021	0.0007	0.0008	0	0.0028	0.0076	0.0029	0	0.0244	0.0054	0	0
asv383	Bacteria	Proteobacteria	Alphaproteobacteria	Rhodospirillales	Magnetospiraceae	Magnetospiraceae uc	0.0077	0.0155	0.0193	0.0073	0.0246	0.0255	0.0255	0.0947	0.0484	0.0286	0.0328	0.0032	0.0501	0.0958	0.0426	0.0082	0.0175	0	0.0078	0.0781	0.0176	0.0223	0.0188	0.1104	0.0011	0.0197	0.0095	0.0161	0.0688	0.0664	0.0463	0.0904	0.0201	0.0801	0.0699	0.0985	0.0579	0.0474	0.0721	0.1491	0.0646	0.1228	0.0229
asv385	Bacteria	Proteobacteria	Alphaproteobacteria	Rhodospirillales	Magnetospiraceae	Magnetospiraceae uc	0.0295	0.0116	0.0231	0.0073	0.0467	0.017	0.0191	0.0204	0.0587	0.0268	0.0246	0.0064	0.0366	0.0174	0.0225	0.0163	0.0048	0.0014	0.0011	0.0312	0.0016	0.0159	0.0564	0.046	0.0076	0.0072	0.0016	0.0323	0.0875	0.0343	0.0533	0.0462	0.0158	0.0463	0.0721	0.0644	0.0323	0.0502	0.0652	0.0553	0.0444	0.068	0.0211
asv386	Bacteria	Proteobacteria	Alphaproteobacteria	SAR11	SAR11 Clade II	SAR11 Clade II uc	0.0552	0	0.0039	0.011	0.0959	0.0391	0.0276	0.0798	0.1024	0.075	0.0533	0.0112	0.0856	0.0323	0.0213	0.0326	0.0048	0.0141	0.0078	0.0083	0.0048	0.0032	0	0	0.0076	0.0054	0.0053	0.0081	0.0073	0.0107	0.0182	0.038	0.0014	0.0083	0.0551	0.0322	0.0332	0.0524	0.0858	0.0745	0.0249	0.0183	0.0282
asv387	Bacteria	Proteobacteria	Gammaproteobacteria	EPR3968-O8a-Bc78	EPR3968-O8a-Bc78 uc	EPR3968-O8a-Bc78 uc	0.0398	0.0103	0.0019	0	0.0091	0	0.0085	0.0149	0.0214	0.0375	0.0164	0	0.0648	0.0709	0.0451	0.0186	0.0064	0.0014	0	0	0.0048	0	0	0	0	0	0	0.0054	0.0016	0	0.0098	0.0021	0	0	0.0053	0.0009	0	0.0538	0.0481	0.0398	0.0134	0.0081	0.0044
asv388	Bacteria	Proteobacteria	Gammaproteobacteria	SAR86	SAR86 uc	SAR86 uc	0.0501	0.0723	0.0289	0.0457	0.0207	0.0204	0.0446	0.0037	0.0307	0.0446	0.0184	0.0112	0.0345	0.0162	0.0213	0.0047	0.0048	0.0197	0.0301	0.0989	0.072	0.113	0.0376	0.0368	0.0109	0.0144	0.018	0.0282	0.0709	0.0375	0.0435	0.0828	0.148	0.1297	0.0392	0.1095	0.0988	0.0474	0.0429	0.0411	0.0881	0.0315	0.0607
asv389	Bacteria	Bacteroidota	Bacteroidia	Sphingobacteriales	NS11-12	NS11-12 uc	0.0218	0.0142	0.0116	0.011	0.013	0.0068	0.0021	0	0.0074	0	0.0061	0	0.001	0	0.0013	0	0.0048	0.0521	0.0947	0.0073	0.0048	0.0207	0	0	0.0163	0.0144	0.009	0.0054	0.0066	0.0203	0.0126	0.011	0.0194	0.0025	0	0	0	0.0029	0.0017	0	0.0034	0	0.0088
asv390	Bacteria	Proteobacteria	Gammaproteobacteria	Steroidobacterales	Woeseiaceae	Woeseia	0.0077	0.0013	0	0.0146	0.0519	0.0918	0.0871	0.0353	0.0447	0.0607	0.0348	0.0048	0.0292	0.0386	0.01	0.0093	0.0048	0	0.0011	0	0.0016	0	0	0	0	0.0108	0.0005	0.0013	0.0007	0	0	0.0028	0.0007	0	0.0636	0.0506	0.0038	0.0057	0.0275	0.0501	0.0013	0	0
asv391	Bacteria	Gemmatimonadota	BD2-11	BD2-11 uc	BD2-11 uc	BD2-11 uc	0.1733	0	0	0.0037	0.0065	0.0034	0.0042	0.0167	0.0298	0.0821	0.0471	0.0016	0.046	0.1045	0.0939	0.0396	0.0079	0	0.0011	0	0	0	0	0.0092	0.0022	0	0.0016	0.0027	0.0011	0	0	0.0028	0	0	0.0042	0.0037	0	0.0387	0.0206	0.0501	0.0134	0.0061	0.0018
asv392	Bacteria	Bacteroidota	Bacteroidia	Flavobacteriales	Crocinitomicaceae	Fluviicola	0.0064	0.0013	0	0.0164	0.022	0.0221	0	0.0056	0.0047	0	0.0102	0.0032	0.0021	0	0	0	0	0.0732	0.0468	0.001	0.0016	0	0.0564	0	0	0	0.0079	0.004	0.0011	0	0	0.0035	0.0036	0	0.0085	0.0037	0	0	0	0	0.0013	0	0
asv393	Bacteria	Gemmatimonadota	BD2-11	BD2-11 uc	BD2-11 uc	BD2-11 uc	0.0308	0	0.0039	0.0037	0.0078	0.0051	0.0085	0.013	0.0289	0.0928	0.0246	0.0048	0.0877	0.1293	0.0651	0.0198	0.0048	0	0.0056	0.001	0	0	0	0	0.0065	0.0108	0.0058	0.0054	0.0021	0.0021	0.0014	0.0007	0.0014	0.0008	0.0074	0.0009	0	0.0359	0.0103	0.045	0.004	0	0
asv394	Bacteria	Proteobacteria	Alphaproteobacteria	SAR11	SAR11 Clade II	SAR11 Clade II uc	0.0783	0.009	0.0039	0.0256	0.07	0.0561	0.0382	0.1133	0.1136	0.0946	0.0779	0.032	0.0825	0.0522	0.0238	0.0489	0.0143	0.007	0.0045	0.0219	0.008	0.008	0	0.046	0.0011	0.0018	0.0021	0.0081	0.0066	0.0107	0.021	0.0248	0.005	0.0058	0.0551	0.0377	0.037	0.0689	0.0841	0.0437	0.0148	0.0122	0.0167
asv395	Bacteria	Bacteroidota	Bacteroidia	Flavobacteriales	NS7	NS7 uc	0.009	0.0129	0.0193	0.0183	0.0207	0.0323	0.0297	0.0204	0.0149	0.0321	0.0184	0.1169	0.0251	0.0112	0.0576	0.0268	0.1254	0.0042	0.0223	0.1437	0.064	0.0286	0.0939	0.2484	0.1857	0.0861	0.1606	0.0498	0.0103	0.0075	0.0042	0.0048	0.0122	0.0339	0.0159	0.0166	0.0389	0.0086	0.0137	0.0013	0.0256	0.0152	0.0088
asv397	Bacteria	Planctomycetota	Phycisphaerae	Phycisphaerales	Phycisphaeraceae	CL500-3	0.0051	0	0.0019	0.0384	0.048	0.1003	0.0722	0.0483	0.0447	0.0125	0.0164	0	0.0084	0.0149	0.005	0	0	0.0099	0.0033	0	0.0016	0	0	0	0	0	0.0042	0.0013	0.003	0.0032	0.0056	0.0124	0.0014	0	0.0148	0.0156	0	0.0036	0.0069	0.0116	0.0034	0	0
asv398	Bacteria	Bacteroidota	Bacteroidia	Flavobacteriales	NS9	NS9 uc	0.0039	0.0207	0.0019	0.0018	0.0104	0.0068	0.0212	0.0149	0.014	0.0036	0.0164	0	0.001	0.0037	0	0	0.0699	0.2802	0.1783	0.0052	0.0032	0.0111	0.0564	0.0828	0.3802	0.1561	0.0159	0.0027	0.0036	0	0	0.0028	0.0007	0.0066	0.0032	0	0.0028	0	0.0034	0	0.002	0.0335	0
asv399	Bacteria	Proteobacteria	Alphaproteobacteria	SAR11	SAR11 Clade I	SAR11 Clade Ib	0.1001	0.0065	0.0424	0.0822	0.0104	0.0153	0.0382	0.0316	0.0531	0.0518	0.0369	0.2545	0.0877	0.046	0.1064	0.1968	0.1	0.007	0.0011	0.0021	0.0096	0.0048	0	0.0092	0.0098	0.0144	0.0185	0.0027	0.0025	0.0043	0.0463	0.0262	0.023	0.0173	0.0244	0.0294	0.0627	0.1263	0.0635	0.0565	0.0699	0	0.029
asv400	Bacteria	Proteobacteria	Alphaproteobacteria	Rhodospirillales	Magnetospiraceae	Magnetospira	0.0154	0.0904	0.1214	0.0493	0.0078	0.0459	0.0658	0.0111	0.0084	0.0303	0.0184	0.1201	0.0188	0.0398	0.1252	0.0373	0.0969	0	0.0011	0.0469	0.0368	0.0318	0.0939	0.0644	0.013	0.0323	0.0058	0.0027	0.0043	0.0096	0.0267	0.0242	0.0891	0.9261	0.0276	0.1675	0.3344	0.0416	0.0652	0.0707	0.4694	0.482	0.3916
asv401	Bacteria	Bacteroidota	Bacteroidia	Flavobacteriales	Crocinitomicaceae	Crocinitomix	0	0.0013	0	0	0	0	0	0	0	0	0	0	0	0	0	0	0	0.0042	0	0.001	0	0	0	0	0	0	0.0053	0.0054	0.0007	0	0.0056	0.0131	0	0.0008	0.0053	0	0	0	0	0	0.002	0	0
asv402	Bacteria	Bacteroidota	Bacteroidia	Flavobacteriales	Flavobacteriaceae	NS5	0	0.0013	0	0.0201	0.0156	0.0289	0.0064	0.0223	0.013	0.0125	0.0061	0.0016	0.0042	0.0075	0	0.0047	0	0	0.0022	0	0	0.0016	0.0376	0	0	0.0018	0.0074	0.0282	0.0848	0.0161	0.0042	0.0186	0.0115	0.0017	0.0148	0.0037	0.0142	0.0007	0.0017	0	0	0	0
asv403	Bacteria	Verrucomicrobiota	Lentisphaeria	P.palmC41	P.palmC41 uc	P.palmC41 uc	0.0039	0.0013	0.0096	0.0018	0.0013	0	0	0	0.0009	0	0	0.0016	0	0	0	0	0	0.2661	0.2129	0	0	0	0	0	0.3117	0.1525	0.0281	0.6441	0.0185	0.0021	0	0.0007	0.0007	0	0	0	0	0.0007	0	0	0	0.001	0
asv404	Bacteria	Proteobacteria	Alphaproteobacteria	SAR11	SAR11 uc	SAR11 uc	0.0308	0.0065	0.0154	0.0256	0.0272	0.0442	0.0361	0.0483	0.0456	0.0339	0.043	0.0032	0.0366	0.0348	0.005	0.0058	0.0048	0.0056	0.0033	0.001	0	0	0	0	0.0109	0	0.0005	0.0054	0.0048	0.0096	0.0112	0.0221	0.0093	0.0017	0.0858	0.0598	0.0123	0.0187	0.0669	0.0643	0.0108	0.002	0.0009
asv405	Bacteria	Proteobacteria	Gammaproteobacteria	Oceanospirillales	Saccharospirillaceae	Oleispira	0.0039	0.0077	0.0559	0.0183	0.0013	0.1327	0.0425	0.0538	0.0047	0.2981	1.4038	0.2337	0.117	0.2288	0.0451	0.071	2.7344	0.0014	0.0033	0.0031	0.0032	0.0016	0	0	0.0043	0	0	0.0054	0.016	0.0107	0.0084	0.038	0.1214	0.043	0.0011	0	0.0123	0.0818	0.024	0	0.0128	0.0254	0.1091
asv406	Bacteria	Planctomycetota	Planctomycetes	Planctomycetales	Gimesiaceae	Gimesiaceae uc	0	0.0129	0.0212	0.0822	0.0013	0.0017	0.0191	0	0.0028	0.025	0.0266	0.1521	0.048	0.0796	0.0876	0.2423	0.2128	0.0014	0.0022	0.0062	0.0288	0.008	0	0.1748	0.0065	0.0126	0.0344	0	0	0	0.0014	0	0.0007	0.0058	0.0032	0.0175	0.0446	0.0129	0.0069	0.0013	0.0451	0.0122	0.1135
asv407	Bacteria	Proteobacteria	Alphaproteobacteria	SAR11	SAR11 Clade I	SAR11 Clade Ib	0.0834	0.0749	0.0848	0.0932	0.013	0.0289	0.0489	0.0167	0.0503	0.0678	0.0471	0.3586	0.0658	0.0261	0.1052	0.1584	0.1588	0	0.0033	0.0104	0.016	0.0048	0	0	0.0043	0.0018	0.0101	0.0094	0.0052	0.0032	0.0421	0.0269	0.0287	0.0281	0.017	0.0359	0.1377	0.1091	0.079	0.0463	0.1385	0.0254	0.0713
asv408	Bacteria	Proteobacteria	Alphaproteobacteria	SAR11	SAR11 Clade I	SAR11 Clade Ib	0.0629	0.0232	0.0193	0.0201	0.0506	0.0272	0.0255	0.0408	0.0372	0.0357	0.0348	0.0176	0.048	0.0174	0.0263	0.021	0.0143	0.0127	0.0045	0.0489	0.016	0.0143	0.0188	0.0092	0.013	0.0215	0.0111	0.0094	0.0228	0.0246	0.0168	0.0242	0.0172	0.0322	0.0424	0.035	0.0655	0.0596	0.0343	0.036	0.035	0.0832	0.0299
asv409	Bacteria	Proteobacteria	Alphaproteobacteria	Rhodospirillales	AEGEAN-169	AEGEAN-169 uc	0.0436	0.0039	0	0.0219	0.0843	0.0629	0.0722	0.0873	0.0512	0.0357	0.0451	0.0032	0.0282	0.0149	0.0163	0.0058	0	0	0	0	0	0	0	0	0.0022	0	0.0005	0.0363	0.0935	0.1306	0.0744	0.098	0.005	0	0.1017	0.0607	0.0171	0.0337	0.0549	0.0591	0.0114	0	0.0009
asv410	Bacteria	Bacteroidota	Bacteroidia	Flavobacteriales	Flavobacteriaceae	Polaribacter	0	0.0052	0	0.0091	0.0207	0.0051	0.0021	0	0.0019	0	0.0061	0	0.0052	0	0.0025	0	0	0	0	0	0.0016	0	0	0	0	0	0	0	0	0.0021	0.3957	0.2063	0.0022	0	0.0032	0.0009	0	0.0014	0	0	0	0	0
asv411	Bacteria	Proteobacteria	Alphaproteobacteria	Kiloniellales	Kiloniellaceae	Kiloniellaceae uc	0.0385	0.0013	0	0.0018	0.0194	0	0	0.0241	0.0382	0.0357	0.0348	0.0016	0.0439	0.0448	0.025	0.0198	0.0032	0	0	0	0	0	0	0.0092	0	0	0	0.004	0.0018	0.0011	0.007	0.011	0.0014	0	0.0074	0.0009	0.0009	0.0438	0.0635	0.018	0.0141	0	0.0035
asv412	Bacteria	Proteobacteria	Alphaproteobacteria	Rhodospirillales	Magnetospiraceae	Magnetospiraceae uc	0.0128	0.0013	0.0019	0.0164	0.013	0.0544	0.0404	0.078	0.041	0.0196	0.0246	0	0.0115	0.0112	0.0125	0.0023	0.0064	0	0.0045	0.001	0	0	0	0.0828	0	0.0413	0.0117	0.0027	0.0068	0.0096	0.0098	0.0242	0.0115	0	0.0551	0.0442	0.0095	0.0093	0.012	0.0347	0.0128	0.0142	0
asv413	Bacteria	Planctomycetota	Planctomycetes	Planctomycetales	Gimesiaceae	Gimesiaceae uc	0	0	0.0058	0	0	0.0017	0	0	0	0	0.002	0.0096	0.0021	0	0	0	0	0	0	0	0.0048	0.0032	0	0	0	0	0	0	0	0	0	0.0007	0	0.0041	0	0	0.0066	0	0	0.009	0.0027	0.0193	0.0088
asv414	Bacteria	Acidobacteriota	Vicinamibacteria	Vicinamibacterales	Vicinamibacterales uc	Vicinamibacterales uc	0.0462	0.0026	0	0.0055	0.0052	0	0.0021	0.013	0.0428	0.0678	0.0307	0.0064	0.07	0.1343	0.0338	0.0419	0.0238	0	0	0	0.0016	0	0	0	0.0011	0	0.0074	0.0054	0.0007	0	0.0028	0.0007	0	0	0.0064	0.0009	0.0095	0.0574	0.012	0.0347	0.0108	0	0.0035
asv415	Bacteria	Proteobacteria	Gammaproteobacteria	KI89A	KI89A uc	KI89A uc	0.0398	0.0039	0	0.0091	0.0052	0.0068	0.0085	0.0353	0.0261	0.0643	0.0553	0	0.0564	0.1045	0.0338	0.0186	0.0032	0.0028	0.0011	0	0.0032	0	0	0.0092	0.0109	0	0.0016	0	0.0016	0	0.007	0.0062	0.0007	0.0008	0.0159	0.0138	0.0028	0.028	0.0223	0.0398	0.0128	0.002	0.0026
asv416	Bacteria	Planctomycetota	Phycisphaerae	Phycisphaerales	Phycisphaeraceae	FS140-16B-02	0.0347	0.0232	0.0308	0.0183	0.0246	0.0187	0.0276	0.0279	0.0251	0.0518	0.0287	0.0128	0.0376	0.0597	0.0438	0.0105	0.0095	0.0099	0.0123	0.0437	0.0288	0.0159	0	0	0.0185	0.0413	0.0217	0.0148	0.0164	0.0118	0.0267	0.0386	0.0122	0.0686	0.0307	0.0396	0.0028	0.0172	0.0412	0.0231	0.0289	0.0193	0.0097
asv417	Bacteria	Proteobacteria	Alphaproteobacteria	SAR11	SAR11 uc	SAR11 uc	0.0372	0.0336	0.0559	0.0219	0.0467	0.0357	0.0276	0.052	0.0456	0.0482	0.0471	0.0224	0.0585	0.0361	0.025	0.021	0.0127	0.0056	0.0033	0.0687	0.0192	0.0191	0.0564	0.0092	0.0033	0	0.0074	0.0027	0.0062	0.0139	0.0295	0.0207	0.0187	0.0711	0.0413	0.0414	0.0855	0.0416	0.0549	0.036	0.0565	0.067	0.1074
asv418	Bacteria	Bacteroidota	Bacteroidia	Flavobacteriales	NS9	NS9 uc	0.0359	0.0413	0.0019	0.0237	0.0091	0.0119	0.0064	0.0019	0.0065	0	0.0082	0.0032	0.0021	0	0	0	0.0095	0.1985	0.0624	0.0135	0.0064	0.0127	0	0	0.0695	0.0484	0.0366	0.0282	0.015	0.0353	0.0084	0.0117	0.0352	0	0.0053	0.0083	0.0076	0.0007	0	0	0	0.002	0
asv419	Bacteria	Bacteroidota	Bacteroidia	Flavobacteriales	Flavobacteriaceae	Flavobacteriaceae uc	0.0013	0.0065	0	0.0091	0	0.0017	0	0	0.0084	0	0.002	0	0.001	0	0	0	0	0.0014	0.0011	0.0031	0.0048	0.0048	0	0	0.0087	0.009	0.5378	0	0	0.0203	0.0224	0.0041	0.0187	0	0.0032	0	0	0.0007	0	0	0.0047	0	0
asv420	Bacteria	Proteobacteria	Alphaproteobacteria	SAR11	SAR11 Clade II	SAR11 Clade II uc	0.0334	0.0349	0.079	0.0219	0.0246	0.051	0.0701	0.0817	0.0503	0.0482	0.0369	0.0176	0.0334	0.0211	0.015	0.014	0.0048	0.007	0.01	0.0875	0.0304	0.0111	0.0939	0	0.0033	0.0036	0.0037	0.004	0.0039	0.0021	0.014	0.0248	0.0201	0.0859	0.0752	0.0359	0.0598	0.0151	0.0601	0.0244	0.0686	0.066	0.1038
asv421	Archaea	Crenarchaeota	Nitrososphaeria	Nitrosopumilales	Nitrosopumilaceae	Cand_Nitrosopelagicus	0.0359	0.0065	0.0308	0.0091	0.0817	0.0034	0.0085	0.0557	0.0773	0.0482	0.0512	0.0608	0.0554	0.0846	0.0501	0.0978	0.0651	0	0.0022	0	0	0.0032	0	0.0552	0.0065	0	0.0154	0.0094	0.0041	0	0.0084	0.0076	0.0029	0.0132	0.0138	0.0046	0.0009	0.0574	0.0275	0.0386	0.0134	0.002	0
asv422	Bacteria	Proteobacteria	Gammaproteobacteria	Oceanospirillales	Nitrincolaceae	Nitrincolaceae uc	0.0231	0.0052	0.0039	0.0566	0.0402	0.0646	0.0425	0.0204	0.0177	0.0089	0.0102	0.0016	0.0021	0.0025	0	0	0.0032	0.0437	0.0256	0.001	0	0	0.0376	0	0.0087	0.0108	0.0159	0.035	0.0244	0.0418	0.0281	0.049	0.0165	0	0.0392	0.0267	0	0.0007	0.0223	0.0026	0.0013	0	0
asv423	Bacteria	Gemmatimonadota	BD2-11	BD2-11 uc	BD2-11 uc	BD2-11 uc	0.0218	0.0697	0.0886	0.0146	0.0104	0.0187	0.0637	0.0093	0.0149	0.0464	0.0164	0.0128	0.0313	0.0249	0.0225	0.0082	0.0016	0	0	0.0364	0.0064	0.0159	0	0.0184	0	0.0197	0.0026	0.0013	0.0011	0.0011	0.0014	0.0021	0.0093	0.447	0.0085	0.0175	0.095	0.0108	0.0257	0.0116	0.0935	0.0741	0.0546
asv424	Bacteria	Marinimicrobia_SAR406	Marinimicrobia_SAR406 uc	Marinimicrobia_SAR406 uc	Marinimicrobia_SAR406 uc	Marinimicrobia_SAR406 uc	0.0783	0	0	0	0.1763	0.0187	0.0807	0.065	0.1564	0.1963	0.1803	0.0032	0.1922	0.2475	0.1302	0.0664	0	0	0	0	0	0	0	0.0552	0	0	0	0	0.0018	0.0021	0.0477	0.0297	0	0	0.0032	0.0018	0.0171	0.0151	0.1013	0.1735	0.0296	0.0152	0.0044
asv425	Bacteria	Proteobacteria	Gammaproteobacteria	Thiomicrospirales	Thioglobaceae	SUP05_cluster	0.0706	0.009	0.0154	0.0219	0.0363	0.0068	0.0064	0.0279	0.041	0.0286	0.0307	0.0096	0.047	0.0249	0.015	0.0291	0.0191	0.0042	0.0022	0.001	0	0	0.0188	0.0092	0.0087	0.0072	0.0016	0.0161	0.0258	0.0118	0.0323	0.0304	0.0101	0.0066	0.0201	0.034	0.0247	0.1033	0.0807	0.0206	0.0269	0.0061	0.0026
asv426	Bacteria	Verrucomicrobiota	Verrucomicrobiae	Arctic97B-4	Arctic97B-4 uc	Arctic97B-4 uc	0.0321	0	0.0058	0.0201	0.0337	0.0221	0.0191	0.0538	0.1071	0.2017	0.1045	0.0832	0.1191	0.1542	0.0926	0.1584	0.0572	0.0014	0.0022	0	0	0.0016	0	0.0644	0.0011	0.0054	0.0095	0.0067	0.0041	0.0021	0.0337	0.0062	0.0065	0.0008	0.0551	0.0571	0.0142	0.4686	0.1219	0.1529	0.0699	0	0.0062
asv427	Bacteria	Proteobacteria	Alphaproteobacteria	Puniceispirillales	Puniceispirillales uc	Puniceispirillales uc	0.0026	0	0	0.0018	0.0026	0.0034	0.0021	0.0186	0.0326	0.0625	0.0553	0.008	0.0407	0.087	0.0538	0.0128	0.0032	0.0042	0.0056	0	0	0	0	0.0644	0.0011	0.0144	0.0021	0.0067	0.0233	0.0043	0	0.0069	0	0	0.0095	0.0129	0.0038	0.0022	0.0463	0.0527	0.0182	0.0081	0.0018
asv428	Bacteria	Proteobacteria	Gammaproteobacteria	Oceanospirillales	Kangiellaceae	Kangiellaceae uc	0.0039	0.0052	0.0039	0.0365	0.0156	0.0085	0.0042	0.0074	0.0074	0.0196	0.0246	0.0256	0.0157	0.0199	0.0626	0.0012	0.0222	0.0042	0.0111	0.1343	0.0112	0.0095	0	0.0552	0.0358	0.0413	0.0058	0.0081	0.0328	0.0482	0.0351	0.0248	0.0453	0.005	0.0032	0.0037	0.0009	0.0036	0.0017	0.009	0.0269	0.0142	0
asv429	Bacteria	Bacteroidota	Bacteroidia	Flavobacteriales	Cryomorphaceae	Cryomorphaceae uc	0	0.0039	0	0.0146	0.0078	0.0119	0.0021	0	0.0019	0	0	0	0	0	0	0	0	0	0	0	0	0	0	0.0368	0	0.0018	0.0011	0.0013	0.0007	0	0	0	0.0036	0	0.0106	0.0009	0.0142	0	0	0	0	0	0
asv430	Bacteria	Marinimicrobia_SAR406	Marinimicrobia_SAR406 uc	Marinimicrobia_SAR406 uc	Marinimicrobia_SAR406 uc	Marinimicrobia_SAR406 uc	0.0295	0.0284	0.0597	0.0164	0.1582	0.1514	0.0701	0.1801	0.2132	0.1107	0.1619	0.0048	0.07	0.0833	0.0914	0.0233	0.0588	0	0.0033	0.0469	0.0192	0.0239	0.0564	0.1012	0.0424	0.0861	0.0286	0.0013	0.0007	0.0011	0.0267	0.0117	0.0115	0.0198	0.0117	0.0101	0.0323	0.0043	0.0206	0.0861	0.0128	0.1096	0.0651
asv431	Bacteria	Proteobacteria	Gammaproteobacteria	Cellvibrionales	Porticoccaceae	Porticoccus	0.0039	0.0271	0.0058	0.0037	0.0026	0.0034	0	0.0204	0.0112	0.0678	0.0061	0.0032	0.0261	0.0137	0.1252	0	0.0699	0	0.0167	0.025	0.0048	0	0	0.0552	0.0315	0.0359	0.0058	0	0.0007	0.0021	0.0042	0.0014	0.0007	0	0.0011	0	0.0009	0	0.0017	0.0051	0.002	0	0
asv432	Bacteria	Dadabacteria	Dadabacteriia	Dadabacteriales	Dadabacteriales uc	Dadabacteriales uc	0.1014	0.0013	0	0	0.0078	0.0034	0.0064	0.0111	0.0251	0.0268	0.0328	0	0.0648	0.1181	0.0714	0.0314	0.0064	0.0014	0.0011	0	0	0	0	0	0	0	0	0.0081	0.0014	0	0	0.0048	0	0	0	0	0	0.0172	0.0051	0.0141	0.0168	0.0041	0.0176
asv433	Bacteria	Proteobacteria	Alphaproteobacteria	Thalassobaculales	Nisaeaceae	OM75	0.0385	0	0	0.0018	0.0194	0.0017	0.0085	0.0223	0.0307	0.0357	0.0266	0	0.0345	0.0659	0.0288	0.0256	0	0	0	0	0	0	0	0.0644	0	0	0.009	0.0027	0.0046	0	0.0042	0.0048	0	0	0.0042	0.0166	0.0019	0.0402	0.0343	0.0373	0.0202	0	0
asv434	Bacteria	Proteobacteria	Alphaproteobacteria	SAR11	SAR11 Clade II	SAR11 Clade II uc	0.0295	0.0413	0.052	0.0347	0.0311	0.0238	0.0276	0.0501	0.0549	0.0428	0.0471	0.0832	0.0627	0.0236	0.0388	0.0338	0.0222	0.0084	0.0011	0.051	0.0208	0.0064	0	0	0.0109	0.0341	0.0048	0.0013	0.0041	0.0075	0.0182	0.02	0.0201	0.0504	0.0403	0.0414	0.1216	0.0395	0.0498	0.0347	0.0767	0.0588	0.1082
asv435	Bacteria	Proteobacteria	Gammaproteobacteria	SAR86	SAR86 uc	SAR86 uc	0.0462	0	0	0.0091	0.013	0.0017	0	0.0297	0.0177	0.0286	0.0307	0.0016	0.0115	0.0386	0.0088	0.0093	0	0	0	0	0	0	0	0.0276	0	0	0.0021	0.0054	0.0062	0.0032	0.0267	0.0131	0	0	0.0318	0.012	0.0019	0.1119	0.0635	0.0553	0.0128	0.001	0
asv437	Bacteria	Bacteroidota	Bacteroidia	Cytophagales	Cyclobacteriaceae	Cyclobacteriaceae uc	0.0424	0.1188	0.1445	0.0219	0.0091	0.0153	0.0085	0.0111	0.0009	0.0036	0	0.0208	0	0.0037	0.005	0.0023	0.0127	0.0225	0.1215	0.0104	0.0224	0.0191	0.0188	0	0.0619	0.1902	0.1976	0.0914	0.0365	0.0289	0.0239	0.0255	0.0086	0.0702	0.0021	0.0037	0.0275	0	0	0	0.0155	0.0081	0.0062
asv438	Bacteria	Proteobacteria	Alphaproteobacteria	Thalassobaculales	Nisaeaceae	OM75	0.0385	0.0142	0.0289	0.0055	0.0233	0.0187	0.0106	0.0316	0.0363	0.0446	0.0246	0.0256	0.0324	0.0473	0.0513	0.0082	0.0159	0.007	0.0089	0.0219	0	0.0032	0	0.1288	0.0163	0.0323	0.0276	0.0242	0.054	0.0439	0.0253	0.0538	0.0129	0.0496	0.0456	0.0267	0.0218	0.0603	0.0446	0.0617	0.0256	0.0335	0.0123
asv439	Bacteria	Proteobacteria	Gammaproteobacteria	SAR86	SAR86 uc	SAR86 uc	0.086	0	0	0.0073	0.1011	0.0119	0.0297	0.0223	0.0698	0.0482	0.0717	0.0048	0.0376	0.0211	0.015	0.0023	0.0016	0	0.0022	0	0.0016	0	0	0	0	0	0.0016	0.0229	0.0572	0.061	0.0954	0.0911	0.0036	0	0.0911	0.0469	0.0009	0.1586	0.0961	0.0784	0.0134	0	0.0018
asv440	Bacteria	Bacteroidota	Bacteroidia	Flavobacteriales	Flavobacteriaceae	Polaribacter	0	0	0.0443	0.0274	0.0013	0.0561	0.0297	0.0446	0.0335	0.0964	0.0143	4.881	0.1567	0.0012	0.8977	0.0827	0.0222	0.0113	0.0045	0	0	0	0	0	0	0	0	0	0	0	0	0	0	0	0	0	0	0	0	0	0	0	0
asv441	Bacteria	Proteobacteria	Alphaproteobacteria	Puniceispirillales	Puniceispirillales uc	Puniceispirillales uc	0.0013	0	0.0019	0.0037	0.022	0.1327	0.0489	0.1281	0.094	0.0482	0.0287	0.0032	0.0136	0.0336	0.01	0.0163	0.0016	0.0014	0.0089	0	0	0	0	0.0552	0.0228	0.0108	0.0371	0.004	0.0068	0.0096	0.0084	0.0048	0.0007	0	0.036	0.0248	0	0.0029	0.024	0.063	0.0087	0.0132	0
asv443	Bacteria	Bacteroidota	Bacteroidia	Flavobacteriales	NS9	NS9 uc	0.0809	0.0245	0.077	0.0329	0.1206	0.051	0.0722	0.1077	0.1005	0.1232	0.1353	0.1409	0.142	0.1293	0.1703	0.0652	0.1223	0	0.0056	0.0187	0.0608	0.0175	0.0564	0.0092	0	0.0036	0.0106	0.0067	0.0025	0.0011	0.0126	0.0069	0.0065	0.0248	0.0434	0.0497	0.0418	0.0474	0.0669	0.0347	0.0249	0.0802	0.0722
asv445	Bacteria	Proteobacteria	Gammaproteobacteria	Thiomicrospirales	Thioglobaceae	SUP05_cluster	0.1091	0.0065	0.0135	0.0073	0.0376	0.0051	0.0106	0.0279	0.0447	0.0625	0.0246	0.0048	0.0449	0.0211	0.0225	0.0245	0.0048	0.0014	0.0045	0	0	0	0	0	0.0043	0.0108	0.0053	0.0215	0.0335	0.0128	0.0407	0.0324	0.0036	0.0025	0.0424	0.0202	0.0199	0.1105	0.0824	0.0424	0.0121	0.003	0.0009
asv446	Bacteria	Nitrospinota	Nitrospinia	Nitrospinales	Nitrospinaceae	LS-NOB	0.0462	0.0181	0.0616	0.0694	0.1257	0.1071	0.1423	0.078	0.0614	0.0589	0.041	0.0144	0.024	0.0473	0.0275	0.014	0.0127	0.0028	0.0033	0.0208	0.016	0.0159	0	0.046	0.0065	0.0126	0.0148	0.0229	0.0438	0.0471	0.0379	0.1097	0.0431	0.0752	0.1134	0.0423	0.0456	0.0208	0.0292	0.0424	0.0377	0.0487	0.0378
asv447	Bacteria	Bacteroidota	Bacteroidia	Flavobacteriales	Crocinitomicaceae	Fluviicola	0.0026	0.0581	0.0636	0.0402	0.0402	0.017	0.0106	0.0817	0.0019	0	0.0369	0.0016	0	0	0	0.0023	0.0206	0.2337	0.1103	0.1145	0.1024	0.0477	0.0564	0.0276	0.0272	0.061	0.0726	0.0592	0.0146	0.0075	0.0351	0.0297	0.0158	0.0017	0.0064	0.0018	0.0047	0.0136	0.0034	0	0.0013	0	0
asv448	Bacteria	Nitrospinota	Nitrospinia	Nitrospinales	Nitrospinaceae	LS-NOB	0.1104	0.0026	0.0039	0.0146	0.1011	0.0238	0.0552	0.1393	0.1117	0.091	0.0963	0.0016	0.0637	0.0734	0.0376	0.0233	0.0079	0.0056	0.0011	0	0	0	0	0.0184	0.0022	0	0.0048	0.0081	0.0153	0.0171	0.0224	0.0711	0	0	0.0752	0.0479	0.0237	0.0646	0.0532	0.0733	0.0303	0.0091	0.0009
asv449	Bacteria	Proteobacteria	Alphaproteobacteria	Rhizobiales	Rhizobiaceae	Hoeflea	0.0039	0.0052	0.0019	0	0	0	0	0	0	0.0018	0	0	0	0	0	0.0198	0.0032	0	0	0.001	0.0032	0	0.0564	0.1104	0	0	0.0042	0	0	0	0	0.0014	0	0.0008	0	0	0	0.0007	0	0	0.0013	0	0
asv450	Bacteria	Bacteroidota	Bacteroidia	Flavobacteriales	Flavobacteriaceae	Polaribacter	0.0051	0.0426	0.0347	0.0201	0.0104	0.0187	0.017	0.0056	0.0102	0.0803	0.0656	0.1297	1.8477	1.011	0.0538	0.0408	0.0397	0.0014	0.0067	0.0958	0.0352	0.035	0.0564	0.0092	0.0326	0.0287	0.0026	0	0.0005	0	0.0014	0.0028	0.0007	0.0025	0.0011	0	0.0076	0	0	0.0141	0.0276	0.0101	0.0088
asv451	Bacteria	Proteobacteria	Alphaproteobacteria	Rhizobiales	KF-JG30-B3	KF-JG30-B3 uc	0.1001	0.0671	0.0944	0.0347	0.0013	0.0136	0.0191	0.0149	0.0186	0.0464	0.0594	0.0608	0.0355	0.046	0.0438	0.0256	0.0159	0	0	0.1239	0.0352	0.0207	0.0376	0.0184	0.0022	0.0072	0.0042	0.0013	0.0002	0.0011	0.0014	0.0035	0.0057	0.1165	0.0021	0.0037	0.0361	0.0431	0.0206	0.0308	0.074	0.1096	0.1611
asv452	Bacteria	Proteobacteria	Alphaproteobacteria	Rickettsiales	Mitochondria	Mitochondria uc	0.0218	0.0297	0.0193	0.0018	0.0013	0.0051	0.0021	0.0037	0	0	0	0.0112	0.001	0	0.005	0.0047	0.0429	0.0042	0.0056	0.0666	0.0336	0.027	0.0376	0	0.0022	0.0341	0.0079	0.0013	0.0005	0.0011	0.0014	0	0.0022	0.043	0.0011	0.0092	0	0.0007	0.0017	0.0026	0.0047	0	0.0009
asv453	Bacteria	Proteobacteria	Alphaproteobacteria	Thalassobaculales	Nisaeaceae	OM75	0	0.0736	0.0327	0.0018	0.0013	0.0085	0	0	0	0.0018	0	0.0016	0.0021	0	0.005	0.0035	0.0016	0	0	0.1541	0.0544	0.0302	0.1315	0	0	0.0054	0.0011	0	0	0	0	0.0007	0.0072	0.1066	0.0042	0.0092	0.0256	0	0.0051	0.0013	0.0464	0.138	0.0554
asv454	Bacteria	Verrucomicrobiota	Verrucomicrobiae	Arctic97B-4	Arctic97B-4 uc	Arctic97B-4 uc	0.0295	0.0181	0.0116	0.0311	0	0.0187	0.0149	0.013	0.0233	0.091	0.0451	0.1601	0.0574	0.1069	0.0826	0.205	0.0937	0	0.0011	0.0031	0.0048	0.0239	0.0188	0.092	0.0065	0.0251	0.0244	0.0013	0.0021	0	0.0042	0.0076	0.0158	0.005	0.0064	0.0175	0.0959	0.2325	0.0446	0.1247	0.117	0.0244	0.1197
asv455	Bacteria	Bacteroidota	Bacteroidia	Flavobacteriales	NS9	NS9 uc	0.0257	0.062	0.0963	0.042	0.1556	0.0595	0.0467	0.0371	0.0438	0.0643	0.0656	0.0432	0.0637	0.0572	0.1102	0.0256	0.0921	0.0169	0.0502	0.0666	0.0544	0.0573	0.0564	0.2392	0.0456	0.0502	0.0371	0.0336	0.0205	0.0064	0.0337	0.0311	0.0409	0.043	0.0328	0.0377	0.076	0.0789	0.0687	0.0861	0.0565	0.1187	0.0405
asv456	Bacteria	Marinimicrobia_SAR406	Marinimicrobia_SAR406 uc	Marinimicrobia_SAR406 uc	Marinimicrobia_SAR406 uc	Marinimicrobia_SAR406 uc	0.0372	0.0168	0.052	0.0128	0.0078	0.0153	0.0319	0.026	0.0447	0.0821	0.0922	0.1105	0.118	0.1306	0.1177	0.205	0.1127	0.0014	0.0022	0.0229	0.072	0.1893	0.2442	0.2576	0.025	0.0108	0.0228	0.0027	0.0005	0	0.0014	0	0.0007	0.0091	0.0053	0.0101	0.0066	0.0136	0.0154	0.0604	0.0814	0.1076	0.2966
asv457	Bacteria	Proteobacteria	Alphaproteobacteria	Rhodospirillales	Magnetospiraceae	Magnetospiraceae uc	0.0308	0	0	0.0037	0.0441	0.0136	0.0404	0.0557	0.0382	0.0339	0.0143	0.0048	0.023	0.0348	0.0338	0.014	0	0.0028	0.0033	0	0	0	0	0	0	0	0.0032	0.0229	0.0495	0.0171	0.0253	0.0359	0	0	0.0371	0.0442	0	0.0144	0.0326	0.0308	0.0087	0.0162	0.0062
asv458	Bacteria	Proteobacteria	Alphaproteobacteria	SAR11	SAR11 Clade II	SAR11 Clade II uc	0.0347	0.0052	0.0058	0.0219	0.0544	0.0544	0.0573	0.0687	0.0559	0.0428	0.0328	0.0048	0.0345	0.0236	0.0163	0.0128	0.0032	0.0141	0.0201	0.0104	0.0096	0.0016	0	0	0.0011	0.0126	0.0074	0.0094	0.0059	0.0064	0.007	0.0338	0.0086	0.0058	0.1261	0.0488	0.0503	0.0366	0.0893	0.0411	0.0141	0.0213	0.0088
asv459	Archaea	Crenarchaeota	Nitrososphaeria	Nitrosopumilales	Nitrosopumilaceae	Cand_Nitrosopumilus	0.0231	0	0	0	0.0557	0.0068	0.017	0.039	0.041	0.0303	0.0369	0	0.047	0.0323	0.0163	0.0128	0	0.0014	0	0	0	0	0	0.0092	0.0076	0	0.0016	0.0054	0.008	0.0054	0.0056	0.009	0	0	0.0074	0.0074	0	0.01	0.0446	0.0257	0.0148	0.0112	0.0044
asv461	Bacteria	Proteobacteria	Alphaproteobacteria	Defluviicoccales	Defluviicoccales uc	Defluviicoccales uc	0.1027	0.0013	0.0019	0.011	0.0091	0	0	0.0167	0.0279	0.0696	0.0287	0	0.024	0.0311	0.0313	0.0233	0.0016	0	0.0011	0	0	0	0	0.0368	0	0.0018	0.0011	0.0013	0.0011	0	0.0042	0.0048	0.0007	0	0.0127	0.0037	0	0.0373	0.0292	0.0411	0.0188	0	0
asv462	Bacteria	Bacteroidota	Bacteroidia	Flavobacteriales	Cryomorphaceae	Cryomorphaceae uc	0.0013	0.0013	0	0.042	0.0713	0.0816	0.034	0.0576	0.0102	0.0071	0.0205	0	0.0063	0.0075	0	0.0023	0	0	0	0.0083	0	0.0016	0	0.0552	0	0	0.0223	0.0282	0.0251	0.0182	0.0028	0.0248	0.0151	0	0.0975	0.0782	0.0057	0.0014	0.0103	0.0129	0.0007	0	0
asv463	Bacteria	Proteobacteria	Gammaproteobacteria	Oceanospirillales	Alcanivoracaceae1	Alcanivorax	0.0218	0	0.0212	0.0146	0	0.0068	0.0064	0	0	0.0071	0.002	0.0016	0.0209	0.0137	0.0013	0	0.0143	0	0	0.0021	0	0	0	0	0	0	0	0	0	0.0011	0	0.0338	0.0007	0.0421	0.0011	0	0	0.0136	0.0017	0.0116	0.0699	0.1481	0.1118
asv464	Bacteria	Proteobacteria	Alphaproteobacteria	Rhodospirillales	AEGEAN-169	AEGEAN-169 uc	0.068	0.0181	0.0173	0.0146	0.035	0.0238	0.0382	0.0371	0.0354	0.025	0.0287	0.0288	0.0282	0.0087	0.0163	0.0512	0.0111	0	0	0.0156	0.0096	0.0032	0	0	0.0033	0	0.0016	0.0242	0.0495	0.0343	0.0295	0.0352	0.0266	0.0314	0.035	0.0377	0.0418	0.0416	0.0549	0.054	0.0155	0.0051	0.0167
asv465	Bacteria	Planctomycetota	Phycisphaerae	MSBL9	SM23-30	SM23-30 uc	0.113	0.0168	0.0058	0	0	0	0.0021	0	0.0065	0.0036	0.0041	0.0064	0.0073	0.0336	0.005	0.021	0	0	0	0.001	0	0	0.0188	0	0	0	0.0005	0	0.0002	0	0.0014	0	0.0007	0.0529	0	0	0.0133	0.0466	0.0257	0.0167	0.041	0.0304	0.0475
asv466	Bacteria	Proteobacteria	Alphaproteobacteria	Rhodospirillales	Magnetospiraceae	Magnetospiraceae uc	0.009	0.0426	0.0828	0.0091	0.0169	0.0221	0.0616	0.0167	0.0251	0.0054	0.0164	0.0032	0.0178	0.0236	0.0338	0.014	0.0175	0.0014	0.0045	0.0833	0.032	0.027	0.0376	0.0644	0.0054	0.0646	0.0291	0.0148	0.0228	0.0268	0.0154	0.0338	0.0266	0.1884	0.0456	0.046	0.0541	0.0172	0.0189	0.0308	0.0841	0.1796	0.0678
asv467	Bacteria	Nitrospinota	Nitrospinota uc	Nitrospinota uc	Nitrospinota uc	Nitrospinota uc	0.0847	0	0.0019	0	0.0039	0	0.0064	0.0074	0.0233	0.0428	0.0266	0.0016	0.0334	0.051	0.0326	0.0058	0	0	0	0	0	0	0	0	0.0011	0	0.0005	0	0.0011	0	0.007	0.0048	0	0	0.0117	0.0018	0.0028	0.0854	0.0429	0.0668	0.0081	0.003	0
asv468	Bacteria	Acidobacteriota	Vicinamibacteria	Vicinamibacterales	Vicinamibacteraceae	Vicinamibacteraceae uc	0.1181	0.0129	0.027	0.0256	0.0052	0.0136	0.017	0.0074	0.027	0.0482	0.0471	0.1633	0.0595	0.0783	0.134	0.1305	0.108	0	0.0022	0.0125	0.0208	0.0095	0.0564	0.0092	0.0011	0	0.0085	0	0.0009	0.0011	0.0084	0.0055	0.0086	0.0339	0.0053	0.012	0.0665	0.084	0.036	0.0218	0.0646	0.0558	0.1215
asv469	Bacteria	Planctomycetota	Planctomycetes	Planctomycetales	Rubinisphaeraceae	Rubinisphaeraceae uc	0.0706	0.0039	0.0058	0.0128	0.0052	0.0017	0	0	0.0205	0.0178	0.0184	0.0288	0.0585	0.0808	0.0714	0.0862	0.0699	0.0028	0	0.025	0.0064	0.0016	0	0.0184	0.0043	0.0144	0.0196	0.0027	0.0005	0	0.0028	0	0.0029	0.0107	0.0042	0.0037	0	0.0574	0.0137	0.0218	0.0222	0	0.0158
asv470	Bacteria	Proteobacteria	Gammaproteobacteria	Burkholderiales	Methylophilaceae	OM43	0.027	0.0671	0.0616	0.0438	0.0272	0.0476	0.0425	0.052	0.027	0.0446	0.0328	0.0112	0.0376	0.0274	0.015	0.0035	0.0159	0.0225	0.0412	0.0385	0.0128	0.0127	0	0	0.0163	0.0682	0.1865	0.0148	0.0303	0.0589	0.0351	0.0359	0.0524	0.0182	0.0339	0.0239	0.0351	0.0065	0.0326	0.036	0.0336	0.0548	0.0326
asv471	Bacteria	Marinimicrobia_SAR406	Marinimicrobia_SAR406 uc	Marinimicrobia_SAR406 uc	Marinimicrobia_SAR406 uc	Marinimicrobia_SAR406 uc	0.0039	0	0	0.0365	0.2658	0.2075	0.1338	0.0761	0.0652	0.0303	0.0307	0	0.0272	0.0087	0.0063	0.0093	0.0127	0	0.0011	0	0	0.0032	0.0376	0.2576	0	0	0.0037	0.0054	0.0046	0.0011	0.0042	0.0214	0	0	0.0477	0.0221	0.0142	0.0065	0.0257	0.0591	0.0087	0.001	0
asv472	Archaea	Thermoplasmatota	Thermoplasmata	Marine_Group_II	Marine_Group_II uc	Marine_Group_II uc	0.0039	0.0103	0.0135	0.0402	0.0039	0.0068	0.0106	0.0056	0.0093	0.0411	0.0082	0.1153	0.0637	0.0584	0.2579	0.3797	0.3875	0	0.0045	0.0156	0.0256	0.0175	0.0188	0.322	0.05	0.0969	0.0996	0.004	0	0	0.0014	0.0007	0.0014	0.0058	0	0.0009	0.0285	0.0136	0.0051	0	0.0168	0.0193	0.0405
asv474	Bacteria	Marinimicrobia_SAR406	Marinimicrobia_SAR406 uc	Marinimicrobia_SAR406 uc	Marinimicrobia_SAR406 uc	Marinimicrobia_SAR406 uc	0.0616	0.0026	0.0039	0.0037	0.2567	0.0187	0.0446	0.1652	0.2542	0.166	0.2193	0.0128	0.3081	0.332	0.134	0.0722	0.0095	0	0.0033	0	0.0016	0	0	0.2208	0.0098	0.0179	0.0053	0	0.0011	0.0032	0.0449	0.0421	0.0007	0	0.0509	0.023	0.0142	0.277	0.1631	0.2133	0.0249	0.001	0
asv475	Bacteria	Proteobacteria	Alphaproteobacteria	SAR11	SAR11 Clade II	SAR11 Clade II uc	0.0282	0.0077	0.0019	0.0292	0.0376	0.0374	0.0446	0.052	0.0624	0.0321	0.0389	0	0.0272	0.0162	0.01	0.0093	0	0.0028	0.0033	0.0021	0	0	0	0	0.0022	0	0.0005	0	0.0034	0.0086	0.0098	0.0117	0.0036	0.0017	0.0742	0.0359	0.0275	0.0144	0.0635	0.0334	0.0249	0.0081	0.0088
asv476	Bacteria	Marinimicrobia_SAR406	Marinimicrobia_SAR406 uc	Marinimicrobia_SAR406 uc	Marinimicrobia_SAR406 uc	Marinimicrobia_SAR406 uc	0.0642	0.009	0.0212	0.0183	0.0519	0.017	0.0382	0.078	0.1024	0.1624	0.1148	0.0448	0.1368	0.1965	0.1928	0.1211	0.0667	0.0028	0.0089	0.0073	0.008	0.008	0.0188	0.1656	0.0141	0.0108	0.036	0.004	0.0009	0	0.0098	0.009	0.0007	0.0099	0.0011	0.0074	0.0104	0.0488	0.0326	0.0758	0.0303	0.0274	0.0898
asv477	Bacteria	Marinimicrobia_SAR406	Marinimicrobia_SAR406 uc	Marinimicrobia_SAR406 uc	Marinimicrobia_SAR406 uc	Marinimicrobia_SAR406 uc	0.009	0.0013	0	0.0201	0.1569	0.1752	0.1253	0.091	0.0624	0.0268	0.0266	0	0.0261	0.0224	0.005	0.007	0	0.0014	0.0011	0	0	0	0.0376	0.1104	0	0	0.0058	0.0054	0.005	0.0021	0.0126	0.0159	0	0	0.0339	0.0212	0.0085	0.0029	0.0343	0.0386	0.0047	0	0
asv478	Bacteria	Planctomycetota	Planctomycetes	Pirellulales	Pirellulaceae	Rhodopirellula	0.0013	0.0336	0.0116	0	0	0.0085	0.0064	0	0	0	0	0.0048	0.0021	0	0.0401	0.0058	0.0064	0	0	0.0791	0.0528	0.0239	0	0.0184	0	0.0036	0.0021	0	0.0002	0	0.007	0.0021	0.0072	0.5511	0.0021	0.0442	0.0275	0.0007	0.0206	0.0051	0.1721	0.1694	0.2323
asv479	Bacteria	Proteobacteria	Alphaproteobacteria	Puniceispirillales	EF100-94H03	EF100-94H03 uc	0.0372	0.0155	0.0077	0.0037	0.0052	0.0136	0.017	0.0279	0.0335	0.0732	0.0287	0.0048	0.0397	0.0709	0.0576	0.0186	0.0032	0	0.0022	0.0042	0.0016	0	0.0376	0.0368	0.0087	0.0161	0.0042	0.0027	0.0055	0.0054	0.007	0.0055	0.0057	0.0438	0.0201	0.0184	0.0009	0.0251	0.0309	0.0591	0.0101	0.0081	0.0062
asv480	Bacteria	Bacteroidota	Bacteroidia	Flavobacteriales	NS9	NS9 uc	0.0642	0.0039	0	0.0292	0.0311	0.017	0.0021	0	0.0084	0.0089	0.0082	0.0016	0.0084	0.0037	0.0075	0.0047	0.0032	0.0141	0.0189	0.0021	0.008	0.0032	0	0	0.0141	0.0018	0.1012	0.0255	0.0388	0.0375	0.0112	0.0469	0.0057	0	0.0286	0.0101	0.0028	0.0043	0.0189	0.0116	0.0027	0	0.0009
asv481	Bacteria	Proteobacteria	Alphaproteobacteria	Parvibaculales	Parvibaculaceae	Parvibaculaceae uc	0	0.0271	0.0308	0.0037	0.0078	0.0544	0.0595	0.052	0.0307	0.0232	0.0184	0	0.0178	0.0087	0.0138	0	0.0079	0	0.0011	0.0937	0.0336	0.0127	0.0188	0.0552	0.0304	0.1292	0.0005	0.0067	0.0128	0.0118	0.0098	0.0097	0.0223	0.2288	0.0678	0.0893	0.0133	0.0057	0.0858	0.1247	0.1002	0.1796	0.1206
asv482	Bacteria	Bacteroidota	Bacteroidia	Flavobacteriales	Flavobacteriaceae	Pseudofulvibacter	0	0	0	0	0	0	0	0	0	0	0	0	0	0	0	0	0	0	0.0011	0	0.0016	0	0	0	0	0	0	0.0188	0.0014	0.0043	0.0224	0.0138	0	0.0025	0.0127	0.0064	0	0	0	0	0	0	0
asv483	Bacteria	Bacteroidota	Bacteroidia	Flavobacteriales	Flavobacteriaceae	Polaribacter	0	0	0.0039	0	0.0026	0	0.0212	0	0.3091	0.0018	0	0	0.0063	0	0	0.0035	0	0	0.0011	0.0541	0.0032	0	0	0.0092	0.0163	0	0.0021	0	0.0002	0	0.0393	0.0035	1.594	0.0025	0	0	0.0019	0	0	0	0.0101	0.0112	0
asv484	Bacteria	Planctomycetota	Phycisphaerae	Phycisphaerales	Phycisphaeraceae	JL-ETNP-F27	0.0796	0.0336	0.0693	0.0694	0.0078	0.0272	0.0319	0.013	0.0261	0.0607	0.0369	0.1105	0.0376	0.0386	0.0601	0.0722	0.0619	0.0028	0.0022	0.0354	0.048	0.0127	0	0	0	0.0036	0.0191	0.0067	0.0018	0.0011	0.0196	0.0283	0.0194	0.0735	0.017	0.0212	0.1149	0.0287	0.0292	0.0141	0.1069	0.0274	0.0678
asv486	Bacteria	Proteobacteria	Alphaproteobacteria	Rhodospirillales	AEGEAN-169	AEGEAN-169 uc	0.0321	0.0026	0.0019	0.0201	0.057	0.017	0.017	0.0353	0.0205	0.0286	0.0164	0.0032	0.0188	0.0174	0.005	0.0012	0	0.0028	0.0022	0	0	0	0	0	0	0	0.0032	0.0484	0.1062	0.121	0.0575	0.0697	0.0136	0	0.0678	0.0285	0.0114	0.0337	0.0618	0.0129	0.0047	0.0051	0
asv487	Bacteria	Proteobacteria	Alphaproteobacteria	Rhodobacterales	Rhodobacteraceae	Rhodobacteraceae uc	0	0.0013	0.0019	0	0	0	0.0021	0	0.0028	0.0054	0	0	0.0021	0	0	0.0047	0	0	0	0.0104	0	0	0	0	0	0	0	0	0	0	0	0	0	0	0.0011	0	0	0	0.0017	0	0	0	0
asv488	Bacteria	Bacteroidota	Bacteroidia	Flavobacteriales	Flavobacteriaceae	Aurantivirga	0.0103	0	0	0	0	0.0068	0.0021	0.0019	0.0037	0	0.0041	0	0	0	0	0	0	0.0014	0.0011	0	0	0	0	0	0	0	0	0.0175	0.0093	0.0064	0.014	0.0028	0	0	0.0021	0	0	0	0	0	0	0	0
asv489	Bacteria	Verrucomicrobiota	Verrucomicrobiae	Opitutales	Puniceicoccaceae	MB11C04	0.0026	0.0013	0	0.042	0.0376	0.0085	0.0106	0.0074	0.0037	0.0036	0	0.0016	0	0.0012	0	0	0	0	0.0033	0	0	0	0	0.0368	0.0011	0	0.0551	0.0027	0.0119	0.0353	0.0098	0.0421	0.028	0.0025	0.0276	0.0488	0.0047	0.0057	0.0034	0.0026	0.0027	0.0142	0.0009
asv490	Bacteria	Bacteroidota	Bacteroidia	Flavobacteriales	Flavobacteriaceae	Polaribacter	0.0334	0.0955	0.2138	0.0658	0.0869	0.0935	0.1232	0.0186	0.0112	0.1946	0.0635	0.3426	0.2225	0.5248	0.1365	0.4193	0.705	0.0099	0.0078	0.0167	0.0144	0.008	0	0	0	0.0018	0.0032	0.0054	0.0032	0	0.014	0.2139	0.0438	0.0347	0.0053	0.0046	0.0199	0.0007	0	0.0039	0.0094	0.002	0.007
asv491	Bacteria	Proteobacteria	Gammaproteobacteria	Cellvibrionales	Porticoccaceae	C1-B045	0.0167	0.0026	0	0.0621	0.0298	0.0425	0.0276	0.0186	0.014	0.0071	0.0246	0	0.0104	0.0087	0.0088	0.007	0	0	0.0011	0	0	0	0	0	0	0	0	0.1493	0.1019	0.0257	0.0365	0.0276	0.0072	0.0182	0.018	0.0276	0.0028	0.0029	0.0051	0.0116	0.0027	0.002	0.0053
asv493	Bacteria	Proteobacteria	Alphaproteobacteria	Rhodospirillales	Magnetospiraceae	Magnetospiraceae uc	0.0552	0.0052	0.0193	0.0237	0.0194	0.0187	0.0191	0.0279	0.0559	0.05	0.0266	0.0336	0.0501	0.0584	0.0851	0.071	0.0794	0.0014	0.0045	0.0062	0.0032	0.0064	0	0.046	0.0065	0.0018	0.0164	0.0094	0.0137	0.0096	0.0154	0.0235	0.0101	0.0157	0.0159	0.0239	0.0275	0.0746	0.0378	0.0463	0.0558	0.0426	0.0352
asv494	Bacteria	Proteobacteria	Gammaproteobacteria	HOC36	HOC36 uc	HOC36 uc	0.0552	0	0	0	0.0143	0.0119	0.0404	0.0334	0.0326	0.0286	0.0328	0	0.024	0.0174	0.0013	0	0.0016	0	0	0	0	0	0	0	0	0	0	0	0.0025	0.0021	0.007	0.0041	0	0	0.0456	0.0506	0.0047	0.0567	0.079	0.0694	0.0168	0.0091	0.0018
asv495	Bacteria	Proteobacteria	Gammaproteobacteria	Steroidobacterales	Woeseiaceae	Woeseia	0.0218	0.0181	0.0482	0.1187	0.07	0.0867	0.085	0.0019	0.0121	0.0286	0.0246	0.0096	0.0209	0.0075	0.0175	0.0058	0.0016	0.0014	0.097	0.0687	0.0432	0.0907	0	0.0092	0.0326	0.1202	0.6623	0.0215	0.0668	0.0311	0.0337	0.0407	0.0567	0.0248	0.0456	0.0451	0.0332	0.0057	0.0017	0.0193	0.0377	0.066	0.0343
asv496	Bacteria	Verrucomicrobiota	Verrucomicrobiae	Opitutales	Puniceicoccaceae	MB11C04	0	0.0026	0	0.1078	0.0713	0.0527	0.0361	0.0186	0.0084	0.0036	0.002	0	0	0	0	0	0	0	0	0	0	0	0	0	0	0	0	0	0.0007	0	0	0.0007	0.0007	0	0.035	0.0469	0	0	0.0017	0.0051	0	0	0
asv497	Bacteria	Planctomycetota	Planctomycetes	Pirellulales	Pirellulaceae	Bythopirellula	0.0963	0	0.0019	0.0037	0	0	0	0	0.0065	0.0161	0.0061	0.0128	0.0251	0.0684	0.0225	0.0245	0.0016	0	0	0.001	0	0	0	0.1012	0	0	0.0032	0.0054	0.0011	0	0.0028	0	0	0.0025	0.0021	0.0037	0	0.033	0.0154	0.018	0.0087	0.002	0.0132
asv498	Bacteria	Bacteroidota	Bacteroidia	Flavobacteriales	Flavobacteriaceae	NS5	0.0039	0	0	0.011	0.0298	0.0527	0.0106	0.0279	0.0056	0.0036	0.0061	0	0.0031	0.0075	0	0	0.0016	0.0014	0.0011	0.001	0	0	0	0	0.0065	0	0.0074	0.0094	0.01	0.0321	0.0309	0.0145	0.0539	0.0033	0.0678	0.0525	0.0256	0.0036	0.0137	0.0103	0.002	0.0122	0.0018
asv499	Bacteria	Bacteroidota	Bacteroidia	Flavobacteriales	Cryomorphaceae	Cryomorphaceae uc	0.0064	0.0168	0.0096	0.0018	0.0169	0.0238	0.0042	0.0074	0.0614	0	0.0389	0	0	0	0	0	0.0032	0.314	0.1103	0.0115	0.0064	0.0032	0	0	0	0	0	0	0.0009	0.0064	0.0014	0.0007	0.0022	0	0.0212	0.0009	0	0	0	0	0	0	0
asv500	Bacteria	Proteobacteria	Gammaproteobacteria	OM182	OM182 uc	OM182 uc	0.0193	0.0052	0.0289	0.0457	0.0078	0.0255	0.0149	0.0093	0.0074	0.0071	0.0164	0	0.0052	0.005	0	0.0012	0.0032	0.0563	0.0769	0.0073	0.0048	0.0064	0	0.0276	0.0109	0.0126	0.0466	0.0457	0.0618	0.0557	0.0351	0.0262	0.0445	0.0091	0.0604	0.0709	0.0171	0.0129	0.0275	0.0193	0.0114	0.0122	0.0018
asv501	Bacteria	Cyanobacteria	Cyanobacteriia	Cyanobacteriia uc	Cyanobacteriia uc	Cyanobacteriia uc	0.0077	0.0452	0.0597	0.0493	0.0026	0.0272	0.034	0.0037	0.0056	0.0214	0.0246	0.0592	0.0188	0.0435	0.0926	0.0559	0.073	0.0014	0.0089	0.0562	0.1072	0.1098	0.1503	0.1104	0.0413	0.0987	0.0265	0.0108	0.0009	0.0011	0.0126	0.0041	0.0136	0.0818	0.0138	0.0212	0.0285	0.0187	0.0086	0.0051	0.0914	0.0923	0.0493
asv502	Bacteria	Proteobacteria	Gammaproteobacteria	Xanthomonadales	Rhodanobacteraceae	Rhodanobacter	0	0	0.0039	0	0	0	0	0	0.0009	0	0	0	0	0	0	0	0	0	0	0.0073	0.0752	0.0159	0.0751	0.0276	0	0.0054	0.0048	0	0	0	0	0	0	0	0	0	0	0	0	0	0	0	0
asv503	Bacteria	Bacteroidota	Bacteroidia	Flavobacteriales	NS9	NS9 uc	0.0193	0	0	0.0018	0.0363	0.0068	0.017	0.0297	0.0465	0.0071	0.041	0	0.0251	0.0162	0.0088	0.0012	0	0	0	0	0	0	0	0	0	0	0.0016	0.0094	0.0125	0.0011	0.014	0.0179	0.0014	0	0.0117	0.0028	0	0.0194	0.0137	0.036	0.0128	0.003	0
asv504	Bacteria	Proteobacteria	Alphaproteobacteria	SAR11	SAR11 Clade I	SAR11 Clade Ia	0.0205	0.0026	0.0039	0.0384	0.035	0.0187	0.0255	0.0501	0.0158	0.025	0.0102	0.0016	0.023	0.005	0.005	0.0047	0	0.0084	0.0022	0.001	0	0	0	0	0	0	0.0058	0.0108	0.0068	0.0128	0.0168	0.0235	0.0065	0.0017	0.0625	0.035	0.0019	0.01	0.0172	0.0193	0.0047	0.002	0.0009
asv505	Bacteria	Bacteroidota	Bacteroidia	Flavobacteriales	Cryomorphaceae	Cryomorphaceae uc	0.0026	0.0013	0	0.0183	0.0091	0.0255	0.0127	0	0.0112	0.0036	0.002	0	0	0	0	0	0.0032	0.0099	0.0524	0.0802	0.0288	0.027	0.0751	0.0552	0.0033	0.0108	0.0382	0.1775	0.101	0.0953	0.0239	0.0076	0.0366	0	0.0042	0.0009	0	0	0	0	0.004	0	0
asv506	Bacteria	Marinimicrobia_SAR406	Marinimicrobia_SAR406 uc	Marinimicrobia_SAR406 uc	Marinimicrobia_SAR406 uc	Marinimicrobia_SAR406 uc	0.0026	0.1962	0.1714	0.0274	0.0402	0.0935	0.0786	0.0297	0.0168	0.0089	0.0061	0.0144	0.0157	0.0149	0.025	0	0.0032	0	0.0123	0.1989	0.0576	0.0907	0.3194	0.046	0.0109	0.0718	0.0101	0.0027	0.0014	0.0043	0.0014	0.0179	0.0244	0.1809	0.0085	0.011	0.0456	0.0029	0.0275	0.0308	0.1291	0.5073	0.1135
asv507	Bacteria	Proteobacteria	Alphaproteobacteria	SAR11	SAR11 Clade II	SAR11 Clade II uc	0.0565	0.0065	0.0154	0.011	0.0337	0.017	0.0191	0.0594	0.0838	0.0464	0.0533	0.0032	0.0825	0.041	0.0188	0.0221	0.0032	0.0084	0.0022	0.001	0.0032	0	0	0	0.0076	0.0018	0.0053	0.0108	0.0112	0.0064	0.0309	0.0345	0.0022	0	0.0381	0.0202	0.0085	0.0797	0.0584	0.0476	0.0182	0.002	0.0062
asv508	Bacteria	Proteobacteria	Gammaproteobacteria	Ga0077536	Ga0077536 uc	Ga0077536 uc	0.077	0	0	0	0.0039	0	0	0.0093	0.0121	0.0839	0.0451	0.0016	0.0386	0.2077	0.0776	0.0384	0.0127	0.0014	0.0022	0.001	0	0	0	0	0	0.0054	0.0011	0.0027	0.0011	0.0032	0.0028	0.0028	0	0	0.0064	0	0.0019	0.0323	0.0429	0.0296	0.0276	0.0061	0.0088
asv510	Bacteria	Verrucomicrobiota	Verrucomicrobiae	Opitutales	Puniceicoccaceae	Pelagicoccus	0.0026	0.0271	0.0154	0.0164	0.0117	0.0238	0.0276	0.0037	0.0102	0.0196	0.0143	0.0208	0.0136	0.0224	0.0163	0.0035	0.0016	0	0	0.0427	0.0176	0.0207	0.0376	0	0.0011	0.0054	0.0032	0.0027	0.0041	0.0054	0.0056	0.0324	0.0244	0.1677	0.0106	0.034	0.0332	0.0086	0.0154	0.0013	0.0262	0.0781	0.0537
asv511	Bacteria	Verrucomicrobiota	Verrucomicrobiae	Arctic97B-4	Arctic97B-4 uc	Arctic97B-4 uc	0.0231	0	0.0039	0.0018	0.035	0.0017	0.0064	0.0279	0.0335	0.0464	0.0225	0.0064	0.0303	0.0423	0.0163	0.0082	0.0016	0	0	0	0	0	0	0	0.0011	0	0.0005	0.004	0.0036	0.0011	0.0084	0.009	0.0007	0.0008	0.0212	0.0101	0	0.0423	0.0275	0.0373	0.0067	0	0
asv512	Bacteria	Bacteroidota	Bacteroidia	Flavobacteriales	Cryomorphaceae	Cryomorphaceae uc	0.0501	0.0245	0.0019	0.0146	0.0506	0.0085	0.0021	0.0111	0.0065	0.0036	0.0061	0	0.0104	0.0012	0.0013	0	0.0032	0.0014	0.0312	0.0146	0.0048	0.0016	0.0376	0	0.0152	0.0413	0.0244	0.0121	0.0114	0.0257	0.0224	0.0455	0.0079	0.0008	0.0085	0.0166	0	0.0129	0.0103	0	0.0027	0.001	0.0026
asv513	Bacteria	Proteobacteria	Alphaproteobacteria	SAR11	SAR11 Clade II	SAR11 Clade II uc	0.0257	0	0	0.0201	0.0467	0.0408	0.0489	0.0483	0.0475	0.0357	0.0225	0.0048	0.0292	0.0149	0.0138	0.0047	0	0.0014	0.0011	0	0.0016	0	0	0	0.0011	0.009	0.0048	0.0027	0.0057	0.0054	0.0042	0.0124	0.0029	0	0.0901	0.0313	0.0285	0.0323	0.0738	0.0424	0.0114	0.0193	0
asv514	Bacteria	Proteobacteria	Gammaproteobacteria	SAR86	SAR86 uc	SAR86 uc	0.0013	0	0	0	0	0	0.0064	0.0984	0.0261	0.0089	0.0143	0	0.0052	0.0012	0.0038	0.0023	0	0	0	0	0	0	0	0	0	0	0	0	0.0005	0	0	0	0	0	0.017	0.0018	0	0	0.0086	0.0167	0.0061	0	0.0018
asv515	Archaea	Thermoplasmatota	Thermoplasmata	Marine_Group_II	Marine_Group_II uc	Marine_Group_II uc	0	0	0.0308	0.0055	0	0.0051	0	0	0.0019	0	0.0061	0	0.0021	0.0124	0.01	0.0082	0.0079	0.0113	0.2463	0.0469	0	0.0016	0.0188	0.092	0.0554	0.0933	0.1208	0.0081	0.0025	0.0054	0.0014	0.0035	0.0065	0.0091	0.0053	0.0028	0.0019	0	0	0.0013	0.0067	0.001	0
asv516	Bacteria	Proteobacteria	Alphaproteobacteria	SAR11	SAR11 Clade I	SAR11 Clade Ia	0.0141	0.0633	0.077	0.0511	0.0117	0.0204	0.0127	0.0223	0.0177	0.0054	0.0102	0.016	0.0125	0.0187	0.01	0.0105	0.0048	0.007	0.0123	0.0625	0.0224	0.0175	0.0376	0.0184	0.0087	0.009	0.0233	0.0202	0.0155	0.0257	0.0323	0.0228	0.046	0.0264	0.0095	0.0248	0.0655	0.0108	0.0206	0.0154	0.0417	0.0487	0.0282
asv517	Bacteria	Proteobacteria	Alphaproteobacteria	SAR11	SAR11 Clade II	SAR11 Clade II uc	0.0116	0.0065	0.0077	0.0219	0.0324	0.0204	0.0212	0.0297	0.0233	0.0196	0.0143	0	0.023	0.0199	0.0125	0.007	0.0016	0.0028	0.0033	0.0302	0.0048	0.0048	0	0	0.0033	0.0036	0.0042	0.0054	0.0021	0.0054	0.0056	0.0048	0.0079	0.019	0.0339	0.0193	0.0028	0.0165	0.0189	0.018	0.0161	0.0355	0.0387
asv518	Bacteria	Proteobacteria	Alphaproteobacteria	SAR11	SAR11 Clade III	SAR11 Clade III uc	0.0013	0.08	0.0539	0.0055	0	0.0068	0.017	0.0186	0.0084	0.0054	0.0082	0.0128	0.0073	0.0025	0.01	0	0.0064	0	0.0011	0.075	0.04	0.0159	0.0939	0	0	0.0036	0	0.0013	0.0011	0.0043	0.0112	0.0055	0.0072	0.0554	0.0053	0.0129	0.0095	0.0022	0.0172	0.0077	0.0377	0.0994	0.0818
asv519	Bacteria	Proteobacteria	Gammaproteobacteria	Oceanospirillales	Nitrincolaceae	Nitrincolaceae uc	0.0116	0.0336	0.0116	0.0292	0.0181	0.0595	0.0531	0.0186	0.0251	0.0089	0.0041	0	0.0052	0.0025	0.0038	0.0012	0.0206	0.145	0.1103	0.0323	0.0288	0.0143	0.1127	0.0092	0.0891	0.0915	0.0742	0.0121	0.0096	0.0171	0.0182	0.0193	0.0323	0.0066	0.0138	0.023	0.0019	0.0007	0.0017	0	0.0061	0.0183	0.007
asv520	Bacteria	Proteobacteria	Alphaproteobacteria	Rhodospirillales	AEGEAN-169	AEGEAN-169 uc	0.0359	0	0	0.0091	0.0726	0.0935	0.0616	0.0706	0.0419	0.0161	0.0307	0.0016	0.0261	0.0112	0.0063	0	0.0032	0	0.0022	0	0	0	0	0	0	0	0	0.0255	0.0515	0.0503	0.0365	0.0559	0.0029	0	0.1081	0.0414	0.0104	0.0122	0.0566	0.0424	0.0087	0.001	0
asv521	Bacteria	Proteobacteria	Alphaproteobacteria	Rickettsiales	Mitochondria	Mitochondria uc	0.0026	0	0	0	0	0.0017	0.0042	0	0	0	0	0	0	0	0	0	0.0016	0.0042	0	0	0	0	0	0	0	0	0	0	0.0009	0	0.0042	0.0035	0	0	0.0042	0	0	0	0	0	0	0	0
asv523	Archaea	Crenarchaeota	Nitrososphaeria	Nitrosopumilales	Nitrosopumilaceae	Cand_Nitrosopelagicus	0.0372	0.0077	0.0154	0.0219	0.0519	0.0068	0.0212	0.0576	0.0642	0.0446	0.0287	0.0368	0.0585	0.0398	0.0263	0.0431	0.0079	0.0042	0.0022	0.0062	0.0064	0.0016	0	0	0.0119	0	0.009	0.0094	0.0043	0.0043	0.0084	0.0159	0.0014	0.0008	0.017	0.0046	0.0066	0.0639	0.0309	0.0013	0.0087	0	0.0141
asv524	Bacteria	Bacteroidota	Bacteroidia	Flavobacteriales	Flavobacteriaceae	NS4	0.0141	0.0103	0.0058	0.0164	0.0194	0.0034	0.0106	0.0074	0.0289	0.0125	0.0123	0	0.0104	0.0012	0.0088	0.0035	0.0032	0.1098	0.2586	0.0156	0.0032	0.0255	0.0376	0.1012	0.0065	0.0108	0.0207	0.0081	0.0025	0.0011	0.0042	0.0021	0.0014	0.0025	0.0021	0	0.0009	0.0014	0	0	0.0047	0.0071	0.0009
asv525	Bacteria	Proteobacteria	Gammaproteobacteria	SS1-B-07-19	SS1-B-07-19 uc	SS1-B-07-19 uc	0.0013	0.0052	0.0019	0.0018	0	0.0068	0.0042	0.013	0.0186	0.025	0.002	0.0032	0.0136	0.0199	0.015	0.0198	0.0143	0.0113	0.0056	0.0312	0.008	0.0048	0	0.138	0.0228	0.0359	0.0265	0.0309	0.0429	0.0086	0	0.0007	0.0029	0.0066	0	0	0	0.0014	0.0034	0.0026	0	0	0.0062
asv526	Bacteria	Verrucomicrobiota	Verrucomicrobiae	Verrucomicrobiales	DEV007	DEV007 uc	0.0193	0	0.0039	0.0037	0.0039	0	0.0106	0.0149	0.0196	0.0678	0.0389	0.0336	0.0512	0.087	0.0851	0.078	0.0254	0	0.0011	0	0.0016	0.0032	0.0188	0.0368	0.0043	0	0.0021	0.0027	0.0016	0	0.0056	0.0021	0.0007	0.0025	0.0021	0.0083	0.0066	0.0179	0.0103	0.0321	0.0141	0.0061	0.0185
asv527	Bacteria	Bacteroidota	Bacteroidia	Flavobacteriales	NS9	NS9 uc	0	0	0	0	0.0039	0.0119	0.0042	0.0111	0.0074	0	0.002	0	0	0.0025	0	0	0	0	0	0	0.0016	0	0.0376	0.0276	0	0	0	0.0013	0.0002	0	0	0.0007	0.0086	0	0.124	0.0506	0.0114	0.0007	0.0017	0.0026	0	0	0
asv528	Bacteria	Actinobacteriota	Acidimicrobiia	Microtrichales	Ilumatobacteraceae	Ilumatobacter	0	0.009	0.0096	0.0128	0.0065	0.0136	0.0255	0	0.0037	0.0071	0	0	0.0073	0.0025	0.0013	0.0012	0	0.0338	0.0457	0.1489	0.0064	0.0016	0	0.046	0.0315	0.0771	0.1272	0.0054	0.0164	0.0021	0.0098	0.0055	0.0144	0.0091	0.0032	0.0046	0.0028	0.0036	0.0017	0.0141	0.0188	0.002	0.0044
asv529	Bacteria	Proteobacteria	Alphaproteobacteria	AT-s3-44	AT-s3-44 uc	AT-s3-44 uc	0.009	0.0878	0.0944	0.0237	0.0065	0.0408	0.0573	0.0167	0.0084	0.0286	0.0061	0.0512	0.0209	0.0298	0.0801	0.0326	0.0349	0	0.0022	0.1395	0.048	0.0318	0.0564	0.0276	0.0174	0.0323	0.0037	0.0013	0.0039	0.0043	0.0056	0.011	0.0481	0.4131	0.0223	0.0626	0.1814	0.0136	0.0309	0.0141	0.0955	0.1106	0.0554
asv530	Bacteria	Planctomycetota	Planctomycetes	Pirellulales	Pirellulaceae	Rhodopirellula	0.0013	0.0361	0.0173	0.0037	0	0.0221	0.0191	0	0	0.0054	0	0.0176	0.0031	0	0.0275	0.0035	0.0064	0	0	0.0448	0.0336	0.027	0	0	0.0196	0.0287	0.0132	0	0	0	0.007	0.0055	0.0129	0.5122	0.0148	0.0368	0.0513	0.0014	0.0257	0.0051	0.1378	0.0812	0.1127
asv531	Bacteria	Proteobacteria	Gammaproteobacteria	Cellvibrionales	Spongiibacteraceae	BD1-7	0.1219	0	0	0	0.0039	0	0	0.0037	0.0149	0.0143	0.0205	0.0048	0.0157	0.0124	0.0063	0.007	0.0064	0	0	0	0	0	0	0	0	0	0.0005	0.0013	0.0016	0	0.0056	0.0014	0.0007	0	0.017	0.0018	0	0.0423	0.0086	0.0321	0.004	0	0.007
asv532	Bacteria	Planctomycetota	Phycisphaerae	Phycisphaerales	Phycisphaeraceae	JL-ETNP-F27	0.0436	0.0865	0.0751	0.0603	0.0065	0.0306	0.0425	0.0056	0.0019	0.0393	0.0143	0.1489	0.0313	0.0286	0.0964	0.0967	0.0857	0	0.0022	0.075	0.04	0.0318	0.0376	0.0736	0.0196	0.0305	0.0334	0.004	0.0002	0	0.0168	0.0048	0.028	0.1355	0.0191	0.0322	0.1482	0.0287	0.0292	0.0064	0.1103	0.0517	0.1047
asv533	Bacteria	Bacteroidota	Bacteroidia	Flavobacteriales	Flavobacteriaceae	NS5	0.0013	0.0026	0.0019	0.0475	0.0207	0.0578	0.0106	0.0074	0.0121	0.0018	0	0.0032	0.0021	0	0	0	0	0.0014	0.0033	0	0	0.0032	0.0564	0.0184	0	0	0.0069	0.0081	0.005	0.0032	0.0028	0.0041	0.0122	0	0.0381	0.035	0.0009	0.0007	0.0137	0.0013	0.002	0	0
asv534	Bacteria	Proteobacteria	Alphaproteobacteria	SAR11	SAR11 Clade I	SAR11 Clade Ia	0.0167	0.0065	0.0039	0.0511	0.0311	0.0187	0.034	0.1077	0.0289	0.0214	0.0287	0	0.0167	0.0099	0.0013	0.0023	0	0.0028	0.0011	0.0021	0	0	0	0	0	0	0.0021	0.004	0.0068	0.0086	0.0281	0.0297	0.0043	0	0.1113	0.0727	0.0228	0.0294	0.0721	0.045	0.0175	0.001	0.0062
asv535	Bacteria	Chloroflexi	JG30-KF-CM66	JG30-KF-CM66 uc	JG30-KF-CM66 uc	JG30-KF-CM66 uc	0.0116	0.0052	0.0058	0.0055	0.0104	0.0068	0.0042	0.013	0.0205	0.0393	0.0164	0.0144	0.0856	0.087	0.0689	0.0233	0.0302	0.0014	0.0078	0.0062	0.0064	0.0048	0	0.0276	0.0141	0.0126	0.009	0.0094	0.0023	0	0.0042	0.0014	0.0043	0.0223	0.0053	0.0212	0.0256	0.0151	0.0257	0.0386	0.0403	0.0629	0.0458
asv536	Bacteria	Proteobacteria	Alphaproteobacteria	Rickettsiales	Mitochondria	Mitochondria uc	0	0	0	0.0311	0.0415	0.017	0.0021	0	0	0	0	0	0.0021	0	0	0	0	0	0	0	0	0	0	0	0	0	0	0	0	0	0.0014	0	0.0043	0	0.0445	0.0009	0	0	0	0	0	0	0
asv537	Bacteria	Verrucomicrobiota	Verrucomicrobiae	Opitutales	Puniceicoccaceae	MB11C04	0.0013	0.0065	0.0058	0.0201	0.0091	0.017	0.017	0	0.0056	0	0	0	0.001	0	0.0063	0	0	0.0014	0.0212	0.0094	0.008	0.0207	0.0939	0.0644	0.013	0.0161	0.0397	0.0054	0.0141	0.0825	0.0253	0.0414	0.1322	0	0.0106	0.0092	0.0009	0.0029	0	0	0.0067	0.0761	0.0018
asv538	Bacteria	Gemmatimonadota	BD2-11	BD2-11 uc	BD2-11 uc	BD2-11 uc	0.0822	0	0.0019	0.0037	0	0	0	0.0074	0.0279	0.0303	0.0246	0.0064	0.0334	0.1393	0.02	0.0699	0.0111	0	0	0	0	0	0	0.0644	0	0	0.0011	0	0	0	0	0	0	0	0	0.0028	0.0066	0.0926	0.0292	0.0668	0.0121	0	0.0009
asv539	Bacteria	Proteobacteria	Alphaproteobacteria	Rickettsiales	S25-593	S25-593 uc	0.0116	0	0	0.0037	0.0091	0.0187	0.0191	0.0761	0.0382	0.0071	0.0123	0.0032	0.0282	0.0211	0.015	0.0058	0	0.0028	0.0033	0	0.0016	0	0	0	0.0033	0.0036	0.0095	0.0121	0.0144	0.0225	0.0112	0.0186	0.0022	0	0.0668	0.0322	0.0057	0.0122	0.0429	0.0386	0.0061	0.0152	0
asv540	Bacteria	Proteobacteria	Alphaproteobacteria	SAR11	SAR11 Clade I	SAR11 Clade Ia	0.0257	0.0077	0.0058	0.0146	0.0272	0.0136	0.0106	0.0223	0.0177	0.0107	0.0082	0	0.0052	0.0037	0.005	0.0023	0.0016	0.0042	0.0045	0	0	0	0	0	0.0076	0	0.0037	0.0323	0.0424	0.0289	0.0337	0.0331	0.005	0.0008	0.0328	0.012	0	0.0136	0.0189	0.0116	0.0027	0	0.0026
asv542	Bacteria	Planctomycetota	Planctomycetes	Planctomycetales	Gimesiaceae	Gimesiaceae uc	0.0257	0	0	0	0	0	0.0021	0.0019	0.0112	0.0089	0.0082	0	0.0303	0.0609	0.0063	0.0023	0	0	0	0	0.0016	0	0	0	0	0	0	0.0027	0.0009	0	0	0.0021	0	0	0.0032	0	0	0.0108	0.0086	0.0013	0.0027	0.0061	0.0097
asv543	Bacteria	Proteobacteria	Alphaproteobacteria	Rhodospirillales	AEGEAN-169	AEGEAN-169 uc	0.0244	0	0	0	0.0583	0.0663	0.0573	0.0817	0.0652	0.0375	0.0307	0	0.0167	0.0149	0.0013	0.0012	0	0.0028	0	0	0	0	0	0	0	0	0	0.0081	0.0173	0.0161	0.0281	0.0324	0	0	0.0827	0.0368	0.0057	0.0136	0.0498	0.0308	0.004	0	0
asv544	Bacteria	Bacteroidota	Bacteroidia	Flavobacteriales	NS9	NS9 uc	0.0064	0.0555	0.0578	0.0183	0.0519	0.0374	0.0489	0.0334	0.027	0.0196	0.0389	0.0016	0.0115	0.0124	0.0125	0	0.0111	0	0.0011	0.076	0.0336	0.0223	0	0.046	0.0174	0.0287	0.0143	0.0121	0.0071	0	0.0056	0.0193	0.023	0.2032	0.0487	0.0571	0.0408	0.0122	0.0446	0.0476	0.0807	0.0893	0.029
asv545	Bacteria	Marinimicrobia_SAR406	Marinimicrobia_SAR406 uc	Marinimicrobia_SAR406 uc	Marinimicrobia_SAR406 uc	Marinimicrobia_SAR406 uc	0.0449	0.009	0.0327	0.0329	0.0311	0.0136	0.0255	0.0594	0.0708	0.1107	0.082	0.2129	0.1755	0.1853	0.1089	0.1374	0.0969	0	0.0045	0	0.0144	0.0048	0	0.0828	0.0022	0.0054	0.0196	0.0013	0.0005	0.0021	0.021	0.0159	0.0036	0.005	0.0074	0.0258	0.0807	0.1758	0.0412	0.1632	0.0652	0.0142	0.0669
asv546	Bacteria	Bacteroidota	Bacteroidia	Chitinophagales	Saprospiraceae	Aureispira	0	0.0116	0.0019	0.0091	0.0039	0	0	0.0019	0	0.0018	0.002	0	0	0	0	0.0023	0	0.0169	0.0156	0.1187	0.0032	0.0064	0	0	0	0	0.0026	0.0753	0.0052	0.0621	0.08	0.0311	0.0007	0.0017	0.0021	0	0	0	0	0	0	0	0
asv547	Bacteria	Proteobacteria	Gammaproteobacteria	Ectothiorhodospirales	Ectothiorhodospiraceae	Ectothiorhodospiraceae uc	0.0411	0.0039	0.0096	0.0091	0.0078	0.0034	0.0021	0	0.0093	0.0036	0.0143	0	0.0021	0.0012	0.0013	0.0012	0.0032	0.0915	0.1404	0.0083	0.0032	0.0032	0.0188	0	0.0087	0.0179	0.0387	0.0941	0.1179	0.0493	0.0056	0.0117	0.0057	0.014	0.0032	0.0055	0.0161	0.0022	0.0034	0	0.0114	0.0101	0.0114
asv549	Bacteria	Proteobacteria	Alphaproteobacteria	SAR11	SAR11 Clade I	SAR11 Clade Ia	0.0141	0.0013	0	0.0219	0.0311	0.0306	0.0149	0.026	0.0093	0.0071	0.0041	0.0016	0.0031	0.0075	0	0	0.0016	0.0127	0.0022	0	0	0	0	0.092	0	0.0018	0.0005	0.0255	0.0233	0.0278	0.0379	0.0317	0.0057	0	0.036	0.0285	0.0066	0.0179	0.0086	0.0116	0.0027	0.002	0
asv550	Bacteria	Proteobacteria	Alphaproteobacteria	Rhodospirillales	AEGEAN-169	AEGEAN-169 uc	0.0552	0.0181	0.0116	0.0164	0.0104	0.0119	0.0106	0.0241	0.0214	0.0375	0.0307	0.0128	0.0198	0.046	0.0075	0.0093	0.0064	0	0	0.0156	0.0016	0.0143	0	0	0.0065	0	0.0048	0.0054	0.0082	0.0096	0.0168	0.0124	0.0201	0.0636	0.0328	0.023	0.0256	0.056	0.0652	0.0681	0.0303	0.0233	0.015
asv551	Bacteria	Verrucomicrobiota	Verrucomicrobiae	Verrucomicrobiales	Rubritaleaceae	Roseibacillus	0.0642	0.0065	0.0212	0.0311	0.0026	0.0085	0.0042	0.0019	0.0019	0.0018	0	0.0032	0	0.0037	0	0	0	0	0	0.0312	0	0	0	0	0.0011	0.0054	0.5871	0.0121	0.1288	0.0311	0.0196	0.04	0.0029	0.0008	0.0021	0	0.0009	0.0029	0.0051	0	0	0	0
asv552	Archaea	Crenarchaeota	Nitrososphaeria	Nitrosopumilales	Nitrosopumilaceae	Nitrosopumilaceae uc	0.0128	0.0052	0.0096	0.0073	0.0013	0.0034	0.0085	0.0019	0.0093	0.025	0.0041	0.1121	0.0386	0.0373	0.2153	1.0238	0.5335	0.0084	0.0267	0	0.0112	0.0127	0	0.0276	0.0185	0.0108	0.1039	0.004	0.0078	0.0011	0.0056	0.0021	0.0014	0.0066	0.0042	0.0046	0.0247	0.0079	0.0034	0.0154	0.0215	0.0051	0.007
asv553	Bacteria	Proteobacteria	Alphaproteobacteria	Rhodospirillales	AEGEAN-169	AEGEAN-169 uc	0.0167	0.0336	0.0501	0.0256	0.0169	0.0272	0.034	0.0186	0.014	0.0161	0.0246	0.016	0.0115	0.0149	0.0138	0.0035	0.0079	0.0014	0.0022	0.0406	0.016	0.0239	0	0	0.0087	0.0161	0.0016	0.0108	0.0148	0.0236	0.0253	0.0235	0.0402	0.0752	0.0339	0.0304	0.0513	0.0215	0.0172	0.0141	0.0208	0.0294	0.015
asv554	Bacteria	Proteobacteria	Alphaproteobacteria	SAR11	SAR11 Clade II	SAR11 Clade II uc	0.027	0	0	0.0256	0.0272	0.0306	0.0297	0.0483	0.0493	0.0357	0.0102	0	0.0219	0.0112	0.0063	0.0105	0	0.0014	0.0045	0	0	0	0	0	0.0011	0	0.0021	0.0027	0.0068	0.0075	0.0084	0.0138	0.0057	0	0.0731	0.035	0.0133	0.0172	0.0275	0.0411	0.0047	0.0041	0.0009
asv555	Bacteria	Verrucomicrobiota	Verrucomicrobiae	Opitutales	Puniceicoccaceae	Pelagicoccus	0.0013	0.0013	0.0019	0.0219	0.0376	0.0561	0.0297	0.0111	0.0233	0.0393	0.0164	0.0048	0.0209	0.0149	0.0075	0.0023	0.0032	0.0014	0.0022	0	0	0.0016	0.0564	0.0644	0	0	0.0005	0.0013	0.003	0.0096	0.0084	0.0104	0.0007	0	0.0244	0.0451	0	0.005	0.0051	0.0129	0.0034	0	0.0009
asv556	Bacteria	Bacteroidota	Bacteroidia	Flavobacteriales	Crocinitomicaceae	Crocinitomix	0	0.0026	0	0.0018	0	0	0	0	0.0009	0	0	0.0048	0.0021	0	0	0.0058	0.0048	0.0113	0.0045	0.001	0	0.0016	0	0	0.0033	0.0036	0.0053	0.0054	0.0007	0	0.0056	0.0131	0.0007	0.0017	0.0021	0	0.0038	0	0	0	0	0	0
asv557	Bacteria	Bacteroidota	Bacteroidia	Flavobacteriales	Flavobacteriaceae	NS2b	0.0064	0	0	0.0018	0.013	0.0034	0.0042	0.0056	0.0056	0	0.0082	0	0.0104	0	0	0	0	0	0	0	0	0	0	0	0	0	0	0.0054	0.0052	0.0043	0.0042	0.0028	0	0	0.0021	0	0	0.0036	0	0	0	0	0
asv558	Bacteria	Proteobacteria	Gammaproteobacteria	Oceanospirillales	Pseudohongiellaceae	Pseudohongiella	0	0	0	0.0037	0.013	0.0391	0.0106	0.013	0.0028	0.0018	0	0	0	0.005	0	0.0012	0.0016	0.0028	0.0011	0.001	0.0016	0	0	0	0.0054	0	0.0085	0.0013	0.0021	0.0032	0.0014	0.0055	0.0244	0	0.0201	0.012	0	0	0.0051	0.0039	0	0	0
asv559	Bacteria	Proteobacteria	Alphaproteobacteria	SAR11	SAR11 Clade II	SAR11 Clade II uc	0.0449	0.0336	0.027	0.011	0.0246	0.0136	0.0127	0.026	0.0391	0.0339	0.041	0.0528	0.0606	0.0274	0.0288	0.0326	0.0318	0	0.0022	0.0229	0.0112	0.0143	0	0	0.0119	0	0.0064	0.0013	0.0025	0.0011	0.0112	0.0248	0.0136	0.0182	0.0148	0.0175	0.0332	0.0359	0.0292	0.0257	0.0363	0.0375	0.059
asv560	Bacteria	Verrucomicrobiota	Verrucomicrobiae	Arctic97B-4	Arctic97B-4 uc	Arctic97B-4 uc	0.0257	0.0013	0.0019	0.0237	0.0363	0.0119	0.0297	0.0316	0.0847	0.1589	0.0984	0.0496	0.095	0.1554	0.0801	0.0955	0.0175	0	0.0011	0	0	0	0	0	0.0054	0.0072	0.0101	0.0067	0.0073	0.0043	0.0239	0.0235	0.0093	0	0.0678	0.0598	0.0199	0.3552	0.1699	0.1234	0.0451	0.0162	0.0044
asv561	Bacteria	Proteobacteria	Gammaproteobacteria	HOC36	HOC36 uc	HOC36 uc	0.0218	0	0	0	0.0026	0	0.0042	0.013	0.0149	0.0232	0.041	0.0016	0.0136	0.0398	0.0088	0	0	0	0	0	0	0	0	0	0	0	0	0.004	0.0021	0.0011	0.0014	0.0041	0	0	0.0201	0.0064	0.0104	0.0452	0.0635	0.0488	0.0168	0.001	0
asv562	Bacteria	Proteobacteria	Gammaproteobacteria	OM182	OM182 uc	OM182 uc	0.018	0.0658	0.0539	0.0438	0.0052	0.0408	0.034	0.0093	0.0065	0.0107	0.0102	0.0048	0.0063	0.0099	0.0138	0.0035	0.0048	0.0197	0.0423	0.0666	0.0512	0.027	0.0376	0	0.0196	0.0377	0.017	0.0094	0.0144	0.0139	0.0645	0.0242	0.0726	0.1768	0.0424	0.0966	0.0389	0.0129	0.0275	0.0231	0.0397	0.0335	0.0282
asv563	Bacteria	Bacteroidota	Bacteroidia	Cytophagales	Cyclobacteriaceae	Cyclobacteriaceae uc	0	0	0	0	0	0	0	0	0	0	0	0	0	0	0	0	0	0	0	0	0	0	0	0	0	0	0	0.0659	0.0032	0.0086	0.0617	0.0449	0	0.0008	0.0297	0.0138	0	0	0	0	0	0	0
asv564	Bacteria	Proteobacteria	Alphaproteobacteria	Rhodospirillales	AEGEAN-169	AEGEAN-169 uc	0.0154	0	0.0019	0.0055	0.0389	0.0442	0.0446	0.0631	0.0251	0.0232	0.0184	0.0032	0.0167	0.0162	0.0038	0	0	0	0.0022	0	0	0	0	0	0	0	0.0037	0.0309	0.0308	0.045	0.0281	0.029	0.0043	0	0.0318	0.0138	0.0114	0.01	0.0292	0.0116	0.0061	0	0.0009
asv565	Bacteria	Proteobacteria	Alphaproteobacteria	SAR11	SAR11 Clade II	SAR11 Clade II uc	0.0385	0.0284	0.027	0.0201	0.0298	0.0306	0.0191	0.0464	0.0344	0.0321	0.0246	0.0336	0.0449	0.0261	0.025	0.0163	0.0318	0.0028	0.0067	0.0635	0.0336	0.0111	0.0376	0.0184	0.0022	0.0036	0.0069	0.0161	0.005	0.0032	0.0168	0.0214	0.0165	0.0405	0.0318	0.0202	0.0513	0.0294	0.0446	0.0193	0.0619	0.0568	0.0827
asv566	Bacteria	Proteobacteria	Alphaproteobacteria	Puniceispirillales	SAR116	Cand_Puniceispirillum	0.0013	0.0026	0	0.0055	0.0052	0.0085	0.0042	0.013	0.0019	0.0036	0.0041	0	0	0	0.0013	0.0012	0	0	0.0033	0	0	0	0	0	0	0	0	0.0175	0.026	0.0128	0.0042	0.0048	0.0007	0	0.035	0.0304	0	0.0014	0.0154	0.0051	0	0	0
asv569	Bacteria	Proteobacteria	Alphaproteobacteria	SAR11	SAR11 Clade II	SAR11 Clade II uc	0.0128	0.0529	0.052	0.0201	0.0156	0.0255	0.0467	0.0316	0.04	0.0196	0.0307	0.008	0.0198	0.0099	0.005	0.0175	0.0032	0.0042	0.0033	0.0594	0.024	0.0127	0	0	0.0076	0	0.0058	0.0013	0.0011	0.0032	0.0042	0.0083	0.0029	0.0471	0.0254	0.0258	0.0161	0.0151	0.0137	0.0026	0.0356	0.0771	0.0836
asv570	Bacteria	Bacteroidota	Bacteroidia	Flavobacteriales	NS9	NS9 uc	0.0282	0.0258	0.0212	0.011	0.0596	0.0306	0.0382	0.0223	0.0363	0.0625	0.0369	0.0384	0.0292	0.0323	0.0426	0.0256	0.0286	0.0014	0.0022	0.0167	0.0016	0.0207	0	0.0828	0.0011	0.0018	0.0042	0.0094	0.016	0.0021	0.0182	0.0228	0.0151	0.0289	0.0678	0.0469	0.0446	0.0359	0.0618	0.054	0.0309	0.0294	0.044
asv572	Bacteria	Verrucomicrobiota	Verrucomicrobiae	Opitutales	Puniceicoccaceae	MB11C04	0.0141	0.0336	0.0289	0.0219	0.0687	0.0255	0.0446	0.0353	0.0279	0.0196	0.0225	0.056	0.0501	0.0622	0.0526	0.0291	0.0524	0	0.0022	0.0344	0.0208	0.0175	0	0	0.013	0.0215	0.0127	0	0.0119	0.0043	0.0281	0.0221	0.0295	0.2115	0.0445	0.069	0.1083	0.0603	0.0669	0.0398	0.1715	0.1126	0.1699
asv573	Bacteria	Actinobacteriota	Acidimicrobiia	Microtrichales	Microtrichaceae	Sva0996	0.0051	0.0026	0.0019	0.0402	0.0078	0.0085	0.0127	0.0037	0.0074	0.0732	0.043	0.024	0.048	0.0672	0.5171	0.9807	0.6892	0.0028	0.0033	0	0.0416	0.043	0.0376	0.1932	0.0141	0.0126	0.0525	0	0.0007	0	0	0.0014	0	0	0	0	0	0	0	0.0013	0.0013	0	0.0062
asv574	Bacteria	Actinobacteriota	Actinobacteria	Micrococcales	Microbacteriaceae	Cand_Aquiluna	0.0013	0.0142	0.0173	0	0.0078	0.0187	0.0085	0.0093	0.0047	0.0125	0.0041	0.0016	0.0031	0.0099	0.0038	0.0012	0	0.0014	0.0056	0.0739	0.0416	0.0557	0.1879	0.1472	0.0033	0	0.0032	0	0.0007	0.0011	0.007	0.0062	0.0309	0.0124	0.0053	0.0129	0.0009	0	0.0017	0.0013	0.0202	0.0203	0.0141
asv575	Bacteria	Proteobacteria	Alphaproteobacteria	Rhodospirillales	Magnetospiraceae	Magnetospira	0.0116	0	0	0	0.0026	0	0.0042	0.0056	0.0056	0.0071	0.0061	0	0.0063	0.0112	0.005	0	0	0	0	0	0	0	0	0	0	0	0	0	0	0	0	0.0014	0	0	0	0	0.0009	0.0072	0.0154	0.0476	0.0215	0.002	0.0035
asv576	Archaea	Thermoplasmatota	Thermoplasmata	Marine_Group_II	Marine_Group_II uc	Marine_Group_II uc	0.0064	0.0065	0.0193	0.0018	0.0117	0.0017	0.0085	0	0.0047	0	0	0.0032	0.0042	0.0075	0.0125	0.0093	0.0349	0.0028	0.1204	0.0729	0.008	0.0048	0.0188	0.1012	0.0717	0.1704	0.0737	0.0255	0.0078	0.0161	0.0084	0.0041	0.0086	0.0413	0.0011	0.0064	0.0104	0.0007	0.0034	0.0039	0.004	0.003	0.0106
asv578	Bacteria	Proteobacteria	Gammaproteobacteria	SAR86	SAR86 uc	SAR86 uc	0.0488	0.0065	0.0019	0.042	0.0804	0.0459	0.0382	0.0446	0.0438	0.0411	0.0369	0.008	0.0355	0.0311	0.0138	0.0082	0.0079	0.0014	0.0156	0.0031	0	0	0	0	0.0011	0.0144	0.0641	0.0081	0.0337	0.0546	0.0659	0.0614	0.0481	0.0008	0.0721	0.0497	0.0133	0.0775	0.0738	0.045	0.0108	0.0081	0.0053
asv579	Bacteria	Proteobacteria	Gammaproteobacteria	Burkholderiales	Nitrosomonadaceae	IS-44	0.0141	0.0026	0	0.0128	0.0065	0.0289	0.017	0.0149	0.0121	0.0071	0.0123	0	0.0063	0.0012	0.0125	0	0.0016	0.0113	0.0178	0	0	0	0	0	0.0022	0	0.0021	0.0108	0.0205	0.0182	0.0098	0.0055	0.0029	0	0.0117	0.0304	0.0019	0.0036	0.0034	0.0013	0.0013	0	0
asv580	Bacteria	Proteobacteria	Alphaproteobacteria	SAR11	SAR11 Clade I	SAR11 Clade Ia	0.018	0.0039	0	0.0438	0.0441	0.0289	0.0489	0.0817	0.0251	0.0161	0.0205	0	0.0136	0.0149	0.0038	0.0012	0.0079	0.0014	0	0	0	0	0	0	0	0	0.0026	0.004	0.005	0.015	0.0112	0.0152	0.0022	0	0.0615	0.0488	0.0142	0.0108	0.0446	0.0321	0.0141	0.003	0
asv582	Bacteria	Planctomycetota	Planctomycetes	Pirellulales	Pirellulaceae	Pirellulaceae uc	0.009	0	0	0	0.0026	0	0.0042	0	0.0168	0.0214	0.0266	0	0.0272	0.0609	0.0138	0.0058	0.0016	0.0084	0.0033	0.0031	0	0	0	0	0.0119	0	0.0011	0	0.0021	0.0011	0.0028	0.0069	0.0007	0	0	0.0046	0	0.0423	0.0326	0.0283	0.0054	0	0
asv583	Bacteria	Proteobacteria	Alphaproteobacteria	Alphaproteobacteria uc	Alphaproteobacteria uc	Alphaproteobacteria uc	0.0424	0.0129	0.0058	0.011	0	0	0.0064	0.0111	0.0112	0.0339	0.0266	0.024	0.0334	0.056	0.0326	0.0221	0.0206	0.0014	0	0.0021	0.0048	0.008	0.0188	0	0.0011	0.0018	0.0064	0.0027	0.008	0.0107	0.0028	0.0124	0.005	0.014	0.0085	0.0064	0.0456	0.0782	0.0326	0.0501	0.0343	0.0284	0.0405
asv584	Bacteria	Gemmatimonadota	BD2-11	BD2-11 uc	BD2-11 uc	BD2-11 uc	0.0822	0	0.0077	0.0037	0.0052	0.0051	0.0021	0.0111	0.0279	0.0411	0.0369	0.0352	0.0616	0.143	0.0626	0.0967	0.0349	0	0	0.0021	0	0	0	0	0	0	0.0101	0.0013	0.0005	0	0.0028	0	0	0	0.0011	0	0.0019	0.0416	0.0206	0.036	0.0087	0.0446	0.0044
asv585	Bacteria	Verrucomicrobiota	Verrucomicrobiae	Opitutales	Puniceicoccaceae	MB11C04	0.0039	0.0271	0.027	0.011	0.0052	0.0221	0.0212	0	0.0028	0.0089	0.0041	0.0064	0.0282	0.0311	0.0588	0.0105	0.0032	0	0.0011	0.0698	0.0352	0.0223	0.0564	0.0092	0.0272	0.0431	0.0175	0.0027	0.0075	0.0064	0.0042	0.0076	0.0366	0.1619	0.0212	0.0773	0.0465	0.023	0.0292	0.036	0.1533	0.1512	0.1223
asv586	Bacteria	Proteobacteria	Alphaproteobacteria	SAR11	SAR11 Clade II	SAR11 Clade II uc	0.0526	0.0052	0.0077	0.0037	0.0233	0.0136	0.017	0.0576	0.0559	0.0339	0.0471	0.0272	0.0689	0.0286	0.0363	0.0373	0.0302	0.0127	0.0011	0.0094	0.0032	0	0.0376	0.046	0	0.0018	0.0101	0.0054	0.0062	0.0021	0.0084	0.0145	0.0086	0.0058	0.017	0.0202	0.0446	0.0409	0.0412	0.036	0.0282	0.0081	0.0264
asv587	Bacteria	Verrucomicrobiota	Lentisphaeria	Lentisphaerales	Lentisphaeraceae	Lentisphaera	0.0321	0.0065	0.0039	0.0018	0.013	0	0	0	0	0	0	0	0	0	0	0	0	0.0197	0.0234	0.0146	0.0032	0.0016	0	0	0.0196	0.1974	0.5505	0.0067	0.0007	0.0032	0.0028	0.0007	0	0	0	0	0	0	0	0	0	0	0
asv588	Bacteria	Proteobacteria	Alphaproteobacteria	SAR11	SAR11 Clade II	SAR11 Clade II uc	0.0449	0.0039	0.0173	0.0256	0.0363	0.0204	0.0467	0.0297	0.0233	0.0303	0.0184	0.0176	0.0324	0.0062	0	0.0012	0.0032	0.0028	0.0022	0.0125	0.0128	0.0127	0	0.0092	0	0	0.0026	0.0013	0.0032	0.0107	0.014	0.0248	0.005	0.0116	0.0551	0.0442	0.0237	0.0201	0.0635	0.027	0.0175	0.0355	0.0273
asv589	Bacteria	Nitrospinota	P9X2b3D02	P9X2b3D02 uc	P9X2b3D02 uc	P9X2b3D02 uc	0.059	0	0	0	0.0013	0.0017	0	0.013	0.0102	0.0125	0.0266	0	0.0303	0.0373	0.015	0.007	0	0	0	0	0	0	0	0.0276	0.0022	0.0018	0	0.0013	0.0011	0	0.0042	0	0	0	0.0021	0	0.0076	0.038	0.0343	0.0283	0.0081	0	0
asv590	Bacteria	Bacteroidota	Bacteroidia	Flavobacteriales	Flavobacteriaceae	NS5	0.0154	0.0671	0.0655	0.0457	0.0065	0.0425	0.0531	0.0019	0.0028	0.0482	0.0164	0.3842	0.023	0.0099	0.0839	0.0582	0.2033	0	0	0.0292	0.0656	0.07	0.1503	0.2208	0.0098	0.0215	0.0064	0	0.0005	0.0011	0.0295	0.02	0.0517	0.0297	0.0074	0.046	0.1263	0.0043	0.0223	0.0206	0.236	0.1634	0.3732
asv591	Bacteria	Proteobacteria	Alphaproteobacteria	SAR11	SAR11 Clade I	SAR11 Clade Ib	0.018	0.0039	0.0077	0.0219	0.0156	0.0034	0.0085	0.013	0.0298	0.0321	0.0287	0.016	0.047	0.0361	0.0225	0.0326	0.0175	0	0.0033	0.001	0.0112	0.0016	0	0.0184	0.0011	0	0.0053	0.004	0.0025	0.0021	0.014	0.0166	0.0022	0.0025	0.018	0.0166	0.0171	0.0797	0.0343	0.0373	0.0229	0.0122	0.0114
asv592	Bacteria	Proteobacteria	Alphaproteobacteria	SAR11	SAR11 Clade I	SAR11 Clade Ia	0.0488	0.0013	0	0.0091	0.0272	0.0068	0.0064	0.0186	0.0158	0.0232	0.0184	0	0.0104	0.0075	0.0038	0.0035	0	0.0028	0.0011	0	0	0	0	0.0092	0.0022	0	0	0.0255	0.0349	0.0182	0.0281	0.0262	0.0036	0	0.0445	0.0276	0.0028	0.0187	0.036	0.0411	0.0034	0	0
asv593	Bacteria	Proteobacteria	Gammaproteobacteria	Alteromonadales	Colwelliaceae	Colwellia	0	0	0.0019	0	0	0	0	0	0	0	0	0	0	0	0	0	0.0016	0	0	0.0042	0.0144	0.0143	0	0	0	0	0	0	0	0	0	0	0	0	0	0	0	0	0	0	0.002	0.002	0.0053
asv594	Bacteria	Proteobacteria	Alphaproteobacteria	SAR11	SAR11 Clade I	SAR11 Clade Ia	0.0218	0.0013	0	0.0146	0.022	0.0153	0.017	0.0204	0.014	0.0161	0.0061	0	0.0178	0.0174	0.01	0.0035	0.0032	0.0042	0.0089	0	0	0	0	0	0.0054	0	0.0032	0.0242	0.0258	0.03	0.0168	0.0131	0.0029	0.0008	0.0159	0.011	0.0047	0.0194	0.0189	0.018	0.0007	0	0
asv595	Bacteria	Proteobacteria	Alphaproteobacteria	SAR11	SAR11 Clade I	SAR11 Clade I uc	0.0372	0.0168	0.0231	0.0091	0.0493	0.0221	0.0234	0.052	0.0763	0.0268	0.0328	0.0528	0.0355	0.0149	0.0275	0.0408	0.0048	0.0056	0.0067	0.0198	0.016	0.0095	0	0	0.0065	0	0.0148	0.0054	0.0075	0.0118	0.0267	0.0393	0.0093	0.0099	0.017	0.0147	0.0627	0.0438	0.0446	0.0167	0.0242	0.0345	0.0431
asv596	Bacteria	Verrucomicrobiota	Verrucomicrobiae	Verrucomicrobiales	Rubritaleaceae	Rubritalea	0.0026	0.0426	0.0212	0.1005	0.0026	0.0051	0.0042	0	0	0.0018	0.002	0.0144	0.0031	0.0025	0.0125	0.0093	0.0032	0.0239	0.0033	0.0323	0.0768	0.035	0	0	0	0	0.0329	0.004	0.0171	0.0246	0.0463	0.0766	0.0079	0	0.0032	0.0193	0.0085	0.0079	0.0017	0	0.0108	0.0061	0
asv597	Bacteria	Bacteroidota	Bacteroidia	Flavobacteriales	Flavobacteriaceae	Pseudofulvibacter	0.0039	0	0	0	0.0039	0.0051	0	0	0	0	0	0	0	0	0	0	0	0	0	0	0	0	0	0	0	0	0.0026	0.0067	0	0	0.007	0.0159	0	0	0.0011	0.0009	0	0.0014	0	0	0	0	0
asv598	Bacteria	Proteobacteria	Gammaproteobacteria	HgCo23	HgCo23 uc	HgCo23 uc	0.0924	0	0.0077	0.0164	0.0104	0	0.0021	0.0186	0.0242	0.0161	0.0082	0.0288	0.0219	0.0448	0.0388	0.0454	0.0333	0	0.0011	0	0	0	0	0	0.0022	0	0.0064	0.0094	0.0107	0.0021	0.0084	0.0048	0.0014	0	0.0064	0.0092	0.0465	0.066	0.0429	0.0193	0.0188	0	0.0044
asv599	Bacteria	Actinobacteriota	Acidimicrobiia	Microtrichales	Microtrichaceae	Sva0996	0	0.0103	0.0019	0.0128	0.0544	0.0714	0.0404	0.0594	0.0512	0.0571	0.041	0.0048	0.0084	0.0572	0.0613	0.0245	0.0175	0.0014	0.0067	0.0344	0.008	0.0175	0	0.046	0.013	0.0359	0.0943	0.0121	0.0162	0.0139	0.0056	0.0138	0.0101	0.0149	0.1176	0.0929	0.0047	0.0043	0.0172	0.0347	0.0323	0.0172	0.0062
asv600	Bacteria	Proteobacteria	Alphaproteobacteria	Rickettsiales	Mitochondria	Mitochondria uc	0	0	0	0	0	0	0	0	0	0	0	0	0	0	0	0	0	0	0	0	0	0	0	0	0	0	0	0.004	0	0.0171	0.0028	0.0041	0	0	0.0053	0	0	0	0	0	0	0	0
asv601	Bacteria	Proteobacteria	Alphaproteobacteria	Rhodospirillales	AEGEAN-169	AEGEAN-169 uc	0.0436	0.0013	0.0019	0	0.022	0.0034	0.0149	0.0223	0.0298	0.0214	0.0143	0.0048	0.0272	0.0162	0.0063	0.0047	0	0	0	0.001	0	0	0	0	0	0	0.0005	0.0067	0.0219	0.0311	0.014	0.0145	0.0014	0.0041	0.0254	0.012	0.0123	0.0431	0.036	0.0373	0.0047	0	0.0062
asv602	Bacteria	Nitrospinota	P9X2b3D02	P9X2b3D02 uc	P9X2b3D02 uc	P9X2b3D02 uc	0.0257	0	0	0.0018	0	0	0	0	0.0047	0.0107	0.002	0	0.0073	0.0211	0.0163	0	0	0	0	0	0	0	0	0	0	0	0	0	0.0002	0	0	0.0021	0	0	0.0053	0.0074	0	0.005	0.0172	0.0424	0.0108	0.0162	0.0062
asv603	Bacteria	Cyanobacteria	Cyanobacteriia	Cyanobacteriia uc	Cyanobacteriia uc	Cyanobacteriia uc	0.0128	0.0426	0.052	0.0237	0.0026	0.0136	0.0106	0.0056	0.0102	0.0143	0.0184	0.0352	0.0355	0.0448	0.0463	0.021	0.0286	0.0042	0.0045	0.0896	0.0912	0.1161	0.263	0.0276	0.0152	0.0861	0.0185	0.004	0.0021	0	0.0014	0.0055	0.0101	0.0587	0.0032	0.0055	0.0133	0.0237	0.012	0.0283	0.0471	0.066	0.0493
asv604	Bacteria	Bacteroidota	Bacteroidia	Flavobacteriales	Flavobacteriaceae	NS5	0	0.0065	0.0019	0.011	0.0052	0	0.0021	0.0019	0.0047	0	0.002	0.0048	0	0	0	0.0023	0	0.0099	0.0267	0.0042	0.0016	0.0016	0	0	0	0.0018	0.0011	0	0.0002	0.0011	0	0	0.0007	0.0017	0.0042	0.0046	0	0	0	0.0039	0.002	0.0041	0.0009
asv605	Bacteria	Bacteroidota	Bacteroidia	Flavobacteriales	Flavobacteriaceae	Pseudofulvibacter	0.0039	0	0.0058	0.0018	0.0052	0.0034	0	0.0056	0.0028	0	0	0	0	0	0	0	0	0.0127	0	0.0021	0	0	0	0	0	0	0	0.0134	0.0009	0.0011	0.0028	0.0021	0.0007	0.0008	0.0042	0.0037	0	0	0	0	0	0	0
asv606	Bacteria	Verrucomicrobiota	Verrucomicrobiae	Opitutales	Opitutaceae	Diplosphaera	0.0013	0.0013	0.0019	0.0073	0.0026	0.0136	0.0127	0.0037	0.0168	0.0018	0.0061	0	0.0125	0.0025	0	0	0	0	0.0011	0	0	0	0.0188	0	0.0065	0.0054	0.0005	0	0	0.0075	0.0056	0.0097	0.0201	0.0017	0.0138	0.0304	0.0076	0.0036	0.0034	0.009	0.0013	0.0406	0.0035
asv607	Bacteria	Proteobacteria	Gammaproteobacteria	Thiomicrospirales	Thioglobaceae	SUP05_cluster	0.0359	0	0	0.011	0.0207	0.0221	0.0085	0.0204	0.0307	0.0125	0.0061	0.0016	0.0084	0.0087	0.0075	0.014	0.0079	0.0014	0.0022	0	0.0016	0.0016	0	0	0.0087	0.0018	0.0005	0.0269	0.0358	0.015	0.0126	0.0104	0	0.0008	0.0117	0.0193	0.0057	0.0423	0.0326	0.009	0.0061	0.001	0.0018
asv608	Bacteria	Proteobacteria	Gammaproteobacteria	Cellvibrionales	Porticoccaceae	SAR92	0	0.0077	0	0.011	0.0246	0.0034	0.0021	0.0056	0.0093	0.0857	0.0041	0.0176	0.1431	1.4873	0.0213	0.1246	0.0048	0.0211	0.0524	0.0104	0.0064	0.0175	0	0	0	0	0.0026	0.0027	0.0021	0.0021	0.0028	0.0193	0	0	0	0	0	0.0007	0	0	0	0	0
asv609	Bacteria	Planctomycetota	Planctomycetes	Planctomycetales	Gimesiaceae	Gimesiaceae uc	0	0.0361	0.0173	0.0128	0	0.0119	0.0149	0	0.0019	0.0054	0.002	0.0144	0.001	0.0012	0.0125	0.0012	0	0	0	0.0635	0.0432	0.0159	0	0.0092	0	0.0269	0.0005	0	0	0	0.0014	0.0007	0.0029	0.0545	0.0011	0.0018	0.0199	0	0.0034	0	0.0377	0.1218	0.1637
asv610	Bacteria	Proteobacteria	Alphaproteobacteria	SAR11	SAR11 Clade II	SAR11 Clade II uc	0.0398	0.0052	0.0135	0.0183	0.0169	0.0119	0.0127	0.013	0.0354	0.0411	0.0451	0.0368	0.0543	0.0261	0.0351	0.0361	0.0254	0.0014	0.0067	0.0042	0.0032	0.0016	0	0.0092	0.0054	0	0.0042	0	0.0032	0.0043	0.0126	0.0138	0.0036	0.005	0.0244	0.0166	0.0484	0.0847	0.0326	0.0244	0.0222	0.0203	0.0246
asv611	Bacteria	Nitrospinota	Nitrospinia	Nitrospinales	Nitrospinaceae	Nitrospina	0.0488	0.0581	0.0636	0.042	0.013	0.0459	0.0212	0.0241	0.0149	0.0143	0.0143	0.04	0.0209	0.0187	0.0138	0.0151	0.027	0.0014	0.0011	0.0448	0.04	0.0414	0.0564	0.0368	0.0174	0.0018	0.0048	0.0027	0.0087	0.015	0.021	0.0228	0.0524	0.1066	0.0148	0.0258	0.0845	0.0115	0.0206	0.0077	0.0504	0.071	0.0959
asv612	Bacteria	Proteobacteria	Alphaproteobacteria	SAR11	SAR11 Clade II	SAR11 Clade II uc	0.0218	0.0142	0	0.0183	0.0506	0.0425	0.051	0.0353	0.0493	0.0678	0.0389	0.0048	0.0449	0.0236	0.0063	0.0151	0.0032	0.0155	0.0089	0	0	0	0.0188	0.0092	0.0054	0.0072	0.0032	0.0013	0.0021	0.0043	0.0084	0.0131	0.005	0.0008	0.0593	0.0221	0.0066	0.0165	0.0395	0.0386	0.0108	0.0071	0.0079
asv613	Bacteria	Proteobacteria	Alphaproteobacteria	SAR11	SAR11 Clade II	SAR11 Clade II uc	0.0128	0	0.0019	0.0037	0.0207	0.0221	0.0212	0.0538	0.0568	0.0268	0.0287	0	0.0282	0.0124	0.0038	0.0023	0	0.0014	0.0033	0.0125	0.0032	0.0064	0.0188	0.0184	0	0	0.0011	0	0.0048	0	0.0056	0.0104	0.0014	0.0025	0.0307	0.0221	0.0019	0.0158	0.0137	0.0154	0.0027	0.001	0.0088
asv614	Bacteria	Verrucomicrobiota	Verrucomicrobiae	Verrucomicrobiales	Rubritaleaceae	Roseibacillus	0.0013	0.0039	0	0.0438	0.0311	0.1497	0.0489	0.0427	0.0233	0.0107	0.0061	0	0.0052	0.0112	0.0013	0	0	0	0	0	0	0	0	0	0	0	0	0	0	0	0.0014	0.0014	0	0	0.0297	0.0046	0.0028	0	0.0069	0	0	0	0
asv615	Bacteria	Planctomycetota	Phycisphaerae	Phycisphaerales	Phycisphaeraceae	CL500-3	0.0526	0	0	0	0.022	0.0034	0.0085	0.0241	0.04	0.0375	0.0492	0.0032	0.0533	0.0833	0.0326	0.0175	0.0016	0.0042	0.0045	0	0	0	0	0	0.0065	0	0	0	0.0018	0	0.0042	0.0062	0	0	0.0223	0.0037	0	0.0251	0.0309	0.0398	0.0202	0	0.0044
asv616	Archaea	Thermoplasmatota	Thermoplasmata	Marine_Group_II	Marine_Group_II uc	Marine_Group_II uc	0.0013	0.0052	0.0116	0.0037	0.0026	0.0068	0.0042	0.0019	0.0065	0.0321	0.0164	0	0.0178	0.0323	0.0551	0.0466	0.0381	0.0084	0.0568	0.0812	0.0208	0.0286	0.1127	0.0368	0.1325	0.2584	0.0185	0.0215	0.0055	0.0011	0.0056	0.0055	0.0022	0.0264	0	0.0018	0.0085	0.0036	0	0.0013	0.0047	0	0.0123
asv617	Bacteria	Bacteroidota	Bacteroidia	Flavobacteriales	NS9	NS9 uc	0.0154	0.0387	0.0751	0.0055	0.0104	0.0119	0.0255	0.0074	0.013	0.0107	0.0266	0.1089	0.0303	0.0187	0.0651	0.0699	0.0429	0	0	0.2759	0.1328	0.113	0.0939	0.1104	0.0022	0.0144	0.0026	0.0013	0	0	0.0056	0.0021	0.0101	0.0578	0.0138	0.0147	0.0484	0.0258	0.0189	0.0257	0.0773	0.0558	0.0387
asv618	Bacteria	Proteobacteria	Gammaproteobacteria	Cellvibrionales	Porticoccaceae	SAR92	0.0051	0.0039	0.0058	0.0018	0.0065	0.0017	0.0021	0.0037	0.0158	0.0107	0.0143	0.0048	0.0052	0.0075	0.0125	0.0058	0.0111	0.1338	0.1727	0.0052	0.0064	0.0048	0	0	0.0076	0.0179	0.1346	0.0121	0.0119	0.0332	0.0267	0.0041	0.0057	0	0.0021	0	0.0009	0	0	0	0	0	0.0026
asv619	Bacteria	Proteobacteria	Alphaproteobacteria	SAR11	SAR11 Clade II	SAR11 Clade II uc	0.0462	0.0065	0.0077	0.0091	0.0298	0.0102	0.0191	0.0408	0.0493	0.0714	0.0471	0.0432	0.0491	0.0236	0.0413	0.0874	0.027	0	0.0033	0.001	0	0	0	0.0092	0.0065	0	0.0053	0.0108	0.0052	0.0075	0.0154	0.0166	0.0072	0.0041	0.0138	0.0221	0.0209	0.0438	0.0412	0.0463	0.0262	0	0.0132
asv620	Bacteria	Proteobacteria	Gammaproteobacteria	OM182	OM182 uc	OM182 uc	0.0051	0.0413	0.0231	0.0292	0.0104	0.0153	0.0255	0.0019	0.0056	0.0036	0.0123	0.0032	0.001	0	0	0.0012	0.0064	0.0282	0.068	0.0375	0.0144	0.0239	0.0188	0.0276	0.025	0.0484	0.1044	0.0363	0.0679	0.0782	0.0295	0.0359	0.0618	0.0264	0.0159	0.0267	0.0104	0.0086	0.0051	0.0039	0.0242	0.0568	0.007
asv621	Bacteria	Proteobacteria	Alphaproteobacteria	Defluviicoccales	Defluviicoccales uc	Defluviicoccales uc	0.0334	0.0013	0	0.0037	0.0065	0.0017	0.0042	0.0223	0.0168	0.0321	0.0205	0.0032	0.0313	0.051	0.0538	0.0093	0.0143	0	0.0022	0	0	0	0	0	0	0	0.0011	0.0027	0.0016	0.0011	0.0028	0.0062	0	0	0.0053	0.0009	0.0009	0.028	0.036	0.0398	0.0155	0.001	0.0018
asv622	Bacteria	Planctomycetota	Planctomycetes	Pirellulales	Pirellulaceae	Rhodopirellula	0	0	0.0039	0.0256	0	0.0102	0.0191	0.0019	0	0	0.002	0.1777	0.0104	0.0149	0.1089	0.2073	0.1493	0.0028	0.0011	0.0042	0.008	0.0095	0	0.0184	0.0152	0	0.053	0	0.0009	0.0011	0.0028	0.0014	0.0029	0.0074	0.0032	0.0028	0.0171	0.0065	0.0034	0.009	0.0437	0.0172	0.022
asv623	Archaea	Thermoplasmatota	Thermoplasmata	Marine_Group_II	Marine_Group_II uc	Marine_Group_II uc	0.0013	0.0168	0.0135	0	0	0.0051	0.0064	0.0056	0.0084	0.0071	0.0143	0.0016	0.0031	0.0062	0.0038	0.0035	0.0032	0	0.0089	0.0312	0.0112	0.0143	0.0751	0.0184	0.0141	0.0287	0.0106	0.004	0.0002	0.0011	0	0.0007	0.0007	0.0421	0.0064	0.0037	0.0047	0	0	0.0154	0.0202	0.0294	0.0361
asv624	Bacteria	Verrucomicrobiota	Verrucomicrobiae	Opitutales	Puniceicoccaceae	MB11C04	0.0039	0	0	0	0.0285	0	0.0085	0.0279	0.0708	0.0803	0.0635	0.008	0.0668	0.1244	0.0376	0.028	0.0159	0	0.0011	0.0021	0.0016	0	0	0.0276	0	0	0.0026	0.0094	0.0027	0	0.0098	0.0062	0	0.0041	0.0265	0.0083	0.0047	0.0596	0.0292	0.0218	0.0081	0.0041	0.0088
asv625	Bacteria	PAUC34f	PAUC34f uc	PAUC34f uc	PAUC34f uc	PAUC34f uc	0.0334	0.0284	0.0347	0.0347	0.0285	0.0187	0.0446	0.0279	0.0475	0.091	0.0635	0.0304	0.0815	0.1119	0.0651	0.0582	0.0254	0.0014	0.0033	0.0229	0.0208	0.0143	0.0751	0.0552	0.0326	0.0233	0.0191	0.0027	0.0018	0	0.0056	0.0035	0.0036	0.0372	0.0074	0.0083	0.038	0.0309	0.0103	0.0193	0.0336	0.0751	0.1074
asv626	Bacteria	Proteobacteria	Alphaproteobacteria	SAR11	SAR11 Clade I	SAR11 Clade Ib	0.0745	0	0.0019	0.0091	0.0207	0.0034	0.0042	0.0297	0.0754	0.0535	0.0758	0.0016	0.0439	0.0361	0.0075	0.014	0.0064	0.0028	0.0011	0.001	0.0016	0	0	0.0092	0	0.0018	0	0.0013	0.0034	0.0032	0.0182	0.0173	0	0	0.018	0.0018	0.0076	0.0875	0.0704	0.036	0.0155	0	0.0009
asv627	Bacteria	Proteobacteria	Gammaproteobacteria	Thiomicrospirales	Thioglobaceae	SUP05_cluster	0.0116	0	0	0	0.0181	0.0017	0.0085	0.0204	0.0279	0.0161	0.0143	0	0.0115	0.0075	0.0075	0.0023	0	0	0	0	0	0	0	0	0.0011	0	0	0	0.0046	0	0.0028	0.0028	0	0	0.0127	0.0074	0.0009	0.005	0.0412	0.0077	0.0054	0.0051	0.0018
asv628	Bacteria	Verrucomicrobiota	Verrucomicrobiae	Opitutales	Puniceicoccaceae	MB11C04	0.0026	0.0039	0.0019	0.0676	0.0169	0.0187	0.017	0.0037	0.0019	0.0054	0.002	0.0032	0.0031	0	0	0	0	0.0014	0.0189	0.0073	0.0064	0.0064	0.0751	0.0552	0.0109	0.0215	0.0615	0.0054	0.0346	0.1017	0.0435	0.0573	0.0797	0	0.0138	0.0092	0.0009	0.0029	0.0017	0.009	0.004	0.0233	0.0009
asv630	Bacteria	Proteobacteria	Gammaproteobacteria	Thiomicrospirales	Thioglobaceae	SUP05_cluster	0.0141	0	0	0.0128	0.0298	0.0204	0.0106	0.0093	0.013	0.0196	0.0102	0.0016	0.0084	0.0124	0.0075	0.0047	0	0.0084	0.0089	0	0	0	0	0	0.0011	0	0.009	0.0188	0.0264	0.0225	0.0098	0.009	0.0014	0	0.0148	0.0101	0.0076	0.0179	0.0154	0.0077	0	0	0
asv631	Bacteria	Proteobacteria	Alphaproteobacteria	Rhodospirillales	Magnetospiraceae	Magnetospiraceae uc	0.0282	0	0	0.0037	0.0259	0.0017	0.017	0.0074	0.0205	0.025	0.0164	0.0016	0.0272	0.0361	0.0088	0	0.0064	0	0.0011	0	0	0	0	0	0	0	0	0.0054	0.0112	0.0054	0.0056	0.0131	0	0	0.0095	0.0055	0	0.0136	0.0172	0.0231	0.0013	0	0
asv632	Bacteria	Proteobacteria	Gammaproteobacteria	SAR86	SAR86 uc	SAR86 uc	0.0347	0	0	0	0.0259	0.0034	0.0021	0.013	0.0093	0.0107	0.0102	0	0.0146	0.0025	0.0013	0.0047	0	0	0	0	0	0	0	0	0	0	0	0.0013	0.0098	0.0096	0.0196	0.0138	0.0007	0	0.0191	0.0175	0.0057	0.0337	0.0275	0.0167	0	0	0
asv633	Bacteria	Proteobacteria	Alphaproteobacteria	Rhodospirillales	AEGEAN-169	AEGEAN-169 uc	0.0231	0	0	0.011	0.048	0.0238	0.0212	0.0408	0.0158	0.0107	0.002	0	0.0115	0.0037	0.0125	0.0012	0.0032	0.007	0	0	0.0016	0	0	0	0	0	0.0016	0.0323	0.0508	0.0503	0.0337	0.0462	0.0007	0	0.0445	0.0239	0	0.0201	0.0223	0.0334	0.0027	0	0
asv634	Bacteria	Planctomycetota	OM190	OM190 uc	OM190 uc	OM190 uc	0.0128	0	0	0	0.0039	0.0017	0.0106	0.013	0.0223	0.0589	0.041	0.0144	0.0418	0.1256	0.0476	0.0326	0.0032	0	0	0	0	0	0	0	0.0098	0	0.0069	0	0.0014	0	0.0042	0.0035	0.0029	0	0.0042	0	0	0.0337	0.0172	0.018	0.0034	0	0
asv635	Bacteria	Proteobacteria	Gammaproteobacteria	Oceanospirillales	Pseudohongiellaceae	Pseudohongiella	0.0013	0.0065	0.0019	0.0146	0.0013	0.0034	0.0064	0.0037	0.0037	0.0018	0.0246	0.2241	0	0	0.0025	0.0384	0.0016	0.0352	0.0423	0.0156	0.0016	0.0111	0	0.0644	0.1108	0.1166	0.0238	0.0148	0.0399	0.0632	0.0224	0.02	0.2414	0.005	0.0127	0.0129	0.0047	0.0014	0	0	0.004	0.0183	0
asv636	Bacteria	Marinimicrobia_SAR406	Marinimicrobia_SAR406 uc	Marinimicrobia_SAR406 uc	Marinimicrobia_SAR406 uc	Marinimicrobia_SAR406 uc	0.0013	0.0542	0.0443	0.0201	0.0739	0.0748	0.0935	0.091	0.0596	0.0643	0.0553	0.0064	0.0637	0.0448	0.0839	0.007	0.0333	0	0.0056	0.0292	0.024	0.0111	0.0751	0.23	0.0261	0.0718	0.0037	0.0013	0.0005	0	0.0421	0.0117	0.0022	0.0463	0.0053	0.0037	0.0475	0.0079	0.0687	0.0244	0.0713	0.1928	0.1461
asv637	Bacteria	Proteobacteria	Alphaproteobacteria	Rhodobacterales	Rhodobacteraceae	Octadecabacter	0.0051	0.0026	0	0.0073	0.0013	0.0034	0.0106	0.0037	0.0009	0.0054	0.0041	0.0064	0.0021	0	0.0025	0	0.0365	0	0	0.0125	0.0864	0.035	0	0.1564	0	0	0.0101	0.0013	0.0023	0.0021	0.0028	0.0179	0.0014	0.0066	0.0011	0.0018	0	0	0	0.0039	0.0061	0	0
asv638	Bacteria	Bacteroidota	Bacteroidia	Flavobacteriales	Flavobacteriaceae	Flavobacteriaceae uc	0	0	0	0	0.0013	0	0	0.0019	0	0	0	0	0.001	0	0	0	0	0	0	0	0	0	0	0	0	0	0	0.0188	0.0007	0	0.1445	0.038	0.0014	0	0.0085	0	0	0	0	0	0.0013	0	0
asv639	Bacteria	Bacteroidota	Bacteroidia	Flavobacteriales	Flavobacteriaceae	Ulvibacter	0.0013	0.0026	0	0.0146	0.0661	0.0255	0.0085	0	0.0019	0.0107	0	0	0	0	0.0013	0	0	0.0099	0	0.001	0	0	0	0	0	0.0018	0	0.0134	0.003	0.0021	0.1684	0.0932	0.0022	0	0.0127	0.0184	0	0.0057	0.0051	0	0	0	0
asv641	Bacteria	Planctomycetota	Planctomycetes	Pirellulales	Pirellulaceae	Pir4_lineage	0.0154	0	0	0	0.0026	0	0	0.0093	0.0196	0.0107	0.0184	0	0.0125	0.0199	0.01	0.0047	0	0.0014	0.0022	0.0042	0	0	0	0	0	0	0.0037	0.0054	0.0023	0.0032	0.0014	0.0014	0	0	0.0042	0	0	0.0438	0.0137	0.0283	0.0047	0	0
asv642	Archaea	Crenarchaeota	Nitrososphaeria	Nitrosopumilales	Nitrosopumilaceae	Cand_Nitrosopelagicus	0.0488	0.0232	0.0636	0.0895	0.022	0.0153	0.0297	0.0186	0.0465	0.0446	0.0369	0.1617	0.0762	0.0759	0.0876	0.1293	0.1159	0.007	0.0033	0.0021	0.0064	0	0	0.0184	0.0011	0.0054	0.0207	0.0067	0.0023	0.0086	0.0477	0.0304	0.0237	0.0157	0.0307	0.0294	0.0798	0.1134	0.0481	0.0411	0.0585	0.0061	0.007
asv643	Bacteria	Proteobacteria	Alphaproteobacteria	Rhodospirillales	AEGEAN-169	AEGEAN-169 uc	0.0077	0.0013	0.0019	0.011	0.0246	0.0238	0.0234	0.0186	0.0223	0.0054	0.0205	0	0.0031	0.0025	0.0038	0	0.0016	0	0.0011	0	0	0	0	0	0	0	0	0.0188	0.0299	0.0236	0.021	0.0207	0.0295	0	0.0466	0.0552	0.0047	0.0036	0.0257	0.027	0.0034	0	0.0018
asv644	Bacteria	Nitrospinota	Nitrospinia	Nitrospinales	Nitrospinaceae	LS-NOB	0.0308	0.0116	0.0039	0.0128	0.0402	0.0459	0.0361	0.0464	0.0205	0.0464	0.0184	0.0016	0.024	0.0249	0.0213	0.0012	0.0079	0.0028	0.0011	0.0156	0.0016	0.008	0.0188	0.0276	0	0.0018	0.0117	0.0054	0.0194	0.0236	0.0196	0.06	0.0043	0.0132	0.0477	0.0248	0.0019	0.0129	0.0051	0.009	0.0067	0.0061	0.0106
asv646	Bacteria	Bacteroidota	Bacteroidia	Cytophagales	Cyclobacteriaceae	Cyclobacteriaceae uc	0.0026	0	0	0	0	0	0	0	0.0009	0	0	0	0	0	0	0	0	0.0084	0	0	0	0	0	0	0	0	0.0005	0.0108	0.0011	0.0021	0.014	0.0455	0	0	0.0032	0	0	0	0	0	0	0	0
asv647	Bacteria	Proteobacteria	Alphaproteobacteria	Rhodospirillales	Magnetospiraceae	Magnetospiraceae uc	0.0013	0.0065	0.0077	0	0.0013	0.0034	0.0042	0.0019	0.0056	0	0	0.0016	0.001	0.0124	0.0689	0.0023	0.0016	0.0014	0	0.0208	0.0064	0.0032	0.0188	0.0092	0	0	0.0011	0	0.0034	0.0021	0.0014	0.0028	0.0022	0.0066	0.0074	0.0166	0.0009	0.0043	0.0017	0.0026	0.0054	0.0375	0
asv648	Bacteria	Proteobacteria	Alphaproteobacteria	Alphaproteobacteria uc	Alphaproteobacteria uc	Alphaproteobacteria uc	0.0077	0.0594	0.0308	0.0018	0	0.0068	0	0.0019	0	0.0018	0	0	0.0031	0.0025	0.0013	0.0012	0	0	0	0.0708	0.0256	0.0334	0	0	0	0	0	0	0	0	0.0014	0.0028	0.0065	0.2388	0.0053	0.012	0.0057	0.0022	0.0086	0.0077	0.0968	0.0883	0.0563
asv649	Archaea	Crenarchaeota	Nitrososphaeria	Nitrosopumilales	Nitrosopumilaceae	Cand_Nitrosopelagicus	0.0128	0	0	0.0018	0.0532	0.0017	0.0042	0.0241	0.0465	0.0089	0.0184	0	0.0313	0.0249	0.0088	0.0175	0	0.0042	0.0011	0	0	0	0	0	0	0	0.0016	0.0013	0.0034	0.0011	0.0182	0.0104	0	0	0.0127	0.0101	0.0009	0.0495	0.0206	0.0129	0.0034	0	0
asv651	Bacteria	Proteobacteria	Alphaproteobacteria	SAR11	SAR11 uc	SAR11 uc	0.0244	0.0013	0.0019	0.0018	0.0143	0.0034	0.0149	0.0241	0.0354	0.0339	0.0246	0	0.0355	0.0187	0.0175	0.0035	0.0079	0.0014	0	0	0	0	0	0.0276	0.0022	0	0	0.0054	0.0027	0.0043	0.0042	0.0097	0.0007	0	0.0307	0.0101	0.0028	0.0495	0.0257	0.0129	0.0047	0	0.007
asv652	Bacteria	Proteobacteria	Alphaproteobacteria	Puniceispirillales	SAR116	SAR116 uc	0	0	0	0.0055	0.0026	0.0255	0.0106	0.0186	0.0074	0.0036	0.0041	0.0032	0.001	0.0012	0	0.0012	0	0.0014	0	0	0.0016	0	0.0188	0	0	0	0	0	0	0	0.0014	0	0.0014	0	0.0201	0.0064	0	0	0.0051	0.0039	0	0	0
asv653	Bacteria	Proteobacteria	Alphaproteobacteria	Rhodobacterales	Rhodobacteraceae	Sulfitobacter	0.0026	0.0013	0.0096	0	0	0.0017	0	0.0056	0.0019	0.0071	0.0205	0.0016	0.0021	0.0025	0.0013	0.0082	0.0016	0.0014	0.0033	0.0115	0.0352	0.0048	0	0	0	0	0.0011	0	0.0002	0	0	0	0	0.0041	0.0011	0	0	0.0014	0.0017	0	0.0013	0.003	0.0035
asv654	Bacteria	Marinimicrobia_SAR406	Marinimicrobia_SAR406 uc	Marinimicrobia_SAR406 uc	Marinimicrobia_SAR406 uc	Marinimicrobia_SAR406 uc	0.0013	0.0168	0.0193	0.0091	0.0065	0.0476	0.0489	0.0093	0.014	0.0464	0.0123	0.0048	0.0376	0.0435	0.0438	0.0105	0.0333	0	0.0045	0.0198	0.0144	0.0223	0.0564	0	0.0326	0.0502	0.0111	0	0.0002	0.0011	0.007	0.0193	0.0007	0.1462	0.0011	0.0028	0.0076	0.0014	0.0172	0.0244	0.0202	0.1979	0.125
asv655	Bacteria	Gemmatimonadota	BD2-11	BD2-11 uc	BD2-11 uc	BD2-11 uc	0.0026	0.0607	0.0597	0.0164	0.0013	0.0289	0.0361	0.0056	0.0037	0.0196	0.0184	0.08	0.023	0.005	0.0225	0.0163	0.0079	0	0	0.0271	0.0176	0.0159	0	0	0.013	0.0036	0.0021	0	0	0	0.007	0.0028	0.0158	0.119	0.0011	0.0258	0.0513	0.0022	0.0103	0.009	0.0572	0.0558	0.1875
asv656	Bacteria	Proteobacteria	Alphaproteobacteria	AT-s3-44	AT-s3-44 uc	AT-s3-44 uc	0.0578	0	0	0.0018	0.0013	0	0.0042	0.0074	0.0205	0.0303	0.0266	0.0112	0.0512	0.0535	0.0326	0.0582	0.0127	0	0	0.001	0	0	0	0	0	0.0054	0.0048	0	0.0023	0.0011	0.0042	0.0014	0	0	0	0.0018	0.0057	0.0703	0.0309	0.0617	0.0074	0	0.0009
asv657	Archaea	Thermoplasmatota	Thermoplasmata	Marine_Group_II	Marine_Group_II uc	Marine_Group_II uc	0.0064	0.0207	0.0154	0.0311	0.0026	0.0068	0.0106	0	0.0037	0.0393	0.0082	0.1937	0.0376	0.0286	0.2629	0.5533	0.3732	0.0014	0.0111	0.001	0.0048	0.0064	0.0188	0.1472	0.0337	0.0323	0.0768	0	0	0	0.0014	0.0007	0.0007	0.0124	0.0053	0.0138	0.0209	0.0086	0.0051	0.0026	0.0383	0.0122	0.0387
asv659	Bacteria	Bacteroidota	Bacteroidia	Flavobacteriales	Flavobacteriaceae	Polaribacter	0.0026	0.009	0	0.0037	0.0013	0	0	0	0	0	0	0	0.001	0	0	0	0	0.0028	0.0033	0.0042	0.0064	0.0032	0.0376	0	0	0	0.0011	0	0.0002	0.0011	0.0126	0.0138	0.0007	0.0017	0.0011	0	0.0019	0	0	0	0	0	0
asv660	Bacteria	Cyanobacteria	Cyanobacteriia	Synechococcales	Cyanobiaceae	Synechococcus	0	0	0.0077	0.0128	0.0078	0.0068	0.0042	0.0019	0	0	0	0	0	0	0	0	0	0.0014	0	0	0	0	0.0376	0	0.0011	0	0	0.0027	0.0016	0.0043	0.0042	0.0035	0.0029	0	0.0053	0.0083	0	0.0029	0	0.0013	0.0007	0	0
asv661	Bacteria	Proteobacteria	Alphaproteobacteria	Rhodospirillales	Magnetospiraceae	Magnetospiraceae uc	0.0077	0	0	0	0.0026	0	0.0021	0.0093	0.0093	0.0071	0.0143	0	0.0104	0.0187	0.0025	0	0	0	0	0	0.0016	0	0	0	0	0	0.0005	0	0.0002	0	0.0028	0.0014	0	0	0.0053	0	0	0.0036	0.0481	0.0244	0.0121	0	0.0018
asv662	Bacteria	Proteobacteria	Alphaproteobacteria	Rhodospirillales	Magnetospiraceae	Magnetospira	0.0295	0	0	0	0.0298	0.0051	0.0106	0.0334	0.0317	0.0375	0.043	0	0.0355	0.0348	0.0175	0.0116	0.0016	0	0.0022	0	0	0	0	0.0092	0	0	0.0005	0.004	0.013	0.0064	0.0098	0.0104	0	0	0.0138	0.0009	0	0.0352	0.0412	0.0565	0.0047	0.003	0
asv663	Bacteria	Proteobacteria	Alphaproteobacteria	Defluviicoccales	Defluviicoccales uc	Defluviicoccales uc	0.0295	0.0413	0.0674	0.0475	0.0104	0.0136	0.0319	0.0037	0.0084	0.0232	0.0164	0.0961	0.0554	0.0323	0.0977	0.0839	0.1366	0.0014	0.0033	0.0333	0.0256	0.0223	0.0188	0	0.0217	0.0287	0.0154	0	0.0025	0.0011	0.0168	0.0248	0.0453	0.0496	0.0223	0.0534	0.1301	0.0466	0.0257	0.0231	0.0995	0.0528	0.0959
asv664	Bacteria	Proteobacteria	Gammaproteobacteria	Xanthomonadales	Xanthomonadaceae	Stenotrophomonas	0	0.0013	0	0	0	0	0	0	0	0.0054	0	0.0016	0	0	0	0	0.0016	0	0	0.0062	0.0032	0	0	0.2944	0.0011	0	0.0011	0	0.0005	0	0	0.0048	0.0043	0.0008	0	0.0074	0.0095	0	0	0.0026	0	0.0122	0.0044
asv665	Bacteria	Proteobacteria	Alphaproteobacteria	Rhodospirillales	AEGEAN-169	AEGEAN-169 uc	0.0128	0.0013	0	0.0055	0.0454	0.0255	0.0191	0.0371	0.0279	0.0125	0.0164	0	0.0157	0.0037	0.0013	0	0	0.0014	0.0011	0	0	0	0	0	0	0.0054	0	0.0134	0.0228	0.0311	0.014	0.0159	0.0014	0	0.0106	0.012	0	0.0029	0.0154	0.009	0.0007	0	0
asv666	Bacteria	Proteobacteria	Gammaproteobacteria	Cellvibrionales	Porticoccaceae	SAR92	0.009	0	0	0.0018	0.0039	0.0017	0	0.0056	0.0028	0	0.002	0.0016	0.0031	0	0.0063	0.0012	0	0.0042	0	0	0.0032	0	0	0	0.0043	0.0072	0.0026	0.0094	0.0052	0.0021	0.0042	0.0021	0.0036	0	0	0.0018	0	0.0079	0.0017	0.0026	0	0	0.0018
asv667	Bacteria	Bacteroidota	Bacteroidia	Flavobacteriales	Crocinitomicaceae	Salinirepens	0.0141	0.0052	0.0058	0.0457	0.0013	0.0051	0.0042	0	0.0047	0.0071	0.0082	0.04	0.0125	0.0149	0.0088	0.0676	0.0572	0	0.0022	0.0052	0.0048	0	0	0	0.0033	0	0.0562	0.0013	0.0014	0.0011	0.0042	0.0028	0	0	0	0.0046	0	0.0266	0.012	0.0231	0.1143	0.0101	0.0255
asv668	Bacteria	Proteobacteria	Gammaproteobacteria	Ga0077536	Ga0077536 uc	Ga0077536 uc	0.0077	0	0	0	0.0026	0.0051	0	0.0111	0.013	0.0036	0.0061	0	0.0063	0.0012	0.0025	0.0047	0	0	0	0	0	0	0	0	0	0	0	0	0.0002	0	0.0014	0.0007	0	0	0.0011	0	0	0	0.0086	0.0116	0.0094	0	0
asv669	Bacteria	Bacteroidota	Bacteroidia	Flavobacteriales	Flavobacteriaceae	NS5	0.0026	0.0245	0.0058	0.0146	0.0013	0.0238	0.0085	0.0074	0.0084	0.0071	0.0123	0.016	0.0115	0.0037	0.01	0.0256	0.0318	0	0.0123	0.1104	0.056	0.0477	0.0188	0.0276	0.038	0.0251	0.0419	0.0202	0.0057	0.0011	0.0014	0.0159	0.0036	0.0413	0.0053	0.011	0.0104	0.0043	0.012	0	0.0235	0.0396	0.0528
asv670	Archaea	Crenarchaeota	Nitrososphaeria	Nitrosopumilales	Nitrosopumilaceae	Cand_Nitrosopelagicus	0.0295	0	0	0	0.0428	0.0034	0	0.0241	0.0344	0.0089	0.0184	0.0016	0.0167	0.0211	0.0138	0.0116	0.0111	0	0.0011	0	0	0	0	0.0184	0.0098	0	0.0026	0.0027	0.003	0.0011	0.0182	0.0117	0	0	0.0085	0.0009	0	0.0172	0.0172	0.0193	0.004	0	0
asv671	Bacteria	Proteobacteria	Alphaproteobacteria	SAR11	SAR11 Clade II	SAR11 Clade II uc	0.0051	0.0426	0.0578	0.011	0.0065	0.0238	0.0191	0.0111	0.0149	0.0107	0.0102	0.0128	0.0125	0	0.01	0.007	0.0127	0	0.0011	0.0906	0.0256	0.027	0.0188	0	0.0022	0.0108	0.0048	0	0.0007	0.0011	0.0112	0.0055	0.0072	0.0686	0.0127	0.0175	0.0484	0.0065	0.024	0.0116	0.0598	0.1065	0.0871
asv672	Archaea	Crenarchaeota	Nitrososphaeria	Nitrosopumilales	Nitrosopumilaceae	Cand_Nitrosopelagicus	0.0462	0	0.0019	0	0.048	0.0017	0.0042	0.0371	0.0307	0.0143	0.0082	0.0032	0.0386	0.0274	0.0238	0.0198	0	0.0042	0.0033	0	0	0	0	0	0	0	0.0037	0.004	0.0023	0.0032	0.0196	0.0138	0	0	0.0074	0.0037	0	0.0603	0.0189	0.0321	0.0027	0	0
asv673	Bacteria	Proteobacteria	Alphaproteobacteria	Rhodospirillales	Magnetospiraceae	Magnetospiraceae uc	0.0385	0.0013	0	0.0055	0.0013	0	0	0.0056	0.0149	0.0125	0.0225	0	0.024	0.0634	0.0326	0.0186	0.0016	0	0	0	0	0	0	0	0	0	0.0011	0	0.0002	0	0.0014	0.0007	0	0	0.0053	0	0	0.071	0.0189	0.0912	0.0094	0.0142	0.0026
asv674	Bacteria	Bacteroidota	Bacteroidia	Flavobacteriales	Flavobacteriaceae	Polaribacter	0	0	0.0058	0	0	0.0204	0	0.013	0.0065	0.191	0	0.0448	0.0052	0.0783	1.0467	0.3727	0	0.007	0.0022	0	0	0	0	0	0	0	0	0	0	0	0	0	0	0	0	0	0	0.0036	0	0.0039	0.0047	0.0365	0.0026
asv675	Bacteria	Proteobacteria	Alphaproteobacteria	Alphaproteobacteria uc	Alphaproteobacteria uc	Alphaproteobacteria uc	0.1001	0.0013	0	0	0.0091	0	0	0.0056	0.0186	0.0464	0.0205	0	0.0282	0.0584	0.0213	0.0291	0.0016	0	0	0.0021	0.0032	0.0016	0	0	0	0	0	0	0.0021	0	0	0.0007	0.0014	0	0.0032	0.0009	0	0.0237	0.0257	0.0231	0.0121	0.0233	0.0026
asv677	Bacteria	Proteobacteria	Alphaproteobacteria	Defluviicoccales	Defluviicoccales uc	Defluviicoccales uc	0.0321	0	0	0	0.0026	0	0	0.0149	0.0074	0.0161	0.0143	0	0.0251	0.0398	0.0326	0.0128	0.0064	0	0	0	0.0016	0	0	0	0.0033	0	0.0005	0	0.0007	0	0.0014	0.0007	0	0	0.0042	0	0	0.005	0.0206	0.0476	0.0087	0	0
asv679	Bacteria	Proteobacteria	Gammaproteobacteria	Gammaproteobacteria uc	Gammaproteobacteria uc	Gammaproteobacteria uc	0	0.0516	0.0597	0.0128	0	0.0085	0.0234	0	0.0009	0.0161	0.0082	0.2241	0.0094	0.0075	0.0588	0.0221	0.0588	0	0	0.0479	0.0176	0.0175	0.1127	0.0184	0	0	0.0037	0	0	0	0.0014	0.0076	0.0086	0.0925	0.0032	0.0129	0.0921	0	0.0257	0.0013	0.1022	0.0964	0.22
asv680	Bacteria	Proteobacteria	Alphaproteobacteria	SAR11	SAR11 Clade I	SAR11 Clade Ia	0.0039	0	0	0.0055	0.0013	0.0204	0.0042	0.0149	0.0065	0.0054	0.0041	0	0.0063	0.0062	0.0013	0	0	0.0028	0	0	0	0	0	0	0	0.0054	0.0021	0.0108	0.005	0.0054	0.0042	0.0048	0.0057	0	0.0201	0.0064	0	0	0.0017	0.0039	0.002	0	0
asv681	Bacteria	Bacteroidota	Bacteroidia	Flavobacteriales	NS9	NS9 uc	0.0231	0	0.0019	0	0.0013	0.0034	0.0042	0.0149	0.0484	0.0357	0.0328	0	0.0355	0.0696	0.0188	0.021	0.0048	0	0.0022	0	0	0	0	0.0092	0	0.0036	0.0037	0.0027	0.0011	0	0.0014	0.0028	0	0	0.0127	0.0046	0	0.0445	0.0275	0.0527	0.0208	0.0112	0.0158
asv682	Bacteria	Proteobacteria	Gammaproteobacteria	Pseudomonadales	Moraxellaceae	Enhydrobacter	0	0	0	0	0	0	0	0	0	0	0	0	0	0	0	0	0	0	0	0	0	0	0	0	0	0	0	0	0	0	0	0	0	0	0	0	0	0	0	0	0	0	0
asv683	Bacteria	Proteobacteria	Gammaproteobacteria	Oceanospirillales	Halomonadaceae	Halomonas	0	0	0	0	0	0	0	0	0	0	0	0	0	0	0	0	0	0	0	0	0	0	0	0	0	0	0	0	0	0	0	0	0	0	0	0	0	0	0	0	0	0	0
asv684	Bacteria	Marinimicrobia_SAR406	Marinimicrobia_SAR406 uc	Marinimicrobia_SAR406 uc	Marinimicrobia_SAR406 uc	Marinimicrobia_SAR406 uc	0.0321	0.0039	0.0058	0.0055	0.0026	0	0.0212	0.0149	0.027	0.0732	0.0369	0.0688	0.0742	0.0895	0.1177	0.1992	0.1191	0	0	0	0	0.0016	0	0.0184	0.0054	0.0018	0.0122	0	0	0	0	0.0021	0	0.0008	0	0	0.0095	0.0072	0.0086	0.0373	0.0054	0.0172	0.051
asv685	Bacteria	Proteobacteria	Alphaproteobacteria	SAR11	SAR11 Clade II	SAR11 Clade II uc	0.0167	0.0013	0	0.0073	0.0233	0.0102	0.0212	0.0334	0.0289	0.0357	0.0143	0.0064	0.0324	0.0112	0.0088	0.0105	0.0032	0.0056	0.0011	0	0	0	0	0	0.0065	0.0108	0.0042	0.0027	0.0032	0.0032	0.007	0.0083	0.0007	0	0.0244	0.0037	0	0.0258	0.0154	0.0206	0.0067	0	0.0132
asv686	Bacteria	Gemmatimonadota	BD2-11	BD2-11 uc	BD2-11 uc	BD2-11 uc	0.1181	0	0	0	0	0.0017	0.0021	0.0074	0.0056	0.0214	0.0143	0.0016	0.0303	0.0982	0.0175	0.0163	0.0016	0	0	0	0	0	0	0	0	0	0.0016	0	0.0007	0	0	0	0.0007	0	0	0.0009	0	0.0639	0.0189	0.054	0.0027	0	0
asv687	Bacteria	Proteobacteria	Alphaproteobacteria	Rhodospirillales	AEGEAN-169	AEGEAN-169 uc	0.0154	0	0	0.0073	0.0506	0.0136	0.0212	0.0149	0.0177	0.0125	0.0102	0	0.0042	0.0062	0.0013	0	0	0	0.0011	0	0	0	0	0	0	0	0.0005	0.0027	0.0212	0.0193	0.0168	0.0193	0.0014	0	0.0223	0.012	0.0009	0.0086	0.0257	0.0064	0.002	0	0
asv689	Bacteria	Proteobacteria	Alphaproteobacteria	Defluviicoccales	Defluviicoccales uc	Defluviicoccales uc	0.0539	0	0	0.0037	0.0065	0	0.0042	0.0056	0.0121	0.0178	0.0123	0	0.0198	0.0572	0.015	0.0163	0	0	0	0	0	0	0	0	0	0	0.0005	0	0.0011	0	0.0014	0.0007	0.0007	0	0.0021	0.0009	0.0076	0.0366	0.0189	0.0244	0.0054	0.001	0
asv690	Bacteria	Marinimicrobia_SAR406	Marinimicrobia_SAR406 uc	Marinimicrobia_SAR406 uc	Marinimicrobia_SAR406 uc	Marinimicrobia_SAR406 uc	0.0039	0.0465	0.0308	0.0311	0.0441	0.068	0.051	0.026	0.0465	0.0393	0.0143	0.0192	0.0272	0.0199	0.0225	0	0.0079	0.0042	0.0134	0.0281	0.0048	0.0207	0.1879	0.184	0.0163	0.0754	0.036	0.0013	0.0021	0.0011	0.0028	0.0062	0.0043	0.0372	0.0074	0.0221	0.0047	0.005	0.0206	0.0193	0.0282	0.1999	0.0634
asv691	Bacteria	Proteobacteria	Gammaproteobacteria	Cellvibrionales	Porticoccaceae	Porticoccus	0.0013	0.0052	0.0039	0.0018	0	0.0017	0	0.0167	0.0084	0.0553	0.0184	0	0.0084	0.005	0.0388	0.0023	0.0111	0.0014	0.0123	0.0031	0.0032	0.0016	0	0.1196	0.0532	0.0126	0.0048	0	0.0005	0	0	0	0.0007	0.0008	0	0	0	0	0	0.009	0.0027	0.002	0
asv692	Bacteria	Proteobacteria	Alphaproteobacteria	SAR11	SAR11 Clade I	SAR11 Clade Ia	0.0013	0	0	0.0037	0.0117	0.017	0.0064	0.0167	0.0074	0.0054	0.002	0	0.0021	0.0025	0.0013	0.0023	0	0.0127	0.0056	0	0	0	0	0	0	0	0.0053	0.0081	0.0075	0.0161	0.0056	0.0062	0.0036	0	0.0413	0.0101	0.0028	0	0.0017	0.0064	0	0	0
asv693	Bacteria	Bacteroidota	Bacteroidia	Flavobacteriales	NS9	NS9 uc	0.0051	0.0052	0.0116	0.0256	0.0026	0.0068	0.0064	0.0019	0.0093	0.0393	0.043	0.1553	0.0585	0.051	0.1014	0.1235	0.1461	0	0.0011	0.0031	0.0352	0.0016	0	0.0368	0.0054	0.0018	0.0238	0.0027	0.0014	0	0.0056	0.0062	0.0029	0.0149	0.0053	0.0175	0.076	0.0624	0.024	0.0218	0.0968	0.0771	0.1118
asv695	Bacteria	Verrucomicrobiota	Verrucomicrobiae	Arctic97B-4	Arctic97B-4 uc	Arctic97B-4 uc	0.0359	0.0026	0.0135	0.0091	0.0026	0.0034	0	0.0019	0.013	0.0375	0.0246	0.072	0.0595	0.102	0.0538	0.0804	0.0556	0.0014	0	0	0.0032	0.0032	0	0.046	0.0033	0.0108	0.0058	0.0013	0.0014	0.0021	0	0.0021	0.0022	0.0008	0.0074	0.0055	0.0399	0.0868	0.0257	0.0553	0.035	0.0112	0.015
asv696	Archaea	Crenarchaeota	Nitrososphaeria	Nitrosopumilales	Nitrosopumilaceae	Cand_Nitrosopelagicus	0.0321	0.0207	0.0578	0.0785	0.0091	0.0119	0.051	0.0093	0.0382	0.0482	0.0287	0.3618	0.0898	0.0386	0.1302	0.1852	0.2096	0.007	0.0111	0.0031	0.0016	0.008	0.0188	0.0644	0.0152	0	0.026	0.0013	0.0025	0	0.0168	0.0152	0.0302	0.0182	0.0074	0.0276	0.0389	0.0646	0.0154	0.0398	0.0612	0.0132	0.0194
asv697	Bacteria	Proteobacteria	Gammaproteobacteria	Ga0077536	Ga0077536 uc	Ga0077536 uc	0.0116	0.031	0.1117	0.053	0.0026	0.0119	0.034	0	0.0047	0.0303	0.0102	0.2417	0.0178	0.0099	0.0964	0.078	0.1842	0	0.0011	0.0115	0.024	0.0239	0.0376	0.3404	0.0109	0.0054	0.0127	0	0	0	0.014	0.0138	0.0158	0.0372	0.0138	0.0377	0.1301	0.0165	0.0137	0.0116	0.115	0.0609	0.1452
asv698	Bacteria	Bacteroidota	Bacteroidia	Flavobacteriales	NS7	NS7 uc	0	0.0013	0.0077	0	0	0.0017	0	0	0	0	0	0.0016	0	0	0	0	0	0.0042	0.0011	0.0042	0.0016	0.0016	0	0.046	0.0022	0	0	0	0	0	0	0	0.0022	0	0	0	0	0	0	0	0	0.001	0
asv699	Bacteria	Planctomycetota	Phycisphaerae	Phycisphaerales	Phycisphaeraceae	CL500-3	0.0064	0.0013	0	0.0055	0.0285	0.0085	0.0064	0.0223	0.0279	0.025	0.0246	0.0048	0.0303	0.046	0.0288	0.0256	0.0333	0.0113	0.0145	0.0406	0.0096	0.0127	0	0	0.0043	0.0215	0.036	0.0094	0.0059	0.0043	0.0196	0.0235	0.0022	0.0107	0.0064	0.0009	0.0104	0.0079	0.012	0.0116	0.0114	0.0041	0.007
asv700	Bacteria	Proteobacteria	Alphaproteobacteria	Defluviicoccales	Defluviicoccales uc	Defluviicoccales uc	0.0154	0	0.0019	0.0037	0.0039	0	0.0042	0.0019	0.0047	0.0196	0.0082	0.0016	0.0178	0.0112	0.02	0.0023	0.0016	0	0.0056	0	0	0	0	0.0092	0.0109	0.009	0.0005	0.0067	0.0034	0.0064	0.0084	0.0048	0.0007	0	0	0.0037	0.0057	0.038	0.0292	0.0347	0.0114	0	0.0062
asv701	Archaea	Crenarchaeota	Nitrososphaeria	Nitrosopumilales	Nitrosopumilaceae	Cand_Nitrosopelagicus	0.0629	0	0.0039	0	0.013	0	0.0085	0.0223	0.0484	0.0321	0.0287	0.0048	0.0512	0.0759	0.0025	0.0128	0	0.0014	0	0	0	0	0	0.0368	0.0109	0	0.0016	0.0027	0.0014	0.0011	0.0056	0.0041	0	0	0.0064	0	0.0019	0.0603	0.0326	0.0257	0.0148	0	0
asv702	Bacteria	Bacteroidota	Bacteroidia	Cytophagales	Cyclobacteriaceae	Marinoscillum	0.0257	0	0.0039	0.0055	0.0026	0.0034	0.0149	0.0074	0.0242	0.0393	0.0287	0.0288	0.0439	0.0187	0.0213	0.0408	0.0238	0	0	0	0.0032	0	0	0	0	0	0.0048	0	0.0007	0	0.0056	0.0021	0	0	0.0053	0.0009	0.0028	0.0797	0.0154	0.0257	0.0087	0	0.0044
asv703	Bacteria	Proteobacteria	Alphaproteobacteria	SAR11	SAR11 uc	SAR11 uc	0.018	0.0426	0.0327	0.011	0.0207	0.0153	0.0255	0.0241	0.0298	0.0107	0.0164	0.0048	0.0209	0.0062	0.0063	0.0151	0.0016	0.0028	0.0056	0.0489	0.0192	0.0143	0.0564	0.0184	0.0098	0.0054	0.0069	0	0.0016	0	0.0056	0.0062	0.0101	0.0124	0.0424	0.023	0.0256	0.01	0.024	0.0231	0.0215	0.0568	0.0493
asv704	Bacteria	Verrucomicrobiota	Verrucomicrobiae	Pedosphaerales	Pedosphaeraceae	SCGC_AAA164-E04	0.0039	0.0284	0.0096	0.0018	0.0078	0.017	0.017	0.0037	0.0233	0.025	0.0287	0.0128	0.0313	0.0361	0.0175	0.0058	0.0048	0.0014	0.0011	0.0125	0.008	0.0016	0	0.0736	0.0119	0.052	0.0032	0.0121	0.0383	0.0054	0.0084	0.0242	0.0007	0.0256	0.0159	0.0147	0.0085	0.0222	0.012	0.0193	0.0356	0.0142	0.0299
asv705	Bacteria	Proteobacteria	Gammaproteobacteria	SAR86	SAR86 uc	SAR86 uc	0.0103	0	0.0019	0.0055	0.0259	0.0085	0.0127	0.013	0.0233	0.0107	0.0389	0.0032	0.0282	0.0386	0.0088	0.0035	0	0.0014	0.0022	0.001	0	0	0	0.0368	0	0	0.009	0.0134	0.0132	0.0075	0.0126	0.0248	0	0.0008	0.0095	0.0156	0.0038	0.1191	0.0343	0.0977	0.0141	0	0.0035
asv706	Bacteria	Proteobacteria	Gammaproteobacteria	Pseudomonadales	Pseudomonadaceae	Pseudomonas	0	0	0	0	0	0	0	0	0	0	0	0	0	0	0	0	0	0	0	0	0	0	0	0.7176	0	0	0	0	0	0	0	0	0	0	0	0	0	0	0	0	0	0	0
asv707	Bacteria	Proteobacteria	Gammaproteobacteria	Alteromonadales	Colwelliaceae	Colwellia	0	0	0	0	0	0	0	0.0019	0	0.0071	0	0	0	0	0	0	0	0	0	0.0031	0	0	0	0	0	0	0	0	0	0	0	0	0	0.0008	0	0	0	0.0007	0	0	0	0	0
asv708	Bacteria	Proteobacteria	Gammaproteobacteria	Cellvibrionales	Halieaceae	Luminiphilus	0	0	0	0.0018	0.0052	0.0068	0.0042	0.0093	0.0028	0.0071	0.0082	0.0032	0.0052	0.0149	0	0.0035	0	0	0.0022	0	0	0	0	0	0	0	0	0	0.005	0.0043	0.0014	0	0	0	0.0276	0.0166	0	0	0.0257	0.0051	0.0013	0	0
asv709	Bacteria	Proteobacteria	Gammaproteobacteria	Ga0077536	Ga0077536 uc	Ga0077536 uc	0	0.0219	0.0289	0.0073	0	0.0051	0.0042	0.0037	0.0037	0.0054	0.0041	0	0.0125	0.0112	0.0138	0.0035	0	0	0.0022	0.0344	0.0224	0.0127	0	0.1104	0.0022	0.0072	0.0026	0	0	0.0021	0	0	0.0086	0.0529	0.0106	0.0166	0.0019	0	0	0.0116	0.0168	0.0578	0.0211
asv710	Bacteria	Proteobacteria	Alphaproteobacteria	SAR11	SAR11 Clade I	SAR11 Clade Ia	0.0295	0.0103	0	0.0347	0.0415	0.0306	0.0425	0.0408	0.027	0.0393	0.0205	0.0016	0.0324	0.0199	0.0138	0.0023	0.0032	0.0056	0.0011	0.001	0	0	0	0.0552	0	0.0036	0.0048	0.0067	0.0059	0.0118	0.014	0.0131	0.0065	0	0.0551	0.0304	0.0104	0.0165	0.0275	0.0321	0.0013	0	0
asv711	Bacteria	SAR324	SAR324 uc	SAR324 uc	SAR324 uc	SAR324 uc	0.0026	0.0039	0.0077	0.0164	0.0026	0.0068	0.0064	0.0019	0.0019	0.0125	0.0082	0.0961	0.0052	0.0199	0.0764	0.1468	0.1636	0	0	0.0042	0.0064	0.0048	0.0564	0.1656	0.0293	0.0179	0.0435	0	0.0002	0	0.0126	0.0014	0.0043	0.0074	0.0042	0.0028	0.0408	0.0057	0.0086	0.0013	0.035	0.0152	0.0431
asv712	Bacteria	Proteobacteria	Alphaproteobacteria	AT-s3-44	AT-s3-44 uc	AT-s3-44 uc	0.0667	0	0	0.0055	0	0	0.0021	0.0056	0.0102	0.0178	0.0102	0.0048	0.023	0.051	0.01	0.0093	0	0	0	0	0	0	0	0	0.0033	0	0.0005	0	0.0014	0.0011	0.0028	0.0007	0	0	0.0021	0	0	0.0746	0.0257	0.0386	0.0047	0.0112	0.0026
asv713	Bacteria	Planctomycetota	Planctomycetes	Pirellulales	Pirellulaceae	Blastopirellula	0	0.0013	0	0.011	0.0207	0.0425	0.0212	0.0111	0.0074	0	0	0	0.001	0.0099	0	0	0	0	0	0.001	0	0	0	0	0	0.0018	0	0	0.0048	0.0021	0	0.0035	0	0	0.018	0.0166	0	0	0.0051	0	0.0007	0	0
asv714	Bacteria	Proteobacteria	Alphaproteobacteria	SAR11	SAR11 Clade II	SAR11 Clade II uc	0.0167	0.031	0.0616	0.0091	0.0143	0.0153	0.0489	0.0427	0.0196	0.0286	0.0205	0.0176	0.0282	0.0149	0.0113	0.0093	0.0032	0.0042	0.0045	0.0521	0.0064	0.0127	0	0.0092	0.0076	0.0018	0.0032	0.0013	0.0005	0	0.0042	0.0104	0.0101	0.0529	0.0307	0.0193	0.0494	0.0144	0.036	0.027	0.0464	0.1441	0.0704
asv715	Bacteria	Proteobacteria	Alphaproteobacteria	Rhodospirillales	AEGEAN-169	AEGEAN-169 uc	0.0064	0	0	0.0073	0.0207	0.0425	0.0106	0.0279	0.0196	0.0161	0.0123	0	0.0031	0.0062	0	0	0	0	0	0	0	0	0	0	0	0	0.0005	0.0027	0.0128	0.0139	0.0154	0.009	0.0036	0	0.0466	0.0055	0	0.0072	0.0172	0.0116	0	0	0
asv716	Bacteria	Proteobacteria	Alphaproteobacteria	SAR11	SAR11 Clade II	SAR11 Clade II uc	0.0141	0.0129	0.0327	0.011	0.0169	0.0119	0.0212	0.0149	0.013	0.0107	0.002	0.0096	0.0209	0.0037	0.0163	0.0012	0.0095	0.0042	0.0011	0.0396	0.0048	0.0064	0.0188	0.0276	0.0043	0.0018	0.0026	0.0054	0.0014	0.0064	0.0042	0.0041	0.0086	0.033	0.017	0.0184	0.0342	0.0079	0.0326	0.0167	0.041	0.0893	0.0352
asv717	Bacteria	Proteobacteria	Alphaproteobacteria	SAR11	SAR11 Clade II	SAR11 Clade II uc	0.0282	0.009	0.0058	0.0183	0.0259	0.0085	0.0085	0.0353	0.0298	0.0286	0.043	0.008	0.0324	0.005	0.0075	0.0082	0.0127	0.0028	0.0033	0	0	0	0	0.0092	0.0011	0	0.0048	0.0027	0.0025	0.0043	0.0056	0.0193	0.0014	0.0025	0.018	0.0055	0.0057	0.0366	0.0257	0.0193	0.004	0.002	0.0026
asv718	Bacteria	Gemmatimonadota	BD2-11	BD2-11 uc	BD2-11 uc	BD2-11 uc	0.0064	0.0465	0.0886	0.0164	0.0026	0.0238	0.0404	0.0037	0.0056	0.025	0.0225	0.0816	0.0313	0.0485	0.0839	0.0559	0.0461	0	0	0.0125	0.016	0.0064	0	0.0276	0.0054	0.0161	0.0069	0	0.0007	0	0.0084	0.0069	0.0115	0.1462	0.0042	0.0258	0.114	0.0144	0.0154	0.0013	0.0565	0.0497	0.1531
asv719	Bacteria	Proteobacteria	Alphaproteobacteria	Micavibrionales	Micavibrionales uc	Micavibrionales uc	0.0013	0	0	0.0128	0	0	0	0	0	0	0.002	0	0	0	0	0	0	0	0.0033	0	0.0096	0.0032	0.0376	0	0.0011	0	0.0016	0	0	0	0	0	0.0014	0.0025	0	0	0	0.0022	0	0.0026	0.002	0	0
asv720	Bacteria	Proteobacteria	Gammaproteobacteria	Thiohalorhabdales	Thiohalorhabdaceae	Thiohalorhabdaceae uc	0.0077	0.0258	0.0347	0.0091	0.0091	0.0102	0.0149	0.0074	0.0168	0.0232	0.0328	0.0064	0.0554	0.0783	0.0175	0.0175	0.0191	0	0.0011	0.0333	0.0176	0.0127	0.0188	0	0.0043	0	0.0138	0.004	0.0084	0	0.0028	0.0014	0.0036	0.0405	0.0042	0.0101	0.0066	0.0222	0.0154	0.0591	0.0161	0.0528	0.0537
asv722	Bacteria	Proteobacteria	Alphaproteobacteria	SAR11	SAR11 Clade I	SAR11 Clade Ib	0.0205	0.0039	0	0.0384	0.0207	0.0102	0.017	0.0241	0.0149	0.0161	0.0328	0.0048	0.0188	0.005	0.005	0.0047	0	0	0.0033	0	0	0	0	0.0276	0.0022	0	0.0053	0.0094	0.0068	0.0096	0.0056	0.0242	0.0072	0	0.0159	0.0175	0.0076	0.0244	0.0395	0.0218	0.0094	0	0
asv723	Bacteria	Proteobacteria	Alphaproteobacteria	Rhodospirillales	AEGEAN-169	AEGEAN-169 uc	0.0167	0.0103	0.0019	0.0128	0.0259	0.0119	0.0042	0.013	0.0177	0.0161	0.0164	0.0288	0.024	0.0224	0.01	0.0163	0.0191	0	0	0.0062	0.0048	0.0016	0	0	0.0033	0.0179	0.0048	0.0215	0.0285	0.0096	0.021	0.0186	0.005	0.0041	0.0117	0.0018	0.0019	0.0395	0.0257	0.0296	0.0208	0.002	0.0158
asv724	Bacteria	Proteobacteria	Alphaproteobacteria	Rhodospirillales	Magnetospiraceae	Magnetospira	0.0193	0	0	0.0055	0.0026	0	0	0	0.0056	0.0357	0.0225	0.0016	0.0219	0.0473	0.0426	0.0105	0	0.0042	0	0.0031	0	0	0	0.0184	0.0043	0.0179	0.0117	0.0013	0.0021	0.0011	0.0014	0.0007	0.0007	0	0.0042	0.0046	0.0019	0.0244	0.024	0.0694	0.041	0.0081	0.0044
asv725	Bacteria	Planctomycetota	Planctomycetes	Pirellulales	Pirellulaceae	Rhodopirellula	0	0	0.0019	0	0.0013	0	0	0.0019	0	0	0.002	0.0032	0.0146	0.0087	0.0075	0.0093	0.0016	0	0.0011	0.001	0.0016	0	0	0	0.0261	0.0126	0.0641	0.0013	0.0009	0	0	0	0.0007	0	0	0	0	0	0	0	0	0	0.0097
asv726	Bacteria	Bacteroidota	Bacteroidia	Flavobacteriales	Cryomorphaceae	Owenweeksia	0	0	0	0.0018	0.0078	0.0034	0	0	0.0074	0.0054	0	0.0016	0	0	0.0025	0.0047	0	0	0	0.0073	0.056	0.0286	0	0.1656	0	0	0.0005	0	0.0002	0	0	0	0	0	0	0	0	0	0	0	0.002	0.0274	0
asv727	Bacteria	Marinimicrobia_SAR406	Marinimicrobia_SAR406 uc	Marinimicrobia_SAR406 uc	Marinimicrobia_SAR406 uc	Marinimicrobia_SAR406 uc	0.0334	0	0	0	0.0246	0	0	0.0408	0.0698	0.0446	0.0738	0.0016	0.0794	0.1331	0.0451	0.0116	0.0032	0	0.0011	0	0	0	0	0	0	0	0.0021	0	0	0	0.0014	0.0035	0	0	0.0085	0.0009	0.0085	0.0517	0.036	0.0912	0.0114	0	0.0026
asv728	Bacteria	Nitrospinota	P9X2b3D02	P9X2b3D02 uc	P9X2b3D02 uc	P9X2b3D02 uc	0.0359	0.0129	0.0231	0.0073	0.0013	0.0017	0.0085	0.0037	0.0121	0.0268	0.0164	0.0528	0.0324	0.0584	0.0388	0.021	0.0175	0	0	0.0031	0.0096	0.0016	0	0.0736	0.0043	0	0.0016	0.0027	0.0018	0	0.0182	0.0041	0.0065	0.0306	0.0117	0.0166	0.0551	0.0581	0.0257	0.0758	0.0343	0.0315	0.037
asv729	Bacteria	Bacteroidota	Bacteroidia	Flavobacteriales	Flavobacteriales uc	Flavobacteriales uc	0	0	0	0.0073	0.0013	0	0	0.0074	0.0009	0.0018	0.0041	0	0.001	0	0	0	0	0.0183	0.0078	0.0052	0.0016	0.0048	0.0188	0.0368	0.0043	0.0179	0.1722	0	0.0002	0.0011	0	0.0007	0	0	0	0	0	0	0	0	0	0	0
asv730	Bacteria	Proteobacteria	Alphaproteobacteria	SAR11	SAR11 Clade I	SAR11 Clade Ia	0	0	0	0.0183	0.013	0.0102	0.0149	0.0056	0.0093	0.0018	0.002	0.0016	0.0031	0.005	0.0075	0	0.0016	0.007	0.0022	0	0	0	0	0	0	0	0.0021	0.0229	0.0205	0.0311	0.0154	0.0117	0.0065	0	0.0265	0.0294	0.0038	0.005	0.0172	0.0039	0.002	0.002	0
asv731	Bacteria	Proteobacteria	Gammaproteobacteria	Gammaproteobacteria uc	Gammaproteobacteria uc	Gammaproteobacteria uc	0.0064	0.0026	0.0231	0.0347	0.0143	0.017	0.0191	0.0056	0.0298	0.0375	0.0123	0.1089	0.0209	0.0099	0.0088	0.0198	0.0159	0.0282	0.0189	0.0614	0.0048	0.0048	0	0.1012	0.0098	0	0.0382	0.0229	0.0052	0.0011	0.0224	0.0076	0	0.0157	0.0074	0	0.0019	0.0029	0	0.0013	0.0013	0	0
asv732	Bacteria	Verrucomicrobiota	Verrucomicrobiae	Pedosphaerales	Pedosphaeraceae	SCGC_AAA164-E04	0	0.0361	0.0116	0.0037	0.0039	0.0119	0.0085	0	0.0074	0.0107	0.0123	0.0144	0.0167	0.0323	0.0038	0.0163	0.0016	0	0	0.0437	0.0176	0.0127	0.0564	0.0092	0.0043	0.0108	0.0021	0	0.0123	0.0086	0.0056	0.0048	0.0093	0.0735	0.0032	0.0074	0.0019	0.0093	0.0069	0.0051	0.0719	0.069	0.0546
asv733	Bacteria	Proteobacteria	Proteobacteria uc	Proteobacteria uc	Proteobacteria uc	Proteobacteria uc	0	0.0013	0	0	0	0.0034	0	0	0	0	0	0	0	0	0	0	0	0.0338	0	0.001	0	0.0048	0	0	0.0141	0	0	0	0	0	0.0042	0.0186	0.0022	0.0008	0.0011	0	0	0	0	0	0	0	0
asv734	Bacteria	Marinimicrobia_SAR406	Marinimicrobia_SAR406 uc	Marinimicrobia_SAR406 uc	Marinimicrobia_SAR406 uc	Marinimicrobia_SAR406 uc	0.0026	0	0	0.0037	0	0.0017	0.0042	0.0019	0	0.0178	0.0102	0.0016	0.0355	0.0199	0.0563	0.3587	0.108	0.0014	0.0067	0	0.0048	0	0	0.0092	0.0054	0	0.009	0	0.0034	0	0.0014	0	0	0	0	0	0	0	0	0.0103	0	0	0.0255
asv735	Bacteria	Proteobacteria	Gammaproteobacteria	Alteromonadales	Marinobacteraceae	Marinobacter	0.0655	0	0.0135	0.0073	0.0104	0.0102	0.0106	0.0241	0.0102	0	0.2767	0.0016	0.0209	0.0075	0.0038	0.0687	0.0032	0	0	0.024	0.008	0.0032	0	0.092	0	0	0.0016	0	0.0005	0.0011	0.1235	0.0166	0.0086	0.0173	0.0032	0.092	0.0019	0.0581	0.0154	0.018	0.0175	0.0233	0.0018
asv736	Bacteria	Proteobacteria	Gammaproteobacteria	Tenderiales	Tenderiaceae	Cand_Tenderia	0.0039	0.0077	0	0.0037	0.0078	0.0051	0.0021	0.0074	0.0289	0	0.0225	0	0.001	0	0	0	0	0.0732	0.8392	0.0042	0.0016	0.0016	0	0	0.0022	0.0072	0.0117	0	0.0005	0	0	0.0007	0.0022	0	0	0	0	0	0	0	0	0	0
asv737	Bacteria	Proteobacteria	Alphaproteobacteria	SAR11	SAR11 Clade II	SAR11 Clade II uc	0.0359	0	0	0	0.0078	0.0034	0.0021	0.0149	0.0419	0.0535	0.0246	0.0032	0.0397	0.0187	0.0188	0.0082	0.0016	0.0028	0.0011	0	0	0	0	0	0	0	0.0005	0.0027	0.0023	0.0054	0.007	0.0097	0	0	0.0127	0.0092	0	0.0653	0.0446	0.0398	0.0061	0.003	0
asv738	Bacteria	Proteobacteria	Gammaproteobacteria	Nitrosococcales	Methylophagaceae	Methylophagaceae uc	0	0	0	0	0	0	0	0	0	0	0	0	0	0	0	0	0	0	0	0.0729	0	0	0	0	0.9765	0.4324	0.0424	0.0027	0.0014	0	0	0	0	0	0	0	0	0	0	0	0.0081	0	0
asv739	Bacteria	Proteobacteria	Gammaproteobacteria	HOC36	HOC36 uc	HOC36 uc	0.0116	0.0026	0.0173	0.0237	0	0.0017	0.0064	0.0056	0.0037	0.0214	0.0164	0.072	0.0418	0.0236	0.0188	0.0874	0.0143	0	0.0011	0.001	0.0064	0.0016	0	0.0092	0.0011	0	0.0064	0	0.0034	0.0011	0.0028	0.0021	0.0014	0	0.0011	0.0221	0.0845	0.0581	0.0137	0.0051	0.0504	0.0051	0.0317
asv740	Bacteria	Proteobacteria	Alphaproteobacteria	SAR11	SAR11 Clade I	SAR11 Clade Ia	0.0218	0.0207	0.0116	0.0365	0.0285	0.0238	0.0297	0.0204	0.0112	0.0125	0.0123	0.0112	0.0084	0.0025	0.0088	0.0093	0.0016	0.0042	0.0056	0.0073	0.0048	0.0048	0.0188	0.0184	0.0011	0	0.0117	0.004	0.0034	0.0032	0.0056	0.0055	0.0036	0.0025	0.0064	0.0101	0.0038	0.005	0	0	0.0027	0.0061	0.0035
asv741	Bacteria	Proteobacteria	Alphaproteobacteria	SAR11	SAR11 Clade II	SAR11 Clade II uc	0.027	0.0013	0.0212	0.0037	0.0207	0.0153	0.0191	0.0204	0.0354	0.0196	0.0369	0.0336	0.0188	0.0075	0.025	0.0175	0.0222	0.0028	0.0033	0.024	0.0048	0.0127	0.0188	0.0184	0.0011	0.0018	0.0058	0.0027	0.0014	0.0011	0.0042	0.0097	0.0072	0.0223	0.0212	0.0166	0.0484	0.0158	0.0154	0.0129	0.0323	0.0335	0.059
asv742	Bacteria	Bacteroidota	Bacteroidia	Flavobacteriales	NS9	NS9 uc	0.0026	0	0.0019	0.011	0.0091	0.0017	0.0042	0.0056	0.013	0.0071	0.0082	0.0096	0.0104	0.0261	0.01	0.0093	0.0175	0.007	0.0067	0.0073	0.0432	0.0111	0	0.0276	0.0282	0.0179	0.0143	0.0094	0.0239	0	0.0028	0.0048	0.0007	0	0.0053	0	0.0009	0.01	0.0103	0.0154	0.004	0.0132	0.0018
asv743	Bacteria	Gemmatimonadota	BD2-11	BD2-11 uc	BD2-11 uc	BD2-11 uc	0.0501	0.0052	0	0.0018	0	0.0017	0.0042	0.0056	0.0121	0.025	0.0184	0.0208	0.0282	0.0323	0.0313	0.0314	0.0079	0	0	0.0104	0	0.0016	0.0188	0.0552	0	0	0.0122	0	0	0	0.0014	0	0	0	0.0021	0.0064	0.0085	0.0344	0.0034	0.0064	0.004	0.003	0.0282
asv744	Bacteria	Proteobacteria	Gammaproteobacteria	Ga0077536	Ga0077536 uc	Ga0077536 uc	0.0295	0.0013	0	0	0.0026	0.0017	0	0.0241	0.0112	0.0357	0.0389	0.0032	0.046	0.1368	0.0689	0.0326	0.0206	0.0014	0	0	0	0	0	0	0.0043	0	0	0.0013	0.0055	0.0011	0	0.0021	0	0.0008	0.0074	0.0064	0	0.0301	0.0412	0.0167	0.0269	0.0244	0.0194
asv745	Archaea	Crenarchaeota	Nitrososphaeria	Nitrosopumilales	Nitrosopumilaceae	Cand_Nitrosopelagicus	0.0667	0	0	0.0018	0.0298	0.0051	0.0042	0.0297	0.0447	0.0196	0.043	0	0.0366	0.0112	0.0088	0.0116	0.0032	0.0014	0.0022	0	0	0	0	0	0	0	0.0011	0.0013	0.0009	0.0032	0.0084	0.0055	0	0	0.0297	0.0037	0.0047	0.0402	0.0223	0.0116	0.0054	0	0
asv746	Bacteria	Proteobacteria	Alphaproteobacteria	Puniceispirillales	SAR116	SAR116 uc	0.0064	0	0	0.0055	0.0065	0.0068	0.0021	0.0093	0.0028	0.0018	0.0123	0	0.0031	0.0012	0.0013	0	0	0	0.0022	0	0	0	0	0	0	0	0.0032	0.0081	0.0055	0.0118	0.0028	0.0069	0	0	0.0095	0.0037	0	0.0007	0.0051	0.0013	0	0	0
asv747	Bacteria	Acidobacteriota	Vicinamibacteria	Vicinamibacterales	Vicinamibacterales uc	Vicinamibacterales uc	0.0822	0.0039	0.0019	0.0037	0.0013	0.0017	0	0.0037	0.0158	0.0411	0.0266	0.0192	0.0334	0.0597	0.0275	0.0804	0.0175	0	0.0022	0	0	0	0	0.0736	0	0	0.0016	0.0027	0.0011	0	0	0.0007	0.0007	0.0041	0.0032	0	0.0047	0.0502	0.0137	0.0386	0.0101	0.003	0.0123
asv748	Bacteria	Proteobacteria	Gammaproteobacteria	Thiomicrospirales	Thioglobaceae	SUP05_cluster	0.0231	0.0013	0.0019	0.0128	0.013	0.0238	0.0106	0.0316	0.0102	0.0303	0.0061	0.0016	0.0094	0.0398	0.0213	0	0	0.0028	0.0045	0	0	0	0	0	0	0	0.0048	0.0202	0.0248	0.0096	0.0084	0.009	0.0043	0	0.0138	0.0184	0	0.0187	0.0326	0.0013	0.0013	0	0
asv749	Bacteria	Verrucomicrobiota	Verrucomicrobiae	Verrucomicrobiales	Rubritaleaceae	Rubritalea	0	0.0013	0.0019	0.0548	0.1348	0.0238	0	0.0019	0.0009	0.0071	0	0.0016	0	0	0.0013	0	0	0.0014	0	0.0958	0.3375	0.1909	0.1315	0.092	0	0.009	0.0111	0.0027	0.0036	0	0.0281	0.009	0.0007	0.0041	0	0	0	0	0	0	0	0	0
asv750	Bacteria	Proteobacteria	Alphaproteobacteria	Rhodospirillales	Rhodospirillaceae	Rhodospirillaceae uc	0.0013	0.0361	0.0693	0.0128	0.0052	0.017	0.0106	0.0019	0.0065	0.0143	0.002	0	0.0146	0.0037	0.01	0.0012	0.0064	0	0.0011	0.0135	0.0048	0	0	0.0184	0.0043	0.0018	0	0.0013	0.0021	0.0011	0.0084	0.0131	0.0273	1.3425	0.0286	0.0819	0.2631	0.0043	0.0687	0.009	0.1304	0.0903	0.0854
asv751	Bacteria	Marinimicrobia_SAR406	Marinimicrobia_SAR406 uc	Marinimicrobia_SAR406 uc	Marinimicrobia_SAR406 uc	Marinimicrobia_SAR406 uc	0.0244	0.0013	0.0212	0.0201	0.0013	0	0.0064	0.0074	0.014	0.0178	0.0389	0.0784	0.0554	0.0435	0.1152	0.2353	0.1159	0	0.0022	0.0021	0.0048	0.0032	0.0188	0.1932	0.0054	0	0.0238	0	0.0002	0	0.0014	0.0014	0	0	0.0032	0.0092	0.0104	0.0689	0.0257	0.0643	0.0451	0.0081	0.0079
asv752	Bacteria	Proteobacteria	Alphaproteobacteria	Rhizobiales	Devosiaceae	Devosia	0.0013	0.0013	0.0154	0	0	0.0034	0	0	0	0	0	0	0	0	0	0	0	0	0	0.001	0.0048	0.0032	0.0188	0.1288	0	0.0144	0.0021	0	0	0	0	0.0007	0	0.0008	0	0	0	0.0022	0	0.0206	0.0061	0	0
asv753	Bacteria	Proteobacteria	Alphaproteobacteria	Rhodospirillales	Magnetospiraceae	Magnetospiraceae uc	0.0205	0.0026	0.0058	0	0.0065	0	0.0042	0.0074	0.013	0.0286	0.0061	0.0032	0.024	0.0199	0.015	0.0198	0.0111	0.0014	0.0011	0	0.0016	0	0	0.0184	0	0.0018	0.0058	0	0.0002	0	0.0042	0.0041	0.0022	0	0.0011	0.011	0	0.0524	0.0378	0.0501	0.0094	0.002	0
asv754	Bacteria	Proteobacteria	Alphaproteobacteria	Sphingomonadales	Sphingomonadaceae	Sphingomonas	0	0	0	0	0	0	0.0064	0	0	0	0	0	0	0	0	0	0	0	0	0.0333	0.0032	0.0064	0	0.0184	0.0011	0.0664	0.0074	0.0094	0.0002	0	0	0	0	0.0017	0	0	0	0	0	0	0	0	0.0018
asv755	Bacteria	Proteobacteria	Alphaproteobacteria	SAR11	SAR11 Clade II	SAR11 Clade II uc	0.0436	0.0181	0.0424	0.011	0.0272	0.0136	0.0276	0.0334	0.014	0.0375	0.0328	0.0784	0.0282	0.0137	0.015	0.0268	0.0111	0.0113	0.0022	0.0292	0.0112	0.0095	0	0.0368	0.0087	0.009	0.0016	0.0027	0.0018	0.0032	0.0084	0.0097	0.0108	0.0347	0.0254	0.0166	0.0997	0.023	0.0343	0.0051	0.0659	0.0386	0.0704
asv756	Bacteria	Planctomycetota	Phycisphaerae	Phycisphaerales	Phycisphaeraceae	Urania-1B-19_marine_sediment_group	0.0026	0	0	0.0037	0.0078	0.0017	0.0021	0.0334	0.0242	0.0178	0.0266	0.008	0.0522	0.0535	0.0613	0.028	0.0333	0.0155	0.0022	0.0052	0	0	0	0	0	0	0.0111	0.0094	0.0055	0.0021	0.0098	0.0304	0.0022	0	0.0201	0.0101	0.0028	0.028	0.0051	0.0116	0.0034	0	0
asv757	Bacteria	Proteobacteria	Gammaproteobacteria	Oceanospirillales	Halomonadaceae	Salinicola	0.018	0.009	0.0116	0	0	0	0	0	0	0	0	0	0.001	0.0012	0	0	0	0	0	0	0	0	0	0	0	0	0	0	0	0	0	0	0	0	0	0	0	0	0	0	0	0	0
asv758	Bacteria	Proteobacteria	Alphaproteobacteria	Rhodospirillales	Magnetospiraceae	Magnetospiraceae uc	0.0154	0.0103	0.0039	0	0.0026	0.0102	0.0064	0	0.014	0.0303	0.0184	0.008	0.0334	0.0696	0.0463	0.0326	0.0238	0.0028	0.0022	0.0281	0.0064	0.0032	0.0376	0	0.0065	0.0377	0.0021	0.0027	0.0119	0.0032	0.0028	0.0076	0.0065	0.0215	0.0021	0.0083	0.0133	0.0165	0.0309	0.0283	0.0256	0.0355	0.0176
asv759	Bacteria	Proteobacteria	Alphaproteobacteria	Defluviicoccales	Defluviicoccales uc	Defluviicoccales uc	0.0116	0.0026	0	0.0018	0.0091	0	0.0021	0.0074	0.0112	0.0071	0.0123	0	0.0125	0.0099	0.0238	0.0082	0.0048	0.0028	0.0045	0	0	0	0	0	0	0.0126	0	0.004	0.0027	0.0043	0.0056	0.0035	0.0007	0	0.0064	0.0018	0	0.0165	0.0189	0.0206	0.0013	0	0
asv760	Bacteria	Proteobacteria	Alphaproteobacteria	Rhodospirillales	AEGEAN-169	AEGEAN-169 uc	0.018	0.0026	0.0058	0.0091	0.0324	0.0136	0.0106	0.0074	0.0205	0.0089	0.0041	0.008	0.0136	0.0137	0.0013	0	0	0.0042	0.0011	0.001	0.0016	0.0016	0	0	0.0022	0.0018	0.0011	0.004	0.0171	0.0161	0.0126	0.0152	0.0014	0	0.018	0.0083	0.0038	0.0115	0.0206	0.0051	0.0087	0.003	0.0018
asv761	Bacteria	Verrucomicrobiota	Verrucomicrobiae	Opitutales	Puniceicoccaceae	MB11C04	0.0039	0	0	0.0037	0.0713	0.1173	0.0913	0.0446	0.0307	0.0161	0.0164	0	0.0073	0.0261	0.0138	0.0012	0	0	0	0	0	0	0	0.0184	0	0	0	0	0.0021	0.0011	0.0042	0.0159	0	0	0.0339	0.0359	0	0.0007	0.0069	0.0039	0.0007	0	0
asv762	Bacteria	Proteobacteria	Gammaproteobacteria	OM182	OM182 uc	OM182 uc	0.0167	0	0	0	0.0169	0.0221	0.0191	0.026	0.0428	0.0393	0.0328	0	0.0428	0.0672	0.0338	0.0175	0	0.0014	0	0	0	0	0	0	0	0	0	0.0013	0.0007	0	0	0	0	0	0.0095	0.0046	0	0.0043	0.036	0.0681	0.0363	0.0132	0.0018
asv763	Bacteria	Proteobacteria	Alphaproteobacteria	Sphingomonadales	Sphingomonadaceae	Novosphingobium	0	0	0	0	0	0	0.0021	0	0	0	0	0	0	0	0	0	0	0	0	0.0552	0.0272	0.0095	0	0.1288	0.0087	0.0161	0.0037	0	0.0002	0	0	0	0	0	0	0	0	0	0	0	0	0	0
asv764	Bacteria	Bacteroidota	Bacteroidia	Flavobacteriales	NS9	NS9 uc	0	0	0	0.0055	0	0.0085	0.0042	0.0019	0	0	0	0	0	0	0	0	0	0.0197	0.0011	0	0	0	0.0188	0	0	0	0.0101	0	0.0059	0	0.0014	0.0014	0.0014	0	0	0	0	0	0	0	0	0	0
asv765	Bacteria	Proteobacteria	Gammaproteobacteria	JTB23	JTB23 uc	JTB23 uc	0.0218	0.0194	0.0212	0.0018	0.0013	0.0017	0.0064	0.0056	0.0074	0.0143	0.0123	0.0096	0.0209	0.0298	0.0263	0.0128	0.0079	0	0	0.0135	0.0112	0.0032	0.0376	0.0276	0.0011	0.0179	0.0005	0	0.0005	0.0011	0.0014	0.0014	0.018	0.3032	0.017	0.0331	0.0845	0.0036	0.0103	0.0141	0.0545	0.0375	0.0431
asv766	Bacteria	Proteobacteria	Alphaproteobacteria	SAR11	SAR11 Clade I	SAR11 Clade Ib	0.0321	0.0232	0.0327	0.0384	0.0065	0.0068	0.017	0.0037	0.0214	0.0268	0.0143	0.1249	0.0178	0.0137	0.0563	0.0932	0.0413	0.0014	0.0011	0.001	0.0032	0.0095	0	0.0184	0.0022	0	0.0026	0.0027	0.0021	0.0032	0.0295	0.0235	0.023	0.0091	0.0042	0.0138	0.0418	0.0301	0.024	0.0129	0.0256	0	0.0141
asv768	Bacteria	Proteobacteria	Alphaproteobacteria	Thalassobaculales	Nisaeaceae	OM75	0.0013	0.0349	0.0578	0.011	0.0013	0.0204	0.0297	0	0.0009	0.0018	0.002	0.0032	0.0042	0.0037	0.0038	0.0012	0.0016	0	0.0033	0.0708	0.0176	0.0239	0	0.0368	0.0206	0.0341	0.0032	0	0.0014	0.0043	0.0014	0.0028	0.0086	0.0735	0.0011	0.0156	0.0142	0	0.0051	0.0013	0.0134	0.0315	0.0114
asv770	Bacteria	Proteobacteria	Alphaproteobacteria	SAR11	SAR11 Clade II	SAR11 Clade II uc	0.018	0.009	0.0058	0.0219	0.022	0.0153	0.034	0.0334	0.0223	0.0303	0.0246	0.008	0.0115	0.0037	0.0113	0.0047	0.0048	0.0056	0.0056	0.0135	0	0.0064	0	0	0	0	0.0021	0.0027	0.0027	0.0064	0.0042	0.011	0.0022	0.0132	0.0434	0.0285	0.0057	0.0108	0.0343	0.0051	0.0141	0.0132	0.0255
asv771	Bacteria	Proteobacteria	Alphaproteobacteria	SAR11	SAR11 Clade I	SAR11 Clade Ia	0.0295	0.0077	0.0231	0.0384	0.0207	0.0153	0.017	0.0223	0.027	0.0125	0.0143	0.0096	0.023	0.0124	0.01	0.0035	0.0064	0.0028	0.0067	0.0052	0.008	0.0064	0.0188	0.0644	0.0022	0	0.0085	0.0094	0.0128	0.0161	0.0126	0.0255	0.0151	0	0.036	0.0239	0.0171	0.0222	0.0481	0.018	0.004	0.0274	0.0018
asv772	Bacteria	Planctomycetota	Planctomycetes	Pirellulales	Pirellulaceae	Pirellulaceae uc	0.0141	0.0013	0	0.0037	0	0	0	0	0.0065	0.0071	0.0102	0.0384	0.0136	0.0199	0.0313	0.0233	0.0349	0.0014	0.0011	0.001	0	0	0	0.046	0.0663	0.009	0.0159	0.0013	0.0009	0	0	0.0021	0.0014	0.005	0	0.0018	0	0.0165	0.0069	0.0077	0.0074	0.002	0.0088
asv773	Bacteria	Proteobacteria	Alphaproteobacteria	SAR11	SAR11 Clade I	SAR11 Clade Ia	0.009	0	0	0.0091	0.0169	0.0051	0.0106	0.0093	0.0102	0	0.0041	0	0.0042	0.0062	0.0025	0.0023	0	0.0028	0.0011	0	0	0	0	0	0	0	0.0048	0.0108	0.0141	0.0075	0.0154	0.0097	0.0057	0	0.0106	0.0046	0.0019	0.0029	0.0154	0.0167	0.0007	0	0
asv774	Bacteria	Proteobacteria	Alphaproteobacteria	SAR11	SAR11 Clade IV	SAR11 Clade IV uc	0	0.1278	0.1522	0.0219	0.0026	0.0374	0.0425	0.0019	0.0009	0.0071	0	0.0064	0.0052	0	0.005	0.0058	0.0048	0	0.0033	0.1406	0.0944	0.0684	0.0376	0.0184	0	0.0054	0.0037	0.0013	0.0011	0.0075	0.0224	0.0117	0.0575	0.0653	0.018	0.0276	0.0598	0.005	0.0069	0.0051	0.0464	0.1268	0.0229
asv775	Archaea	Crenarchaeota	Nitrososphaeria	Nitrosopumilales	Nitrosopumilaceae	Cand_Nitrosopelagicus	0.059	0.0013	0	0.0055	0.0156	0.0017	0.0106	0.0223	0.0289	0.0161	0.0225	0.0048	0.0554	0.0236	0.0213	0.007	0.0016	0.0028	0.0022	0	0	0	0	0	0	0	0.0005	0.004	0.0016	0.0043	0.0126	0.0152	0	0	0.0117	0.011	0	0.038	0.0275	0.0334	0.0128	0	0
asv776	Bacteria	Bacteroidota	Bacteroidia	Flavobacteriales	NS9	NS9 uc	0	0.0065	0.0039	0.0164	0.0078	0.0068	0.0042	0	0.0009	0	0	0	0	0	0.0025	0	0.0254	0.0028	0.0033	0.0458	0.0352	0.0732	0.0376	0.0092	0.1944	0.4844	0.0731	0	0.0014	0.0011	0	0.0007	0.0029	0.0008	0	0.0009	0	0	0	0	0	0.0051	0
asv777	Bacteria	Proteobacteria	Alphaproteobacteria	Sneathiellales	Sneathiellaceae	Sneathiellaceae uc	0.0732	0.0155	0.0116	0.0018	0.0039	0.0068	0	0.0019	0.0074	0.0143	0.0082	0.008	0.0094	0.0062	0.0225	0.0105	0	0	0.0011	0.0031	0.0032	0	0	0	0.0022	0.009	0.0016	0.0013	0.0007	0	0.0028	0.0014	0.0086	0.0264	0.0042	0.0064	0.0114	0.0136	0.0137	0.0167	0.0242	0.0172	0.0132
asv778	Bacteria	Proteobacteria	Alphaproteobacteria	SAR11	SAR11 Clade I	SAR11 Clade Ia	0.0167	0.0013	0	0.0183	0.0259	0.0068	0.017	0.0093	0.0177	0.0036	0.0041	0	0.0136	0.0037	0.0038	0.0012	0	0.0014	0.0022	0	0	0	0	0	0	0	0.0021	0.0148	0.0137	0.015	0.0084	0.0173	0.0072	0	0.0106	0.0055	0	0.0029	0.012	0.0167	0.0007	0	0
asv779	Bacteria	Proteobacteria	Alphaproteobacteria	SAR11	SAR11 Clade I	SAR11 Clade Ia	0.0154	0	0	0.0091	0.0169	0.0068	0.0042	0.0316	0.013	0.0089	0.0102	0.0016	0.0136	0.0075	0.0025	0	0	0.007	0.0022	0	0	0	0	0	0	0	0.0042	0.0161	0.0114	0.0075	0.007	0.0117	0.0072	0	0.0519	0.0267	0.0104	0.0244	0.0172	0.0116	0.0061	0	0
asv780	Bacteria	Proteobacteria	Gammaproteobacteria	SAR86	SAR86 uc	SAR86 uc	0.0051	0.062	0.0578	0.0219	0.0013	0.0085	0.0212	0	0.0019	0.0107	0.002	0.0064	0.0084	0.0025	0.0063	0.0023	0.0159	0	0.0123	0.0687	0.0448	0.0541	0.0564	0.0184	0.0087	0.0144	0.0238	0.0027	0.0059	0.0064	0.014	0.0145	0.0682	0.0347	0.0053	0.0083	0.0256	0.0151	0.0103	0.0103	0.0444	0.0335	0.0414
asv781	Bacteria	Proteobacteria	Alphaproteobacteria	SAR11	SAR11 Clade II	SAR11 Clade II uc	0.0218	0	0	0.0055	0.0311	0.0068	0.017	0.0279	0.0344	0.0482	0.0184	0.0016	0.0282	0.0174	0.0063	0.0093	0.0032	0.0042	0.0011	0	0	0	0	0	0	0	0.0011	0.0013	0.0027	0.0064	0.0056	0.011	0	0	0.0117	0.012	0.0009	0.0251	0.0172	0.0283	0.0121	0	0.0035
asv782	Bacteria	Bacteroidota	Bacteroidia	Flavobacteriales	NS9	NS9 uc	0.0039	0.0026	0.0058	0.0256	0	0.0068	0	0	0	0	0	0	0	0	0	0	0	0.0056	0.0067	0.0135	0.08	0.0255	0	0	0.0304	0.0144	0.0011	0.0686	0.0351	0.0203	0.0056	0.0214	0.0007	0.0058	0	0	0	0	0	0	0	0	0
asv783	Bacteria	Proteobacteria	Alphaproteobacteria	Thalassobaculales	Nisaeaceae	OM75	0	0.0361	0.025	0	0	0.0034	0	0	0	0	0	0.0016	0	0	0.0025	0	0	0	0	0.0989	0.0176	0.0159	0.1127	0	0.0022	0.0126	0.0005	0	0	0	0	0	0.0036	0.0562	0.0011	0.0009	0.0009	0	0	0	0.0148	0.0457	0.0097
asv784	Bacteria	Bacteroidota	Bacteroidia	Flavobacteriales	NS9	NS9 uc	0.0039	0.0065	0.0019	0.0018	0.0052	0.0136	0	0.013	0.0074	0	0.0123	0	0	0	0	0	0.0048	0.4168	0.1192	0	0	0	0	0	0.0749	0.0144	0.0159	0	0.0002	0	0	0	0	0	0	0	0	0	0.0034	0	0	0	0.0009
asv785	Bacteria	Proteobacteria	Alphaproteobacteria	Rhodospirillales	Magnetospiraceae	Magnetospiraceae uc	0.009	0	0	0	0.0156	0.0034	0.0042	0.0223	0.014	0.0214	0.0205	0.0032	0.0178	0.0361	0.0088	0.0082	0.0016	0	0.0011	0	0	0	0	0.0092	0.0011	0	0	0	0.0027	0.0011	0.0084	0.0055	0	0	0.0117	0.0055	0.0076	0.0179	0.0275	0.0424	0.0128	0	0.0018
asv786	Bacteria	Chloroflexi	Anaerolineae	Anaerolineales	Anaerolineaceae	Anaerolineaceae uc	0.0911	0.0013	0.0096	0.0073	0.0026	0.0017	0.0149	0.0167	0.0344	0.0268	0.0348	0.0576	0.0637	0.0659	0.0488	0.0501	0.0445	0.0014	0	0.001	0.0032	0.0016	0	0.0552	0	0	0.0042	0.0027	0.0007	0	0.0056	0.0028	0.0029	0.0033	0.0011	0.0009	0.0133	0.0588	0.0189	0.0257	0.0202	0.0051	0.0167
asv787	Bacteria	Proteobacteria	Alphaproteobacteria	SAR11	SAR11 Clade II	SAR11 Clade II uc	0.0205	0	0.0077	0.0055	0.0324	0.0119	0.017	0.0334	0.041	0.0196	0.0533	0	0.0324	0.0199	0.0088	0.0151	0.0016	0.0014	0.0011	0	0	0	0	0	0.0076	0.0036	0.0021	0.0013	0.0041	0	0.0028	0.0117	0.0022	0	0.0233	0.0138	0.0019	0.0301	0.0292	0.0296	0.002	0	0
asv788	Bacteria	Proteobacteria	Alphaproteobacteria	SAR11	SAR11 Clade II	SAR11 Clade II uc	0.0141	0.0077	0.0039	0.0091	0.0117	0.0119	0.0085	0.0074	0.0074	0.0178	0.0102	0.0032	0.0115	0.0099	0.0013	0.0035	0	0.0014	0	0.0021	0.0048	0	0.0188	0	0	0	0.0021	0.0027	0.0025	0.0096	0.0042	0.0152	0.0029	0.0033	0.0286	0.0184	0.0019	0.0144	0.0137	0.0154	0.0101	0.0071	0.0035
asv789	Bacteria	Proteobacteria	Alphaproteobacteria	Rhodospirillales	Magnetospiraceae	Magnetospiraceae uc	0	0.0374	0.0193	0.0055	0	0.0034	0.0106	0	0.0019	0	0.0041	0	0.0031	0	0.0075	0	0.0079	0	0.0011	0.0708	0.032	0.0223	0	0	0.0043	0.0072	0.0005	0	0.0007	0.0011	0	0	0.0007	0.014	0.0011	0.0028	0.0019	0	0	0	0.0148	0.0751	0.0106
asv791	Bacteria	Planctomycetota	Planctomycetes	Planctomycetales	Planctomycetales uc	Planctomycetales uc	0.0026	0.0052	0.0135	0.0347	0.0013	0.0068	0.0042	0	0	0.025	0.0164	0.1457	0.0178	0.0298	0.1327	0.2982	0.1842	0.0028	0.0011	0.0042	0.0032	0	0	0.1748	0	0.0269	0.0583	0	0.0021	0.0011	0	0	0.0007	0.0198	0.0095	0.0083	0.0408	0.0029	0.0069	0.0077	0.0377	0.0081	0.0255
asv792	Bacteria	Proteobacteria	Gammaproteobacteria	Ectothiorhodospirales	Ectothiorhodospiraceae	Ectothiorhodospiraceae uc	0.0218	0.0039	0.0019	0	0.0052	0.0034	0.0021	0	0.0093	0	0.0102	0	0.0031	0	0	0	0.0032	0.0605	0.0925	0.0073	0.0016	0.0032	0	0	0.0011	0.0036	0.0344	0.0498	0.0602	0.03	0.0042	0.0097	0.0036	0.0017	0	0.0064	0.0104	0	0.0034	0	0.0034	0.0071	0.0035
asv793	Bacteria	Actinobacteriota	Acidimicrobiia	Microtrichales	Microtrichaceae	Sva0996	0.0809	0	0	0.0018	0.0765	0.0017	0.0149	0.0371	0.0857	0.1017	0.0922	0	0.0898	0.138	0.0401	0.0256	0.0016	0	0	0	0	0	0	0	0	0	0	0	0	0	0	0	0	0	0.0011	0	0	0.0072	0.0051	0.0733	0.0141	0.0051	0
asv794	Bacteria	Planctomycetota	Planctomycetes	Planctomycetales	Gimesiaceae	Gimesiaceae uc	0	0.009	0.0173	0.0055	0	0.0034	0.0085	0.0019	0	0.0071	0.0041	0.0624	0.0031	0.005	0.0613	0.0582	0.0667	0	0	0.0104	0.0144	0.0032	0	0.1288	0	0	0.0053	0	0	0	0	0	0.0007	0.0107	0	0.0037	0.0085	0	0	0	0.0061	0.0203	0.0414
asv795	Bacteria	Proteobacteria	Alphaproteobacteria	SAR11	SAR11 Clade I	SAR11 Clade Ia	0.0141	0.0284	0.0289	0.0146	0.0078	0.0119	0.0149	0.0111	0.0074	0.0054	0.0061	0.0064	0.0042	0.0012	0.0038	0	0.0032	0.0028	0.0078	0.0135	0.0064	0.0016	0	0	0.0033	0.0054	0.0064	0.0121	0.0059	0.015	0.014	0.0124	0.0172	0.0099	0.0074	0.0138	0.0218	0.0072	0.0103	0.0039	0.0081	0.0152	0.0053
asv796	Bacteria	Proteobacteria	Alphaproteobacteria	Rickettsiales	Mitochondria	Mitochondria uc	0.0013	0.1097	0.1156	0.0055	0	0	0	0.0019	0	0	0	0	0.001	0	0	0	0.0016	0	0	0.1187	0.3391	0.1575	0.0939	0.0184	0	0.0108	0.0026	0	0	0	0.0028	0	0.0057	0.0008	0	0	0	0	0	0	0	0	0
asv797	Bacteria	Proteobacteria	Gammaproteobacteria	Alteromonadales	Colwelliaceae	Colwellia	0.0077	0.0542	0.0578	0.0164	0	0.0034	0.0021	0	0	0	0	0.0048	0	0	0	0.0023	0	0.007	0.0056	0.0302	0.016	0.0302	0	0	0.0836	0.0287	0.0461	0.0121	0.0048	0.0064	0.0042	0.0035	0.0007	0.0041	0.0021	0.0009	0.0019	0	0.0051	0.0064	0.0047	0	0.0035
asv798	Bacteria	Marinimicrobia_SAR406	Marinimicrobia_SAR406 uc	Marinimicrobia_SAR406 uc	Marinimicrobia_SAR406 uc	Marinimicrobia_SAR406 uc	0.0141	0	0	0.0164	0.0013	0.0034	0.0021	0.0019	0.0149	0.0196	0.0287	0.016	0.0386	0.0373	0.0776	0.3785	0.1937	0.0014	0.0033	0	0.0128	0	0	0.0828	0.0043	0	0.0058	0	0	0	0	0	0	0	0.0021	0	0.0028	0.0043	0	0.0334	0.0007	0.002	0.015
asv799	Bacteria	Proteobacteria	Gammaproteobacteria	Oceanospirillales	Pseudohongiellaceae	Pseudohongiella	0	0	0	0	0.0039	0.0017	0	0	0.0019	0.0178	0.0041	0.0016	0.0178	0.0249	0.0163	0.0093	0.0032	0	0	0	0	0	0	0	0	0	0	0.004	0.0002	0	0	0	0	0	0	0.0018	0	0.0014	0.0034	0.0026	0.0034	0	0
asv800	Bacteria	Proteobacteria	Alphaproteobacteria	SAR11	SAR11 uc	SAR11 uc	0.0372	0.0052	0.0135	0.0256	0.0052	0.0102	0.0255	0.0019	0.0149	0.0178	0.0205	0.08	0.0397	0.0187	0.0351	0.1235	0.0413	0.0042	0.0022	0	0.008	0	0	0.0368	0.0011	0.0054	0.0074	0	0.0023	0.0011	0.014	0.011	0.0108	0.0008	0.0117	0.0138	0.0712	0.0294	0.0223	0.009	0.0249	0.0041	0.0246
asv801	Bacteria	Proteobacteria	Alphaproteobacteria	Rhodospirillales	AEGEAN-169	AEGEAN-169 uc	0.0167	0.009	0.0058	0.0055	0.0104	0.0187	0.0191	0.0186	0.0177	0.0143	0.0164	0.0032	0.0115	0.0112	0.0025	0.0023	0.0016	0.0014	0.0033	0.0292	0.0032	0.0032	0.0188	0	0.013	0.0126	0.0021	0.0242	0.0116	0.0214	0.0281	0.0214	0.0057	0.0207	0.0148	0.011	0.0142	0.0165	0.0103	0.0064	0.0047	0.0081	0.0044
asv802	Bacteria	Bacteroidota	Bacteroidia	Flavobacteriales	NS9	NS9 uc	0.0051	0	0	0.0055	0.0039	0.0034	0	0	0.0019	0	0	0	0	0	0	0	0	0.0042	0.0011	0.001	0.0064	0	0	0.0552	0	0	0.0032	0.0027	0.0023	0.0021	0.0014	0.0062	0	0	0.0445	0.0064	0.0057	0	0.0069	0	0	0	0
asv803	Bacteria	Proteobacteria	Gammaproteobacteria	JTB23	JTB23 uc	JTB23 uc	0.018	0.0529	0.025	0.0037	0.0013	0.0017	0.0085	0.0019	0	0.0089	0.002	0.0272	0.0094	0.0025	0.015	0.0082	0.0064	0	0	0.0167	0.0176	0.0032	0	0	0	0.0018	0	0	0	0	0.0056	0.0041	0.0057	0.1743	0	0.0074	0.0456	0.0108	0.0103	0.0141	0.0982	0.2151	0.1831
asv806	Bacteria	Proteobacteria	Alphaproteobacteria	SAR11	SAR11 Clade I	SAR11 Clade Ib	0.0411	0.0013	0	0.0018	0.013	0.0034	0.0021	0.0241	0.0326	0.0286	0.0205	0.0048	0.0282	0.0162	0.0063	0.0151	0	0	0	0	0	0	0	0	0	0	0.0016	0.0054	0.0043	0.0054	0.0182	0.0062	0	0	0.0095	0.0009	0.0019	0.0481	0.0223	0.0103	0.0034	0	0.0018
asv807	Bacteria	Chloroflexi	Dehalococcoidia	SAR202	SAR202 uc	SAR202 uc	0.0051	0	0.0039	0	0.0156	0.0119	0.0085	0.0241	0.0168	0.0107	0.0082	0.0016	0.0157	0.0211	0.0088	0.0058	0.0095	0	0.0056	0.0021	0	0	0	0.0092	0	0.009	0.0355	0	0	0	0.0014	0.0007	0.0014	0.0017	0.0064	0.0055	0	0.0029	0.0051	0.0129	0.004	0.001	0.0018
asv808	Bacteria	Chloroflexi	Dehalococcoidia	S085	S085 uc	S085 uc	0.1053	0.0013	0	0	0.0039	0	0.0042	0.0204	0.0512	0.0464	0.0246	0.0064	0.07	0.1045	0.0401	0.0361	0.0079	0	0.0011	0.001	0.0016	0	0	0.0184	0.0033	0	0.0011	0	0.0002	0	0.0028	0	0	0.0132	0	0	0.0066	0.0502	0.0137	0.0437	0.0229	0.0254	0.0326
asv809	Bacteria	Proteobacteria	Alphaproteobacteria	SAR11	SAR11 Clade I	SAR11 Clade Ib	0.0308	0.0026	0.0019	0.0073	0.0117	0.0017	0.0064	0.0204	0.0242	0.0178	0.0143	0.0064	0.046	0.0187	0.01	0.0175	0.0064	0	0.0011	0	0	0	0	0.0092	0	0	0.0011	0.0013	0.0039	0.0043	0.0112	0.0083	0.0022	0	0.0159	0.0064	0	0.0718	0.0343	0.0488	0.0067	0	0.0035
asv810	Bacteria	Bacteroidota	Bacteroidia	Flavobacteriales	Flavobacteriaceae	Winogradskyella	0.0051	0.0142	0.0173	0.0073	0.0052	0.0017	0	0.0037	0	0.0018	0.0041	0	0.0031	0	0.0088	0.0035	0.0064	0.0028	0.0011	0.0781	0.0816	0.0207	0	0.0552	0	0.0179	0.0424	0.004	0.0005	0.0021	0.0098	0.0076	0.0072	0.014	0.0053	0.0046	0.0418	0.0072	0.0017	0.0064	0.0437	0.0051	0.0053
asv811	Bacteria	Acidobacteriota	Vicinamibacteria	Vicinamibacterales	Vicinamibacterales uc	Vicinamibacterales uc	0.0064	0	0	0	0.0052	0	0	0.0019	0.0112	0.0268	0.0184	0	0.0188	0.056	0.0063	0.0175	0	0	0.0011	0	0	0	0	0	0	0	0	0	0	0	0	0	0	0	0	0.0028	0.0019	0.0022	0.0051	0.0051	0.0034	0.001	0
asv812	Bacteria	Bacteroidota	Bacteroidia	Flavobacteriales	NS9	NS9 uc	0.0436	0.0219	0.0116	0	0.0194	0.0153	0.0382	0.0149	0.027	0.05	0.0471	0.0048	0.0689	0.1293	0.1052	0.021	0.0524	0	0.0011	0.0156	0.0096	0.0016	0	0.0184	0.0098	0.0197	0.0064	0.0013	0	0	0.0042	0.0007	0.0093	0.0694	0.0074	0.012	0.0171	0.0144	0.0103	0.027	0.0451	0.0406	0.0088
asv813	Bacteria	Proteobacteria	Alphaproteobacteria	SAR11	SAR11 Clade I	SAR11 Clade Ia	0.0128	0.0026	0.0039	0.0128	0.0272	0.0221	0.0085	0.0204	0.0168	0.0071	0.0041	0	0.0021	0.0012	0.0025	0.0035	0.0016	0.0028	0.0011	0	0	0	0	0	0.0043	0.0036	0.0016	0.004	0.0016	0.0043	0.0014	0.011	0.005	0	0.0254	0.0064	0.0028	0.0029	0.0051	0.0064	0.0007	0	0.0053
asv814	Bacteria	Nitrospinota	Nitrospinia	Nitrospinales	Nitrospinaceae	Nitrospina	0.0295	0	0	0.0164	0.0532	0.0374	0.0489	0.0631	0.0577	0.0339	0.0184	0	0.0188	0.0137	0.0113	0.0012	0	0.0042	0.0011	0	0.0032	0	0	0.0644	0	0	0.0106	0.0027	0.0087	0.0064	0.0098	0.0366	0	0	0.0159	0.0193	0.0152	0.0172	0.0086	0.0103	0.0047	0	0
asv815	Bacteria	Planctomycetota	Planctomycetes	Pirellulales	Pirellulaceae	Blastopirellula	0.0039	0	0	0.0018	0.0298	0.0085	0.0276	0.0074	0.0242	0.0089	0.0061	0	0.0042	0.0112	0	0.0023	0	0.0028	0.0011	0	0	0	0	0	0.0033	0	0.0095	0.0121	0.0107	0.0021	0.0042	0.0221	0	0	0.018	0.0331	0.0028	0.0108	0.0395	0.0116	0	0	0
asv816	Bacteria	Proteobacteria	Alphaproteobacteria	Defluviicoccales	Defluviicoccales uc	Defluviicoccales uc	0.0385	0.0013	0.0039	0.0219	0	0	0.0021	0.0149	0.0158	0.0125	0.0143	0.024	0.0292	0.0522	0.0163	0.0186	0.0064	0.0014	0	0.0062	0.0128	0.0048	0.0188	0	0.0033	0.0036	0.0016	0.0013	0.0011	0	0.0042	0.0007	0	0	0.0064	0	0	0.0517	0.0326	0.0308	0.0188	0	0
asv817	Bacteria	Proteobacteria	Gammaproteobacteria	Alteromonadales	Alteromonadaceae	Paraglaciecola	0	0.0013	0.0154	0.0018	0.0026	0.0238	0.0404	0.026	0.0642	0.5391	0.1558	0.2641	0.4899	1.0732	0.288	0.4368	0.4494	0.0282	0.0089	0.0083	0.0224	0.0207	0	0	0.0076	0	0.0016	0.0013	0.0046	0.0021	0	0.0028	0.0043	0.0008	0	0	0	0	0	0	0.0013	0	0
asv818	Bacteria	Proteobacteria	Alphaproteobacteria	Rhodospirillales	Magnetospiraceae	Magnetospiraceae uc	0.0077	0	0	0	0.0143	0.0153	0.0085	0.0093	0.0112	0	0.0061	0	0.0063	0.0025	0	0	0	0	0	0	0	0	0	0	0	0	0	0.0094	0.0242	0.0171	0.0098	0.0173	0	0	0.0148	0.0055	0	0.0043	0.0172	0.0193	0.0034	0	0
asv819	Bacteria	Gemmatimonadota	BD2-11	BD2-11 uc	BD2-11 uc	BD2-11 uc	0.0231	0	0	0.0018	0.0013	0	0	0.013	0.0084	0.0107	0.0082	0	0.0386	0.0348	0.005	0.0175	0.0016	0	0	0	0	0	0	0	0	0	0.0011	0.0013	0.0002	0	0	0.0007	0	0	0	0	0	0.0057	0	0.0064	0	0	0
asv820	Bacteria	Marinimicrobia_SAR406	Marinimicrobia_SAR406 uc	Marinimicrobia_SAR406 uc	Marinimicrobia_SAR406 uc	Marinimicrobia_SAR406 uc	0.0026	0	0	0	0.0428	0.0136	0.0064	0.0594	0.1555	0.0393	0.0779	0.0032	0.0386	0.0249	0.0188	0.0047	0.0016	0	0	0	0	0	0	0	0	0	0.0026	0.0013	0.0007	0	0.0014	0.0083	0	0	0.0042	0.0046	0.0047	0.0007	0.0017	0.0501	0.0013	0	0
asv821	Archaea	Thermoplasmatota	Thermoplasmata	Marine_Group_II	Marine_Group_II uc	Marine_Group_II uc	0.0013	0.0026	0.0077	0.0037	0	0.0017	0.0021	0	0	0	0	0	0.0042	0	0.0125	0.0047	0.0079	0	0.0234	0.0479	0.0192	0.0286	0.0564	0	0.0217	0.1059	0.0376	0.0121	0.0011	0.0043	0.0014	0.0041	0	0.0207	0	0.0009	0	0	0	0	0	0.0051	0.0018
asv822	Bacteria	Verrucomicrobiota	Verrucomicrobiae	Arctic97B-4	Arctic97B-4 uc	Arctic97B-4 uc	0.0026	0.0258	0.0405	0.0311	0.0013	0.0187	0.0106	0	0.0009	0.0107	0.002	0.1009	0.0146	0.0062	0.0814	0.1072	0.0762	0	0	0.0479	0.0304	0.043	0	0.0276	0.0011	0.0215	0.0053	0	0.0021	0.0011	0.0098	0.0083	0.0259	0.1471	0.0106	0.0368	0.1235	0.0359	0.0275	0.0064	0.1251	0.0538	0.0466
asv823	Bacteria	Proteobacteria	Gammaproteobacteria	KI89A	KI89A uc	KI89A uc	0.0064	0.0142	0.025	0.011	0	0.0068	0.0085	0	0.0009	0.0268	0.0205	0.0624	0.0272	0.0572	0.0563	0.0512	0.0635	0	0.0011	0.001	0.0048	0	0	0.092	0.0011	0.0036	0.0085	0	0	0	0.007	0.0048	0.0101	0.0512	0.0021	0.023	0.1263	0.038	0.0257	0.0347	0.0706	0.0355	0.059
asv824	Bacteria	Proteobacteria	Gammaproteobacteria	SAR86	SAR86 uc	SAR86 uc	0	0.0258	0.0135	0.0037	0.0259	0.0068	0.0064	0.0056	0.0112	0.0071	0.002	0.0144	0.0178	0.0124	0.0075	0.0012	0.0032	0.0042	0.0111	0.0552	0.032	0.0557	0.0376	0	0.0065	0.0054	0.0154	0.0013	0.0141	0.0086	0.0196	0.0228	0.0237	0.0165	0.0021	0.0313	0.0275	0.0165	0.0189	0.0064	0.0175	0.0172	0.0229
asv825	Bacteria	Proteobacteria	Alphaproteobacteria	Rhodospirillales	AEGEAN-169	AEGEAN-169 uc	0.0308	0.0013	0	0.0055	0.0285	0.0068	0.0042	0.013	0.0196	0.0107	0.0041	0.0016	0.0104	0.005	0.0038	0.0012	0	0	0	0.001	0.0016	0	0	0	0	0.0018	0	0.0134	0.0237	0.0193	0.0196	0.0166	0	0.0017	0.0159	0.0046	0	0.0179	0.0223	0.0051	0.002	0	0.0044
asv826	Bacteria	Firmicutes	Bacilli	Staphylococcales	Staphylococcaceae	Staphylococcus	0	0.0026	0	0	0	0	0.0021	0	0	0.0214	0	0.0208	0.001	0	0	0	0	0	0	0	0.0016	0	0	0.0552	0.0174	0.0054	0.0037	0	0.0007	0	0	0	0	0.0041	0	0	0.0076	0.0007	0	0.0051	0	0.0406	0.1619
asv827	Bacteria	Actinobacteriota	Acidimicrobiia	Microtrichales	Microtrichaceae	Sva0996	0.0026	0.0116	0.0039	0.0037	0.0156	0.0119	0.0064	0.0037	0.0112	0.0411	0.0328	0.0144	0.0157	0.0584	0.179	0.1386	0.1636	0	0.0011	0.0073	0.0848	0.0684	0.0564	0.2024	0.0119	0.0413	0.0148	0	0	0	0	0	0.0007	0.0058	0.0011	0	0.0019	0.0007	0	0.0051	0.0121	0.0223	0.0713
asv828	Bacteria	Bacteroidota	Bacteroidia	Cytophagales	Cyclobacteriaceae	Roseivirga	0.0013	0.0052	0.0193	0	0.0091	0	0	0.0074	0.0158	0.0535	0.0123	0.0544	0.634	0.0361	0.1089	0.0268	0.1207	0.0352	0.1371	0.0021	0.008	0.0032	0.0188	0	0	0	0	0	0	0	0.0028	0.0014	0.0014	0.0066	0	0	0	0	0	0	0	0	0.022
asv829	Bacteria	Proteobacteria	Alphaproteobacteria	SAR11	SAR11 uc	SAR11 uc	0.0128	0	0.0039	0.0073	0.0169	0.0374	0.0234	0.026	0.0279	0.0321	0.0184	0.0016	0.0272	0.0137	0.005	0.0047	0	0	0.0022	0	0	0	0	0	0	0	0	0.0013	0.0007	0.0043	0.0028	0.0076	0.0022	0	0.0413	0.011	0.0028	0.0122	0.0172	0.0347	0.0034	0	0
asv830	Bacteria	Bacteroidota	Bacteroidia	Flavobacteriales	Flavobacteriaceae	NS5	0	0	0	0.0018	0.0078	0.0221	0.0064	0.013	0.0074	0.0054	0.002	0	0.001	0	0	0	0	0	0	0	0	0	0	0	0	0	0	0	0.0014	0.0011	0	0.0007	0	0	0.0106	0.0064	0	0.0029	0.0051	0.0013	0	0	0
asv831	Bacteria	Verrucomicrobiota	Verrucomicrobiae	Opitutales	Puniceicoccaceae	MB11C04	0.0051	0.009	0.0154	0.0146	0.0013	0.0085	0.0085	0.0019	0.0112	0.0036	0.002	0.0608	0.0178	0.0236	0.0213	0.0093	0.0254	0	0	0.025	0.0208	0.0127	0	0.1288	0.0043	0.0108	0.0117	0.0013	0.0023	0.0032	0.0056	0.009	0.0065	0.095	0	0.0156	0.0798	0.0309	0.012	0.009	0.1089	0.0944	0.1699
asv832	Bacteria	Proteobacteria	Alphaproteobacteria	SAR11	SAR11 Clade II	SAR11 Clade II uc	0.0218	0	0	0.0091	0.0207	0.0085	0.0234	0.0241	0.027	0.0107	0.0082	0.0016	0.0261	0.0112	0.0038	0.0035	0.0079	0.0014	0.0022	0	0.0016	0	0	0	0	0	0.0026	0.0027	0.003	0.0021	0	0.0097	0.0014	0	0.0318	0.0258	0.0047	0.0172	0.0172	0.0167	0.004	0.003	0
asv834	Bacteria	Proteobacteria	Alphaproteobacteria	SAR11	SAR11 Clade II	SAR11 Clade II uc	0.009	0.0013	0	0.0055	0.0156	0.0051	0.0106	0.0111	0.0121	0.0071	0.0041	0	0.0136	0.0075	0.0013	0	0.0016	0.0028	0.0022	0	0	0	0	0	0	0	0	0.004	0.0011	0.0011	0.0014	0.0083	0	0	0.0233	0.0138	0.0019	0.0108	0.024	0.0013	0.0054	0	0.0026
asv835	Bacteria	Verrucomicrobiota	Verrucomicrobiae	Opitutales	Puniceicoccaceae	Puniceicoccaceae uc	0.0077	0.0013	0.0019	0	0.0052	0	0.0085	0.0111	0.0372	0.0625	0.0266	0.0064	0.0533	0.0771	0.0538	0.0198	0.0159	0	0.0011	0	0	0	0	0	0	0.0018	0.009	0	0.0002	0	0.0014	0.0035	0	0.0017	0.0053	0.0064	0.0237	0.0409	0.0189	0.0321	0.0067	0.001	0.0044
asv836	Bacteria	Proteobacteria	Alphaproteobacteria	SAR11	SAR11 Clade II	SAR11 Clade II uc	0.0244	0.0052	0.0212	0.0128	0.013	0.0068	0.0191	0.026	0.0261	0.0161	0.0143	0.0416	0.0272	0.0137	0.01	0.007	0.0095	0.0042	0.0045	0.0167	0.008	0.0064	0.0188	0	0.0033	0.0054	0.0042	0.0067	0.003	0.0021	0.007	0.0083	0.0079	0.0182	0.0201	0.012	0.0399	0.0172	0.0086	0.0051	0.0303	0.0193	0.0308
asv837	Bacteria	PAUC34f	PAUC34f uc	PAUC34f uc	PAUC34f uc	PAUC34f uc	0.0218	0	0.0019	0	0.0013	0.0017	0	0.0074	0.0158	0.0018	0.0143	0	0.0167	0.0311	0.0025	0.0058	0.0048	0	0	0	0	0	0	0.0184	0	0	0.0005	0	0	0	0	0	0	0	0.0042	0.0009	0.0038	0.0057	0	0.0013	0.002	0	0.0062
asv838	Archaea	Thermoplasmatota	Thermoplasmata	Marine_Group_II	Marine_Group_II uc	Marine_Group_II uc	0.009	0.0039	0.0154	0.0018	0	0.0034	0	0	0.0074	0.0125	0.0082	0.008	0.0115	0.0323	0.0601	0.0815	0.0206	0	0.0022	0.0031	0	0	0	0.0092	0.0065	0.0215	0.0244	0	0.0002	0	0	0.0014	0.0007	0.0339	0.0011	0	0.0028	0.0057	0	0.0077	0.0094	0.0051	0.0158
asv839	Bacteria	Proteobacteria	Alphaproteobacteria	SAR11	SAR11 Clade I	SAR11 Clade Ia	0.0064	0	0	0.0073	0.0143	0	0.0021	0.013	0.0093	0.0036	0.0061	0	0.0104	0.0037	0	0	0	0.0056	0.0011	0	0	0	0	0	0.0011	0	0.0026	0.0215	0.0189	0.0161	0.0168	0.0097	0.0022	0	0.0095	0.0074	0.0028	0.0079	0.0103	0.009	0.0007	0	0
asv840	Bacteria	Proteobacteria	Alphaproteobacteria	SAR11	SAR11 Clade II	SAR11 Clade II uc	0.027	0.0387	0.077	0.0329	0.0091	0.0068	0.034	0.0074	0.0242	0.0178	0.0143	0.1169	0.0272	0.0087	0.0351	0.0198	0.0349	0	0.0045	0.026	0.008	0.0159	0	0	0.0022	0.0054	0.0064	0.0013	0.0014	0	0.0112	0.0097	0.0172	0.038	0.0085	0.023	0.0541	0.0172	0.0154	0.0103	0.0706	0.0436	0.0836
asv841	Bacteria	Bacteroidota	Bacteroidia	Flavobacteriales	Crocinitomicaceae	Crocinitomix	0.0039	0.0155	0.0116	0.084	0.0039	0.0034	0.0042	0	0.0019	0.0018	0.0123	0.0144	0.001	0.0062	0	0.0035	0.0064	0.0169	0.0045	0.0146	0.0032	0.0095	0.0188	0	0.038	0.1166	0.1849	0.0175	0.0016	0.0054	0.0463	0.0317	0.0101	0.0025	0.0011	0	0	0.0014	0	0	0.0007	0	0.0088
asv842	Bacteria	Proteobacteria	Gammaproteobacteria	UBA10353	UBA10353 uc	UBA10353 uc	0.0218	0	0	0	0.0143	0.0034	0.0064	0.0093	0.0233	0.0232	0.0205	0	0.0094	0.0137	0.005	0.0012	0	0	0	0	0	0	0	0	0	0	0	0	0	0.0011	0	0.0014	0	0	0.0021	0	0.0009	0.0043	0.0103	0.0116	0.004	0	0
asv844	Bacteria	Proteobacteria	Alphaproteobacteria	SAR11	SAR11 Clade II	SAR11 Clade II uc	0.0295	0	0.0039	0.0018	0.0259	0.0051	0.0042	0.0167	0.0428	0.0161	0.0307	0.0176	0.0345	0.0112	0.0188	0.0058	0	0.007	0.0045	0	0	0.0032	0	0	0	0	0	0	0.0034	0	0.0084	0.009	0.0007	0	0.0244	0.0074	0.0066	0.0409	0.0395	0.0437	0.0108	0	0.015
asv846	Bacteria	Proteobacteria	Alphaproteobacteria	Rhodospirillales	AEGEAN-169	AEGEAN-169 uc	0.0026	0.0568	0.0597	0.0055	0.0026	0.0153	0.0085	0.0037	0.0019	0.0036	0.002	0.0608	0.0073	0.0025	0.025	0.0082	0.0048	0	0.0011	0.0625	0.0256	0.0175	0.0376	0.0368	0	0.0018	0.0042	0.0027	0.008	0.0064	0.0098	0.0138	0.0295	0.1718	0.0117	0.0276	0.0456	0.005	0.0051	0.0039	0.0767	0.0812	0.1021
asv847	Bacteria	Proteobacteria	Alphaproteobacteria	SAR11	SAR11 Clade I	SAR11 Clade I uc	0.0193	0.0065	0.0173	0.0256	0.0156	0.0085	0.0191	0.0149	0.0261	0.0286	0.0164	0.064	0.0345	0.0162	0.025	0.0897	0.0254	0.0014	0.0033	0.0042	0	0	0	0	0.0011	0	0.0058	0.0027	0.0023	0.0075	0.0112	0.0159	0.0115	0.0041	0.017	0.0156	0.0579	0.0438	0.0326	0.0206	0.0269	0.003	0.0079
asv848	Bacteria	Proteobacteria	Gammaproteobacteria	SAR86	SAR86 uc	SAR86 uc	0	0.0026	0	0.0018	0.0065	0.0102	0.0297	0.0186	0.0158	0.0071	0.0184	0.0032	0.0104	0.0187	0.0063	0.0012	0.0016	0.0042	0.0111	0	0.0016	0.0016	0	0.0736	0.0163	0.0287	0.0127	0.0013	0.0007	0.0086	0.0028	0.0062	0.0065	0	0.0127	0.0202	0.0038	0.0144	0.0172	0.0334	0	0	0
asv849	Bacteria	Bacteroidota	Bacteroidia	Flavobacteriales	NS9	NS9 uc	0.0218	0.031	0.0616	0.0201	0.0532	0.0323	0.034	0.0149	0.0158	0.0214	0.0307	0.0912	0.0272	0.0199	0.0563	0.0198	0.081	0.0014	0.0033	0.075	0.04	0.0525	0	0.0276	0.0413	0.0628	0.0138	0.0027	0.0018	0.0021	0.0056	0.0131	0.0208	0.0306	0.0117	0.0202	0.0266	0.0172	0.0137	0.0116	0.0377	0.0751	0.0801
asv850	Bacteria	Proteobacteria	Gammaproteobacteria	Burkholderiales	Comamonadaceae	RS62	0	0.0039	0	0	0	0	0	0.0019	0.0009	0	0.002	0	0	0	0.0038	0	0.0032	0.0042	0.0022	0.0021	0.0016	0.0016	0	0.0184	0.0152	0.0018	0.0053	0.0027	0.0023	0.0021	0	0	0.0007	0	0	0	0	0	0	0.0013	0.0081	0.0244	0.0009
asv851	Bacteria	Bacteroidota	Bacteroidia	Flavobacteriales	Flavobacteriaceae	Psychroserpens	0.0051	0.0039	0.0019	0	0	0	0	0	0	0	0.002	0	0.001	0	0	0.0012	0.0016	0.0127	0.0011	0.0021	0.0272	0.008	0	0.0368	0.0054	0.0036	0.0037	0	0	0	0.014	0.0007	0	0.0033	0.0021	0	0	0	0	0.0051	0.0013	0	0
asv852	Bacteria	Proteobacteria	Alphaproteobacteria	Alphaproteobacteria uc	Alphaproteobacteria uc	Alphaproteobacteria uc	0.0013	0.0284	0.027	0.0073	0.0013	0.0017	0.0064	0.0019	0	0.0036	0	0.0016	0.0021	0.0025	0	0	0.0032	0	0	0.0094	0.0096	0.008	0	0	0	0	0	0	0	0	0.0028	0.0014	0.0065	0.0859	0	0.0092	0.0133	0	0.0051	0	0.0639	0.1349	0.1179
asv853	Bacteria	Planctomycetota	Planctomycetes	Pirellulales	Pirellulaceae	Rubripirellula	0.0051	0.0013	0.0019	0	0.0181	0.0306	0.0382	0.0149	0.0186	0.0125	0.0082	0.0016	0.0073	0.0124	0.0038	0	0.0016	0.0028	0.0011	0.0052	0	0	0	0	0.0098	0	0	0	0.0025	0	0.0084	0.0048	0.0022	0.0008	0.0064	0.0046	0.0009	0.0007	0	0	0	0	0.0044
asv854	Bacteria	Proteobacteria	Gammaproteobacteria	Ga0077536	Ga0077536 uc	Ga0077536 uc	0	0.0994	0.0944	0.0164	0.0013	0.0153	0.0085	0.0074	0	0.0107	0.0082	0.0272	0.0031	0.005	0.0113	0.0047	0.0318	0	0	0.0219	0.0144	0.008	0.0376	0	0	0	0.0016	0	0.0002	0	0.007	0.0179	0.0208	0.4957	0.0011	0.0267	0.0693	0.0007	0.0309	0.0167	0.158	0.1228	0.1901
asv855	Bacteria	Proteobacteria	Alphaproteobacteria	Rhodospirillales	AEGEAN-169	AEGEAN-169 uc	0.0077	0	0	0	0.0143	0.0119	0.0021	0.0093	0.0047	0.0018	0.0082	0	0.001	0	0.0038	0.0047	0	0.0014	0	0	0	0	0	0	0	0	0	0.0094	0.0212	0.0118	0.007	0.0131	0	0	0.0127	0	0	0.0043	0.0103	0.0026	0	0	0
asv856	Bacteria	Nitrospinota	Nitrospinia	Nitrospinales	Nitrospinaceae	LS-NOB	0.0064	0.0103	0.0308	0.0621	0	0.0136	0.0127	0	0.0019	0.0286	0.0143	0.1265	0.0303	0.0062	0.0438	0.0839	0.0365	0	0.0011	0.0062	0.0112	0.0032	0.0188	0.0276	0	0	0.035	0	0.0027	0.0021	0.021	0.0166	0.0187	0.0099	0.0064	0.0423	0.0646	0.0208	0.0034	0.0013	0.0356	0.0071	0.029
asv857	Bacteria	Proteobacteria	Alphaproteobacteria	SAR11	SAR11 Clade I	SAR11 Clade Ia	0.0051	0.0039	0.0019	0.0256	0.0169	0.0034	0.017	0.013	0.0056	0.0178	0.0123	0.0016	0.0021	0.0012	0.0038	0	0	0.0014	0.0022	0	0	0	0	0	0	0	0	0	0.0046	0.0011	0.0084	0.0097	0.0014	0	0.0244	0.0101	0	0.0093	0.0086	0.0039	0.0027	0	0.0009
asv858	Bacteria	Proteobacteria	Gammaproteobacteria	Ga0077536	Ga0077536 uc	Ga0077536 uc	0.0128	0	0.0019	0.0091	0.0156	0.0204	0.0149	0.0204	0.0102	0.025	0.0246	0.0016	0.0272	0.0398	0.015	0	0.0016	0	0.0011	0	0	0	0	0	0	0	0.0064	0.0081	0.0091	0.0096	0.0084	0.0062	0.0086	0	0.0403	0.0497	0.038	0.0201	0.0292	0.0565	0.0067	0.0041	0
asv859	Bacteria	Proteobacteria	Alphaproteobacteria	Rhodospirillales	Rhodospirillales uc	Rhodospirillales uc	0.0616	0.0103	0	0	0	0	0	0	0.0047	0.0143	0.0082	0	0.0251	0.0224	0.0075	0.0058	0.0016	0	0	0	0	0	0	0	0	0	0.0011	0	0.0005	0.0011	0	0.0014	0	0	0	0	0	0.033	0.0292	0.009	0.002	0	0
asv860	Bacteria	Proteobacteria	Alphaproteobacteria	Rhodospirillales	Magnetospiraceae	Magnetospiraceae uc	0.0103	0	0.0077	0.0037	0.0117	0.0051	0	0.0111	0.0326	0.0214	0.0225	0.0128	0.0292	0.0311	0.0125	0.021	0.0079	0.0014	0.0011	0	0.0016	0	0	0.0276	0.0054	0	0.0053	0.0013	0.0084	0.0054	0.0112	0.0104	0.0022	0	0.0117	0.0064	0.0019	0.0502	0.0257	0.0617	0.0034	0	0
asv861	Bacteria	Marinimicrobia_SAR406	Marinimicrobia_SAR406 uc	Marinimicrobia_SAR406 uc	Marinimicrobia_SAR406 uc	Marinimicrobia_SAR406 uc	0.0655	0	0	0.0018	0.0181	0.0017	0.0042	0.0334	0.0652	0.0393	0.1189	0	0.0867	0.0895	0.0326	0.0268	0.0016	0	0	0	0	0	0	0.0552	0	0	0	0.0013	0	0	0.0028	0	0	0	0.0011	0.0055	0.0009	0.0775	0.036	0.1619	0.0316	0.0101	0.0035
asv862	Bacteria	Proteobacteria	Alphaproteobacteria	Rhodobacterales	Rhodobacteraceae	Tateyamaria	0	0	0	0.0018	0.0039	0.0119	0.0042	0.0037	0.0242	0.0143	0.0164	0	0.0104	0.005	0.0075	0.0023	0	0.0014	0.0022	0	0	0.0016	0	0	0	0	0	0.0013	0.0021	0.0032	0.0028	0.0021	0.0007	0	0.0191	0.0055	0	0	0.0086	0.0051	0.0047	0.003	0
asv863	Bacteria	Proteobacteria	Alphaproteobacteria	Caulobacterales	Caulobacteraceae	Caulobacter	0	0	0	0	0	0	0	0	0	0	0	0	0	0.0025	0	0.014	0	0	0	0	0	0	0	0	0	0	0	0	0	0	0	0	0	0	0	0	0	0	0	0	0	0	0
asv864	Bacteria	Proteobacteria	Alphaproteobacteria	SAR11	SAR11 uc	SAR11 uc	0.0128	0.0465	0.0559	0.0201	0.0091	0.017	0.0276	0	0.0009	0.0411	0.0041	0.1473	0.0104	0.0112	0.0275	0.0466	0.0206	0	0.0011	0.0333	0.0176	0.0207	0.0188	0.0368	0.0033	0	0.0011	0	0	0	0.0112	0.0097	0.0172	0.0479	0.0064	0.0258	0.1358	0.0007	0.0086	0.0051	0.0693	0.0873	0.1197
asv865	Archaea	Thermoplasmatota	Thermoplasmata	Thermoplasmata_or	Thermoplasmata_fa	Marine_Group_III	0.0026	0	0.0019	0.0018	0.0246	0	0.0042	0.0037	0.0112	0.0196	0.0143	0	0.0136	0.0187	0.0538	0.0361	0.0095	0	0.0033	0	0	0	0	0.0276	0	0.0072	0.0069	0.0013	0	0	0	0.0007	0	0	0	0	0	0.0065	0.0017	0.0077	0.0013	0	0
asv866	Bacteria	Proteobacteria	Alphaproteobacteria	SAR11	SAR11 uc	SAR11 uc	0.018	0	0	0	0.0194	0.0136	0.0085	0.0427	0.04	0.0232	0.0143	0.0048	0.0251	0.0075	0.0038	0.0058	0.0016	0	0.0033	0	0	0	0	0	0	0	0	0	0.0021	0	0.0112	0.0069	0.0007	0	0.0117	0.0055	0.0076	0.01	0.0137	0.0141	0.0061	0.0081	0
asv867	Bacteria	Proteobacteria	Gammaproteobacteria	HOC36	HOC36 uc	HOC36 uc	0.0231	0.0065	0.0116	0.011	0.0026	0.0051	0	0	0.0047	0.0107	0.0246	0.0432	0.024	0.0099	0.0326	0.0547	0.027	0.0014	0	0.001	0.0016	0.0032	0	0	0	0	0.0106	0	0.0021	0.0011	0.007	0.0048	0.0029	0	0.0042	0.0037	0.0313	0.0301	0.0206	0.0206	0.0356	0.001	0.0255
asv868	Bacteria	Proteobacteria	Alphaproteobacteria	Sneathiellales	Sneathiellaceae	Sneathiellaceae uc	0.0308	0.0594	0.0385	0.0164	0.0039	0.0153	0.0191	0.0056	0.0037	0.0286	0.0266	0.1521	0.0178	0.0062	0.0739	0.0943	0.0524	0.0014	0	0.0219	0.0096	0.0191	0.0188	0.0368	0.0011	0	0.0021	0	0.0002	0	0.0098	0.0083	0.0151	0.0339	0.0095	0.0285	0.0712	0.0079	0.012	0.0039	0.074	0.0528	0.0898
asv869	Bacteria	Planctomycetota	Planctomycetes	Pirellulales	Pirellulaceae	Blastopirellula	0	0	0	0.0055	0.0026	0.0017	0	0.0037	0.0149	0.0107	0.0328	0.0032	0.0167	0.0187	0.0025	0.0151	0	0.0169	0.0089	0.001	0	0	0	0.0368	0.0358	0.0018	0.0249	0.0161	0.0223	0.0086	0.0056	0.0117	0	0	0.0053	0	0	0.0215	0.0086	0.0141	0.0013	0	0
asv870	Bacteria	Proteobacteria	Alphaproteobacteria	Rhodobacterales	Rhodobacteraceae	Rhodobacteraceae uc	0.0051	0	0	0.0055	0.0065	0.0238	0.017	0.0111	0	0.0036	0.0041	0	0	0.0087	0	0.0023	0.0016	0.0028	0.0022	0	0	0	0	0	0	0	0.0117	0.0027	0.005	0.0054	0.0028	0.0041	0.0029	0	0.0138	0.0074	0.0095	0	0.0017	0	0	0.002	0
asv871	Bacteria	Proteobacteria	Alphaproteobacteria	SAR11	SAR11 Clade II	SAR11 Clade II uc	0.0347	0	0	0.0091	0.0363	0.0017	0.0021	0.0186	0.0186	0.0196	0.0328	0.024	0.0251	0.0124	0.0175	0.0151	0.0048	0.0014	0	0	0.0032	0	0	0	0.0076	0.0072	0.0037	0.0013	0.0027	0.0054	0.014	0.0124	0	0.0017	0.0212	0.0064	0.0161	0.0244	0.0206	0.018	0.0121	0	0.0044
asv872	Bacteria	Proteobacteria	Alphaproteobacteria	SAR11	SAR11 Clade II	SAR11 Clade II uc	0.0103	0.0013	0	0.0037	0.0207	0.0017	0.0042	0.026	0.0307	0.0232	0.0328	0.0112	0.0282	0.0087	0.01	0.007	0.0064	0.0042	0	0	0	0	0	0.0552	0.0076	0.0018	0	0.0013	0.0009	0.0032	0.0056	0.0117	0.0007	0	0.0233	0.0037	0.0009	0.0352	0.0395	0.0193	0.0047	0	0.0009
asv873	Bacteria	Proteobacteria	Alphaproteobacteria	SAR11	SAR11 Clade II	SAR11 Clade II uc	0.0218	0.0039	0.0096	0.0091	0.0143	0.0102	0.0042	0.0223	0.0326	0.0232	0.0102	0.0192	0.024	0.0149	0.0013	0.0116	0.0095	0.0042	0.0045	0.0021	0.0048	0.0016	0	0.0092	0.0033	0	0.0021	0.0027	0.0014	0.0032	0.0154	0.0152	0.0022	0.0008	0.0148	0.0028	0.0009	0.0294	0.0154	0.0257	0.0128	0	0.0079
asv874	Bacteria	Proteobacteria	Alphaproteobacteria	SAR11	SAR11 Clade II	SAR11 Clade II uc	0.018	0.0013	0.0039	0.0055	0.013	0.0051	0.0106	0.0297	0.0298	0.025	0.0143	0.0128	0.024	0.0087	0.0113	0.0023	0.0238	0.007	0.0022	0.0052	0.0016	0.0016	0	0	0.0011	0.009	0.0032	0.0027	0.0021	0	0.0056	0.0062	0	0.0066	0.0127	0.0028	0.018	0.0158	0.0137	0.0064	0.0081	0	0.0044
asv875	Bacteria	Proteobacteria	Gammaproteobacteria	Thiotrichales	Thiotrichaceae	Thiotrichaceae uc	0.0257	0.031	0.0963	0.0347	0.0039	0.0221	0.0297	0.0093	0.0019	0.0214	0.0123	0.2465	0.0282	0.0087	0.0926	0.099	0.181	0.0014	0.0067	0.0115	0.0176	0.0111	0.0564	0.1288	0.0141	0.061	0.009	0.0054	0.0025	0.0075	0.0435	0.0166	0.0215	0.0306	0.0032	0.0313	0.152	0.0072	0.0189	0	0.0632	0.0183	0.0475
asv876	Bacteria	Proteobacteria	Alphaproteobacteria	SAR11	SAR11 Clade I	SAR11 Clade Ib	0.0128	0.0013	0.0019	0.0183	0.0026	0.0017	0.0127	0.0111	0.013	0.0161	0.0246	0.1121	0.0334	0.0075	0.0576	0.0757	0.054	0.0014	0.0045	0	0.0016	0	0	0.0184	0.0011	0	0.0064	0.0027	0.0018	0.0011	0.0112	0.0062	0.0029	0.0008	0.0117	0.0055	0.0807	0.0416	0.0206	0.0231	0.0276	0.0172	0.0141
asv877	Bacteria	Verrucomicrobiota	Verrucomicrobiae	Arctic97B-4	Arctic97B-4 uc	Arctic97B-4 uc	0.0051	0	0	0	0.0532	0.0136	0.0212	0.0223	0.027	0.05	0.0369	0	0.0386	0.0298	0.0075	0.0105	0.0095	0	0.0011	0	0	0	0	0.0736	0	0	0	0	0.0014	0	0.007	0.0048	0	0	0.0424	0.0359	0.0019	0.0187	0.0446	0.0283	0.0114	0.001	0.0026
asv878	Bacteria	Proteobacteria	Alphaproteobacteria	Rhodospirillales	AEGEAN-169	AEGEAN-169 uc	0.0257	0.0503	0.0443	0.0146	0.0078	0.0068	0.017	0.0056	0.0121	0.0161	0.0266	0.0768	0.0198	0.0075	0.0225	0.0163	0.0048	0	0.0011	0.0292	0.016	0.0111	0.0564	0	0.0033	0	0	0.0067	0.0059	0.0043	0.0084	0.0193	0.0201	0.0777	0.0148	0.0156	0.0836	0.0237	0.036	0.0129	0.0417	0.0457	0.0502
asv879	Archaea	Crenarchaeota	Nitrososphaeria	Nitrosopumilales	Nitrosopumilaceae	Cand_Nitrosopelagicus	0.0295	0	0	0.0037	0.0143	0.0017	0.0021	0.0149	0.0223	0.0178	0.0102	0	0.0167	0.0087	0.015	0.0105	0.0095	0.0014	0.0022	0	0	0	0	0	0	0	0.0005	0.004	0.0007	0.0011	0.0042	0.0028	0	0	0.0064	0.0037	0	0.0402	0.0051	0.0296	0.002	0	0
asv880	Bacteria	Proteobacteria	Alphaproteobacteria	Rhodospirillales	Magnetospiraceae	Magnetospiraceae uc	0	0	0	0	0.0181	0.0017	0.0042	0.0167	0.0168	0.0143	0.0143	0	0.0073	0.0099	0.0025	0.0023	0	0	0.0022	0	0	0	0	0.0368	0	0	0.0042	0.035	0.0552	0.0353	0.021	0.0359	0	0	0.0191	0.0009	0.0009	0.01	0.0172	0.0051	0	0	0
asv881	Bacteria	Bacteroidota	Bacteroidia	Flavobacteriales	Cryomorphaceae	Vicingus	0.0064	0.0013	0	0	0	0	0	0	0	0	0	0	0	0	0	0	0	0.8054	0.127	0.001	0	0	0	0	0.025	0.0018	0.0127	0.0013	0	0	0	0	0	0	0	0	0	0	0	0	0	0	0
asv882	Bacteria	Proteobacteria	Gammaproteobacteria	Alteromonadales	Colwelliaceae	Colwellia	0.0103	0	0	0	0.0026	0.0017	0	0.013	0.0698	0.7354	0.4037	0.0016	0.001	0.0187	0.0025	0.0023	0.0032	0.0028	0	0	0.0256	0	0	0.0552	0	0	0.0011	0	0	0	0.0084	0.0014	0	0.0083	0.0021	0.0018	0	0.0115	0.0069	0	0.0195	0	0
asv883	Bacteria	Proteobacteria	Gammaproteobacteria	Thiotrichales	Thiotrichaceae	Thiotrichaceae uc	0.0257	0	0	0	0.0156	0	0	0.013	0.0112	0.0125	0.0102	0	0.0073	0.0037	0	0	0	0	0.0011	0	0	0	0	0	0	0	0	0.0148	0.0121	0.0043	0.0084	0.011	0	0	0.0138	0.0028	0	0.028	0.0103	0.0193	0.0087	0	0
asv884	Bacteria	Proteobacteria	Alphaproteobacteria	Rhodobacterales	Rhodobacteraceae	Octadecabacter	0.0013	0.0026	0.0173	0.0037	0	0.0102	0.0106	0.0037	0.0019	0	0	0.0016	0.0031	0	0.0013	0.0023	0	0.0042	0	0.1343	0.2576	0.0891	0.0188	0.0552	0.0022	0.0018	0.0048	0.0067	0.0011	0.0054	0.0112	0.0062	0	0.014	0	0.0028	0.0057	0.0014	0.0017	0.0013	0.0161	0.002	0.0044
asv885	Bacteria	Proteobacteria	Alphaproteobacteria	Parvibaculales	Parvibaculaceae	Parvibaculaceae uc	0	0.0181	0.0077	0.0018	0	0.0085	0	0.0037	0.0009	0	0	0	0.0031	0	0.025	0	0.0016	0	0	0.1229	0.032	0.0255	0	0	0.0087	0.0161	0	0	0.0002	0	0.0028	0	0.0022	0.0454	0.0042	0.0046	0.0009	0	0.0034	0	0.0329	0.1948	0.0238
asv886	Bacteria	Nitrospinota	Nitrospinia	Nitrospinales	Nitrospinaceae	Nitrospina	0.0513	0.0026	0.0058	0.0055	0.0052	0.0034	0.0085	0.0074	0.0168	0.0089	0.0184	0.0192	0.0209	0.0286	0.0338	0.0326	0.027	0	0.0011	0	0.0032	0	0	0.046	0.0087	0.0054	0.0058	0.0081	0.0041	0.0021	0.0084	0.0035	0.0079	0	0.0159	0.0101	0.0465	0.0115	0.0069	0.0064	0.0208	0	0.007
asv887	Bacteria	Proteobacteria	Alphaproteobacteria	SAR11	SAR11 Clade IV	SAR11 Clade IV uc	0.0026	0.0052	0.0096	0.0384	0.0246	0.0221	0.0085	0.0149	0.0028	0.0036	0	0.0016	0.0021	0	0.0013	0	0	0.0028	0.0011	0	0	0	0	0	0	0	0.0048	0.0121	0.0271	0.0493	0.0295	0.0235	0.0244	0	0.018	0.0193	0.0028	0.0036	0	0	0.0007	0.001	0
asv888	Bacteria	Marinimicrobia_SAR406	Marinimicrobia_SAR406 uc	Marinimicrobia_SAR406 uc	Marinimicrobia_SAR406 uc	Marinimicrobia_SAR406 uc	0.0039	0.0013	0.0058	0.0037	0.0013	0	0.0064	0	0.0009	0.0214	0.0184	0.0192	0.0324	0.0286	0.0576	0.3506	0.1191	0.0014	0.0011	0	0	0	0	0	0	0	0	0	0.0007	0	0	0.0007	0	0	0	0	0	0	0.0069	0.0039	0.0034	0.002	0.022
asv889	Bacteria	Proteobacteria	Alphaproteobacteria	SAR11	SAR11 Clade II	SAR11 Clade II uc	0.018	0	0.0116	0.0018	0.0143	0.0034	0.0064	0.0204	0.0279	0.0178	0.0246	0.0048	0.0272	0.0174	0.0088	0.0035	0	0.0028	0	0	0	0	0	0	0	0	0.0021	0	0.0011	0.0021	0.0056	0.0069	0.0014	0	0.0159	0.0028	0	0.0251	0.0137	0.0116	0.002	0.0061	0
asv890	Bacteria	Proteobacteria	Alphaproteobacteria	Rhodospirillales	AEGEAN-169	AEGEAN-169 uc	0.0205	0	0	0	0.0104	0.0017	0.0021	0.013	0.0158	0.0089	0	0	0.0084	0.0124	0.005	0.0012	0	0	0	0	0	0	0	0	0	0	0	0.004	0.0153	0.0096	0.007	0.0131	0	0	0.0085	0.0018	0	0.01	0.0137	0.0064	0.004	0	0
asv891	Bacteria	Bacteroidota	Bacteroidia	Flavobacteriales	NS9	NS9 uc	0.0141	0.0503	0.0578	0.0347	0.0156	0.0204	0.0085	0.0111	0.0084	0.0196	0.0266	0.0144	0.0104	0.0099	0.0313	0.0012	0.0064	0.0028	0.0033	0.0583	0.0672	0.0223	0.0188	0.0184	0.0109	0.0359	0.0026	0	0.0002	0	0.007	0.0055	0.0043	0.0421	0.0074	0.0147	0.0171	0.0179	0.0103	0.0129	0.035	0.0396	0.0334
asv892	Bacteria	Verrucomicrobiota	Verrucomicrobiae	Arctic97B-4	Arctic97B-4 uc	Arctic97B-4 uc	0.0116	0	0	0	0.0065	0.0017	0.0021	0.0074	0.0149	0.0214	0.0102	0.0016	0.0209	0.0249	0.0063	0	0.0016	0	0	0	0	0	0	0	0	0	0	0	0.0011	0.0011	0.0042	0.0028	0.0014	0	0.0138	0.0046	0.0085	0.0251	0.012	0.0244	0.0094	0	0.0018
asv893	Bacteria	Proteobacteria	Alphaproteobacteria	Rhodospirillales	Magnetospiraceae	Magnetospiraceae uc	0.0051	0	0	0	0.0207	0.0017	0.0042	0.0149	0.0149	0.0178	0.0041	0	0.0084	0.0062	0	0.0116	0	0	0.0011	0	0	0	0	0	0	0	0	0	0.0036	0.0021	0	0.0035	0	0	0.0021	0	0	0.0014	0	0.0026	0	0	0
asv894	Bacteria	Bacteroidota	Bacteroidia	Cytophagales	Cyclobacteriaceae	Marinoscillum	0.0154	0.0129	0.027	0.0292	0.0078	0.0136	0.0149	0.0019	0.0037	0.025	0.0102	0.1713	0.0303	0.0199	0.0326	0.0664	0.0826	0	0	0	0	0	0	0	0	0	0	0.0013	0.0005	0.0021	0.0056	0.0062	0.0079	0	0.0085	0.0212	0.0779	0.038	0.0154	0.0129	0.0377	0.001	0.0651
asv896	Bacteria	Planctomycetota	Planctomycetes	Pirellulales	Pirellulaceae	Blastopirellula	0.0013	0	0.0135	0	0.0117	0.0034	0	0.013	0.0251	0.0054	0.0225	0	0.0178	0.0124	0.01	0	0	0.0014	0.0022	0.001	0	0	0	0	0.0065	0.0018	0.0159	0.004	0	0.0011	0	0.0007	0	0.0008	0.0021	0	0	0.033	0.0069	0.0051	0.0081	0	0
asv897	Bacteria	Proteobacteria	Gammaproteobacteria	Thiomicrospirales	Thioglobaceae	SUP05_cluster	0.0077	0.0013	0.0058	0.0037	0.0065	0.0102	0.0106	0.0056	0.0037	0	0	0	0.0021	0.0075	0.0025	0	0	0.0014	0	0.0021	0	0.0016	0	0	0.0163	0	0.0032	0.0027	0.0023	0.0032	0.0098	0.0035	0.005	0.0017	0.0127	0.011	0	0.0014	0.0051	0.0141	0.0087	0.0051	0.0009
asv898	Bacteria	Proteobacteria	Gammaproteobacteria	Oceanospirillales	Pseudohongiellaceae	Pseudohongiella	0	0	0	0	0.0039	0	0	0.0074	0.0009	0.0018	0.0164	0	0.0021	0	0.0013	0.0058	0.0016	0	0	0	0	0	0	0	0	0	0	0.0027	0.0018	0	0.1978	0.0311	0.0007	1.2302	0	0	0.0028	0.056	0.0189	0.009	0.0087	0.0081	0.0079
asv899	Bacteria	Nitrospinota	Nitrospinia	Nitrospinales	Nitrospinaceae	Nitrospina	0.0526	0.0052	0.0096	0.0329	0.0143	0.0068	0.0085	0.013	0.0056	0.0321	0.0205	0.1201	0.0115	0.0174	0.0338	0.0617	0.1016	0.0014	0	0.0021	0.0016	0.0032	0.0188	0.092	0.0054	0.0036	0.027	0.0134	0.0041	0.0021	0.0168	0.0076	0.0172	0.0017	0.0138	0.0055	0.0437	0.0158	0.0103	0.0051	0.0262	0.0041	0.0185
asv900	Archaea	Crenarchaeota	Nitrososphaeria	Nitrosopumilales	Nitrosopumilaceae	Nitrosopumilaceae uc	0.018	0.0181	0.0154	0.0219	0	0.0017	0	0	0.0019	0.0107	0.0061	0.1169	0.0439	0.0336	0.1227	0.4438	0.2969	0	0.0134	0	0.008	0.0016	0	0	0.0174	0	0.0461	0	0.0046	0.0011	0.0014	0.0028	0.0072	0.0008	0	0.0046	0.0275	0.005	0.0034	0.0051	0.0377	0.0051	0.0123
asv901	Bacteria	Planctomycetota	OM190	OM190 uc	OM190 uc	OM190 uc	0.0193	0.0013	0	0.0055	0	0.0034	0	0.0056	0.0084	0.0125	0.0061	0.0112	0.0219	0.0808	0.0488	0.0582	0.0095	0.0028	0	0.001	0.0128	0	0	0.0552	0.0043	0	0.0175	0.0054	0.0007	0	0	0.0021	0	0	0.0074	0	0	0.0323	0.0189	0.0129	0.002	0	0.0035
asv902	Bacteria	Proteobacteria	Alphaproteobacteria	SAR11	SAR11 Clade II	SAR11 Clade II uc	0.0321	0.0077	0.0289	0.0219	0.0233	0.0068	0.0149	0.0279	0.0261	0.0232	0.0492	0.0544	0.0334	0.0137	0.015	0.0349	0.0286	0.0028	0.0033	0.0083	0.0032	0.0064	0	0	0.0011	0	0.0042	0.0027	0.0023	0.0032	0.0098	0.0207	0.0057	0.0124	0.0244	0.0166	0.0313	0.0316	0.024	0.0116	0.0215	0.0091	0.0167
asv903	Bacteria	Planctomycetota	OM190	OM190 uc	OM190 uc	OM190 uc	0	0.0052	0	0.0256	0	0.0034	0.0127	0.0019	0.0019	0.0089	0.002	0.0272	0.0063	0.0137	0.03	0.0443	0.027	0.0014	0.0011	0.0083	0.0304	0.0064	0.0751	0.0828	0.0109	0.0054	0.0207	0	0.0007	0	0.0028	0.0035	0.0007	0.0058	0	0.0028	0.0066	0.0022	0.0017	0.0039	0.0269	0	0.0114
asv904	Bacteria	Proteobacteria	Alphaproteobacteria	Rhodospirillales	AEGEAN-169	AEGEAN-169 uc	0.0077	0	0	0	0.0078	0.0136	0.0021	0.013	0.0102	0.0054	0.0102	0.0016	0.0084	0.0112	0.0038	0.0012	0	0	0	0	0	0	0	0	0	0	0	0.0027	0.0089	0.0086	0.0042	0.0083	0	0	0.0159	0.011	0	0.0079	0.0137	0.0013	0	0	0
asv905	Bacteria	Proteobacteria	Gammaproteobacteria	Cellvibrionales	Porticoccaceae	SAR92	0	0	0	0	0.0013	0.0017	0.0085	0	0.0019	0	0	0	0.001	0	0	0.0035	0	0	0	0	0.0016	0.0032	0	0	0	0	0	0	0.0005	0	0	0.0007	0.0029	0.0008	0.0731	0.0101	0.0104	0	0.0223	0.0013	0	0	0.0009
asv906	Bacteria	Proteobacteria	Alphaproteobacteria	AT-s3-44	AT-s3-44 uc	AT-s3-44 uc	0.0218	0	0	0	0.0013	0	0	0.0019	0.0037	0.0089	0.0061	0	0.0042	0.0211	0.0138	0.0116	0.0032	0	0	0	0	0	0	0	0	0	0.0026	0	0.0009	0	0	0.0014	0	0.0041	0	0.0018	0	0.0079	0.012	0.0514	0.0094	0	0.0018
asv908	Bacteria	Proteobacteria	Alphaproteobacteria	Rhodospirillales	AEGEAN-169	AEGEAN-169 uc	0.027	0	0	0	0.0143	0	0.0021	0.0056	0.0149	0.0107	0.0123	0.0016	0.0073	0.0025	0	0.0058	0	0	0	0	0	0	0	0	0	0	0	0	0	0	0.0028	0.0014	0	0	0.0042	0.0018	0	0.0129	0.012	0.0154	0.0007	0.003	0
asv909	Bacteria	Firmicutes	Bacilli	Erysipelotrichales	Erysipelotrichaceae	Erysipelothrix	0	0	0	0	0	0	0	0	0	0	0	0	0	0	0	0	0	0	0	0	0	0	0	0	0	0	0	0	0	0	0	0	0	0	0	0	0	0	0	0	0	0	0
asv910	Bacteria	Proteobacteria	Gammaproteobacteria	Burkholderiales	Methylophilaceae	OM43	0.0039	0.0297	0.0597	0.0256	0.0013	0.0102	0.0085	0.0037	0.0047	0.0054	0	0	0.0094	0.0075	0.0113	0	0.0048	0.0056	0.0089	0.0115	0.008	0.0048	0.0376	0.0828	0.0163	0.0126	0.0615	0.0081	0.0089	0.0118	0.0112	0.0166	0.0316	0.0256	0.0148	0.0092	0.0199	0.0007	0.0034	0.0026	0.0188	0.0223	0.0053
asv911	Bacteria	Proteobacteria	Alphaproteobacteria	Rhodospirillales	Magnetospiraceae	Magnetospiraceae uc	0.0026	0	0	0.0018	0.0039	0.0187	0.0149	0.0149	0.0065	0.0089	0.0082	0	0.0094	0.0112	0.005	0.0023	0	0	0	0	0	0	0	0.0092	0	0	0.0026	0	0.0036	0.0043	0	0.0041	0	0	0.0223	0.0221	0.0047	0.0036	0.0292	0.0167	0.0034	0	0
asv913	Bacteria	Proteobacteria	Alphaproteobacteria	SAR11	SAR11 Clade I	SAR11 Clade Ib	0.0257	0	0.0019	0	0.0091	0.0034	0	0.0167	0.0214	0.0071	0.0164	0	0.0188	0.0062	0	0	0	0	0	0	0	0	0	0	0	0	0	0.0013	0.0018	0.0032	0.0028	0.0014	0	0	0.0011	0.0028	0	0.028	0.0154	0.0206	0.0074	0	0
asv915	Bacteria	Proteobacteria	Alphaproteobacteria	Rhodospirillales	AEGEAN-169	AEGEAN-169 uc	0.0026	0	0	0	0.0104	0.0204	0.0149	0.0204	0.0084	0.0054	0.0061	0	0.001	0.005	0	0.0035	0	0	0	0	0	0	0	0	0	0	0	0.0094	0.015	0.0161	0.007	0.0055	0	0	0.0265	0.0083	0.0009	0.0036	0.0223	0.0051	0.002	0	0
asv916	Bacteria	Proteobacteria	Gammaproteobacteria	Cellvibrionales	Halieaceae	OM60(NOR5)	0.0026	0	0	0.0037	0	0.0051	0.0042	0.0056	0.0028	0.0018	0.002	0.0032	0	0.0025	0.0013	0.0047	0	0	0	0	0	0	0	0	0	0	0	0.0027	0.0014	0.0032	0	0.0007	0	0	0.0138	0.0092	0.0066	0	0.0069	0	0	0	0
asv917	Bacteria	Verrucomicrobiota	Verrucomicrobiae	Arctic97B-4	Arctic97B-4 uc	Arctic97B-4 uc	0.0167	0	0	0	0	0	0	0.0037	0.0102	0.0232	0.002	0	0.0104	0.0274	0.01	0.0093	0	0	0	0	0	0	0	0	0	0	0	0	0.0011	0	0.0014	0	0	0	0.0042	0.0037	0	0.0402	0.0137	0.0527	0.0114	0	0.0018
asv918	Bacteria	Proteobacteria	Gammaproteobacteria	Alteromonadales	Moritellaceae	Moritella	0.0064	0.0232	0.0039	0	0.0013	0	0	0	0	0.0018	0.0041	0.0016	0.0021	0.0037	0.0088	0.0023	0	0.0084	0	0.0489	0.0016	0	0	0	0.0087	0	0	0	0	0	0	0	0	0	0	0.0009	0	0	0	0	0.0013	0	0.0088
asv919	Bacteria	Bacteroidota	Bacteroidia	Flavobacteriales	NS9	NS9 uc	0	0	0	0	0	0.0085	0.0021	0	0.0009	0	0	0.0032	0	0	0	0	0	0.0113	0.0011	0	0.0032	0.0016	0.0376	0	0	0.0036	0.0011	0	0.0016	0	0	0	0.0036	0	0.0053	0	0	0	0.0017	0.0013	0.0007	0	0
asv920	Bacteria	Bacteroidota	Bacteroidia	Flavobacteriales	Flavobacteriaceae	Ulvibacter	0.0051	0.0103	0.0039	0.0037	0.0052	0.0051	0.0021	0	0	0.2392	0.002	0	0.0021	0.0087	0	0	0.0095	0.0099	0.0045	0.1864	0.0944	0.0239	0	0.1104	0.0217	0.0072	0.0106	0.0134	0.0027	0.0032	0.0056	0.0035	0.0022	0.0066	0	0	0	0.0007	0	0.0039	0.0101	0.003	0.0009
asv921	Bacteria	Proteobacteria	Alphaproteobacteria	SAR11	SAR11 Clade II	SAR11 Clade II uc	0.0244	0	0.0019	0.0037	0.0117	0	0.0042	0.0241	0.0391	0.05	0.0369	0.0096	0.0303	0.0062	0.0138	0.0163	0.0032	0.0042	0.0067	0	0	0	0	0	0	0	0.0005	0.004	0.0016	0	0.0028	0.0048	0	0	0.0127	0.0055	0.0038	0.0395	0.024	0.0218	0.004	0	0
asv922	Bacteria	Proteobacteria	Alphaproteobacteria	Alphaproteobacteria uc	Alphaproteobacteria uc	Alphaproteobacteria uc	0	0.0323	0.0096	0	0	0.0017	0.0042	0	0.0009	0	0	0.0112	0.001	0.0012	0.005	0.0012	0.0032	0	0	0.024	0.016	0.0159	0	0	0	0	0	0	0	0	0	0.0035	0.0029	0.1107	0.0011	0.0074	0.0085	0	0.0086	0	0.0538	0.1116	0.0942
asv923	Bacteria	Proteobacteria	Gammaproteobacteria	SAR86	SAR86 uc	SAR86 uc	0	0	0	0.0037	0.0052	0.0136	0.0085	0.0093	0.0047	0.0054	0.002	0	0.0031	0.0062	0.0013	0	0	0	0.0022	0	0	0	0	0	0	0.0036	0.0053	0.0027	0.0009	0.0021	0.0014	0.0062	0.0022	0	0.0276	0.0221	0.0028	0.0014	0.0343	0.063	0.0094	0.001	0
asv924	Bacteria	PAUC34f	PAUC34f uc	PAUC34f uc	PAUC34f uc	PAUC34f uc	0.0244	0.031	0.0366	0.0128	0.0026	0.0085	0.0234	0	0.0009	0.0214	0.0164	0.1905	0.0094	0.0187	0.1102	0.085	0.1604	0	0	0.0083	0.0016	0.0143	0	0.1012	0	0.0054	0	0	0.0018	0.0011	0.007	0.0124	0.0187	0.019	0.0011	0.0304	0.2033	0.0029	0.0137	0.0051	0.0995	0.0609	0.154
asv925	Bacteria	Proteobacteria	Gammaproteobacteria	Nitrosococcales	Methylophagaceae	Methylophagaceae uc	0	0.0039	0	0	0.0143	0.0017	0	0.0149	0.0074	0.0018	0.0102	0.0064	0.0042	0.0012	0.0063	0.0093	0.0032	0	0.0011	0.0042	0.0016	0	0	0.0276	0	0	0.0032	0	0.0002	0	0.0758	0	0.0014	0.0041	0.0021	0.0009	0	0.0201	0.0051	0.0964	0.0081	0.0172	0
asv926	Bacteria	Planctomycetota	Phycisphaerae	Phycisphaerales	Phycisphaeraceae	FS140-16B-02	0.009	0	0.0058	0.0018	0.0091	0.0017	0.0106	0.0167	0.014	0.0196	0.0123	0.0144	0.0188	0.0348	0.0138	0.0175	0.0111	0.0028	0.0011	0.001	0.0016	0	0	0.0368	0	0	0.0064	0.0027	0.0025	0.0021	0.007	0.0076	0	0.0058	0.0064	0.0046	0.0057	0.0036	0.0172	0.0116	0.0067	0	0.0018
asv927	Bacteria	Proteobacteria	Gammaproteobacteria	Thiotrichales	Thiotrichaceae	Thiotrichaceae uc	0.0039	0	0	0.0037	0.0052	0	0.0042	0.0167	0.0102	0.0071	0.0082	0.0064	0.0198	0.005	0	0.0023	0	0.0014	0	0	0	0	0	0	0	0	0	0.0094	0.0089	0.0032	0.014	0.0055	0	0	0.0085	0.0055	0	0.0287	0.0257	0.0026	0.0054	0	0
asv928	Bacteria	Proteobacteria	Alphaproteobacteria	SAR11	SAR11 uc	SAR11 uc	0.009	0.0258	0.0231	0.0146	0.0065	0.0119	0.0106	0.0019	0.0074	0.0054	0.0123	0.04	0.0115	0.0012	0.0138	0.0245	0.0191	0	0	0.0448	0.0208	0.0143	0.0376	0	0.0065	0	0.0011	0.0013	0.0011	0	0.0126	0.0041	0.0129	0.0215	0.0053	0.0083	0.0323	0.0144	0.0189	0.0321	0.0504	0.0822	0.0607
asv929	Bacteria	Bacteroidota	Bacteroidia	Flavobacteriales	Crocinitomicaceae	Fluviicola	0.0077	0	0	0.0091	0	0	0	0	0.0009	0.0054	0.002	0.0128	0.0021	0.0025	0.0013	0	0.0032	0.0014	0	0.0021	0.0048	0	0	0	0.0098	0	0.0064	0.0013	0	0	0	0	0	0	0.0042	0	0	0.0007	0	0	0.0397	0	0.0088
asv931	Bacteria	Proteobacteria	Alphaproteobacteria	Rhodospirillales	AEGEAN-169	AEGEAN-169 uc	0.0064	0.0555	0.0405	0.0073	0.0039	0.0136	0.017	0.0074	0.0019	0.0071	0.0041	0.0048	0.0042	0.0037	0.0038	0.0047	0	0	0	0.051	0.016	0.027	0.0376	0	0.0033	0	0.0005	0	0.0021	0.0032	0.0098	0.0166	0.0309	0.114	0.0095	0.0368	0.0494	0.0086	0.0275	0.0103	0.0215	0.0416	0.0211
asv932	Bacteria	Bacteroidota	Bacteroidia	Flavobacteriales	Flavobacteriaceae	Polaribacter	0	0.0013	0.0019	0.0055	0	0.0017	0.0021	0	0	0.0036	0.002	0.016	0.0094	0.0012	0.0013	0	0.0048	0.0084	0.0167	0.0083	0.0048	0.0048	0	0	0.0065	0.0269	0.0021	0.0094	0.0057	0.0086	0.007	0.0021	0.0057	0	0.0011	0.0018	0	0	0	0	0	0	0.0062
asv933	Bacteria	Desulfobacterota	Desulfobacterota uc	Desulfobacterota uc	Desulfobacterota uc	Desulfobacterota uc	0.009	0.0232	0.0173	0.0347	0.0065	0.0323	0.0255	0.0037	0	0.0054	0.0061	0.0464	0.0104	0.0099	0.02	0.0082	0.0127	0	0.0011	0.0489	0.0464	0.0286	0.0751	0	0.0174	0.0341	0.0143	0.0013	0.0032	0.0043	0.0056	0.011	0.0136	0.043	0.0011	0.012	0.0503	0.0029	0.0017	0	0.0377	0.0142	0.015
asv935	Bacteria	Proteobacteria	Gammaproteobacteria	Ga0077536	Ga0077536 uc	Ga0077536 uc	0.0039	0.0271	0.0327	0.0128	0	0.0153	0	0.0037	0.0009	0.0036	0.002	0.008	0.0115	0.0012	0.0075	0	0	0	0	0.0156	0.0128	0.0032	0.0376	0	0	0.0018	0.0005	0	0.0005	0	0.0042	0.0083	0.0115	0.3495	0.0053	0.0276	0.0579	0.0014	0.0189	0.0116	0.0874	0.0893	0.0898
asv936	Bacteria	Proteobacteria	Alphaproteobacteria	SAR11	SAR11 Clade I	SAR11 Clade Ib	0.0385	0.0155	0.027	0.0256	0.0039	0.0034	0.0106	0.0056	0.0205	0.0303	0.0246	0.0864	0.0198	0.0075	0.0338	0.0338	0.0143	0	0	0.0135	0.0064	0.008	0.0188	0.0092	0.0011	0.0036	0.0021	0.0054	0.0005	0.0021	0.0056	0.0097	0.0165	0.0058	0.0095	0.012	0.0304	0.0395	0.0292	0.0296	0.0309	0.001	0.0334
asv937	Bacteria	Proteobacteria	Alphaproteobacteria	Puniceispirillales	SAR116	SAR116 uc	0.0026	0.0452	0.0289	0.0091	0.0013	0.0017	0.0127	0.0037	0.0019	0.0018	0.0082	0	0	0.0037	0.0013	0.0058	0.0032	0.0056	0.0089	0.0448	0.0096	0.0111	0.0376	0	0.0119	0.0018	0.0111	0.0094	0.0148	0.015	0.0168	0.0145	0.0151	0.0289	0.0021	0.0074	0.0104	0.0029	0.0051	0.0051	0.0242	0.0304	0.0202
asv938	Bacteria	Proteobacteria	Alphaproteobacteria	Puniceispirillales	SAR116	SAR116 uc	0	0.0013	0	0.0018	0.0013	0.0102	0.0042	0.0037	0	0	0	0	0	0	0.0013	0	0	0.0014	0.0033	0.001	0	0	0	0	0	0	0	0	0	0.0011	0	0.0007	0.0029	0	0.0106	0.0092	0	0	0.012	0	0	0	0
asv939	Bacteria	Proteobacteria	Alphaproteobacteria	Rhodospirillales	AEGEAN-169	AEGEAN-169 uc	0.0026	0.0026	0.0019	0.0073	0.0207	0.0068	0.0064	0.013	0.0093	0.0054	0.0082	0	0.0052	0.005	0	0.0047	0	0	0	0.0062	0	0	0	0	0.0011	0	0.0005	0.0067	0.0237	0.0214	0.0098	0.0104	0.0043	0.014	0.0085	0.0009	0.0038	0.005	0.0017	0.009	0.0007	0.002	0.0018
asv940	Bacteria	Bacteroidota	Bacteroidia	Chitinophagales	Saprospiraceae	Aureispira	0.0039	0	0	0.0018	0.0648	0.0119	0.0382	0.039	0.04	0.05	0.0205	0.0048	0.0272	0.0224	0.0326	0.0245	0.0238	0.0014	0	0.0135	0.0112	0.0048	0.0376	0.0828	0.0076	0.0161	0.0143	0.0013	0	0	0.0056	0.0069	0	0.0694	0.0138	0.011	0.0085	0.0043	0	0.009	0.0054	0.0132	0.0176
asv941	Bacteria	Verrucomicrobiota	Kiritimatiellae	WCHB1-41	WCHB1-41 uc	WCHB1-41 uc	0.0013	0.0026	0.0019	0	0	0	0.0021	0	0.0028	0	0.002	0.008	0.0084	0.0099	0	0.0023	0.0048	0	0.0011	0.0052	0.0032	0	0	0	0.076	0.0574	0.0058	0	0.0005	0	0	0	0	0.0074	0	0	0	0.0036	0	0	0	0.0041	0.0035
asv942	Archaea	Crenarchaeota	Nitrososphaeria	Nitrosopumilales	Nitrosopumilaceae	Cand_Nitrosopumilus	0.0051	0.0491	0.0385	0.0347	0.0039	0.0221	0.0276	0.0037	0.0065	0.0339	0.0102	0.2385	0.0219	0.0149	0.1427	0.198	0.2207	0.0014	0.0045	0.0052	0.0048	0.0111	0.0564	0.046	0.0076	0.0144	0.0106	0	0.0007	0.0011	0.0182	0.0048	0.0136	0.0058	0	0.0046	0.0399	0.0144	0.0017	0.0051	0.0625	0.0142	0.0326
asv943	Bacteria	Bdellovibrionota	Bdellovibrionia	Bdellovibrionales	Bdellovibrionaceae	OM27	0	0	0	0	0.0415	0.017	0.0276	0.0204	0.0196	0.0321	0.0307	0.0016	0.0251	0.0547	0.0401	0.0105	0.0079	0	0.0011	0	0.0016	0	0	0.0828	0.0022	0.0036	0.0032	0.0161	0.0164	0.0032	0.0084	0.0338	0	0.0008	0.0201	0.0267	0.0076	0.0065	0.0292	0.0013	0.0108	0.0061	0.0044
asv944	Bacteria	Proteobacteria	Alphaproteobacteria	SAR11	SAR11 uc	SAR11 uc	0.0141	0	0	0.0018	0.0169	0.0085	0.0085	0.026	0.0298	0.0125	0.0307	0.0016	0.0188	0.0075	0.0175	0.0151	0	0.0056	0.0011	0	0.0032	0	0	0	0	0	0.0005	0	0.0023	0.0021	0.0084	0.0062	0	0	0.0127	0.0046	0.0009	0.01	0.0189	0.0231	0.0027	0	0.0009
asv945	Bacteria	Verrucomicrobiota	Verrucomicrobiae	Opitutales	Puniceicoccaceae	Verruc-01	0.0116	0	0.0039	0.1644	0.022	0.0544	0.0297	0.0019	0.0056	0.0196	0.0061	0.0032	0.0073	0.0211	0.005	0.0047	0.0048	0	0.0022	0	0	0	0	0.0184	0	0	0.2554	0	0	0	0	0	0.005	0	0	0.0028	0	0.0043	0	0	0.002	0.0081	0
asv946	Bacteria	Proteobacteria	Alphaproteobacteria	Caulobacterales	Hyphomonadaceae	Hyphomonas	0.0154	0	0	0.0037	0	0	0.0042	0	0	0	0.002	0	0	0.0012	0.0013	0.0035	0.0159	0	0.0011	0	0	0	0	0	0	0	0	0	0	0	0	0	0	0	0	0	0	0	0	0	0	0	0
asv947	Bacteria	Bacteroidota	Bacteroidia	Flavobacteriales	Flavobacteriaceae	NS5	0.0039	0	0	0	0.0156	0.0034	0.0021	0.0037	0.0084	0.0036	0.0082	0	0.0094	0.0099	0	0	0	0	0	0	0	0	0	0	0	0	0	0.004	0.0025	0.0011	0.0014	0.0048	0	0	0.0032	0.0009	0.0009	0.0029	0.0017	0.0039	0.0013	0.003	0.0009
asv949	Bacteria	Planctomycetota	Phycisphaerae	Phycisphaerales	Phycisphaeraceae	FS140-16B-02	0.0116	0.009	0.0096	0.0073	0.0052	0.0034	0.0127	0.0074	0.0084	0.0161	0	0.0032	0.0115	0.0187	0.0225	0.0163	0.0016	0	0	0.0125	0.0064	0.0016	0	0	0.0022	0.0036	0.0064	0	0.0011	0.0011	0.0084	0.0021	0.0014	0.0223	0.0095	0.012	0.0114	0.0136	0.0086	0.009	0.0108	0.0081	0.007
asv950	Bacteria	Proteobacteria	Alphaproteobacteria	Rhodospirillales	AEGEAN-169	AEGEAN-169 uc	0.0128	0	0	0	0.0181	0.0017	0.0021	0.0149	0.0121	0.0018	0.0123	0.0016	0.0063	0.0012	0.0038	0.0093	0	0.0014	0	0	0	0	0	0	0	0	0	0.0054	0.0105	0.0054	0.007	0.0124	0	0	0.0117	0	0.0038	0.0086	0.0103	0.0218	0	0	0.0026
asv951	Bacteria	Proteobacteria	Alphaproteobacteria	SAR11	SAR11 Clade I	SAR11 Clade I uc	0.0167	0.0039	0.0058	0.0037	0.0156	0.0017	0.0064	0.0167	0.0158	0.0071	0.0041	0.008	0.0104	0	0.0025	0	0.0016	0.0014	0	0	0.0016	0	0	0	0	0	0.0005	0.004	0.0018	0.0021	0.0084	0.0041	0.0029	0.0008	0.0095	0.0083	0.0019	0.0129	0.024	0	0.0027	0	0.0035
asv952	Bacteria	Proteobacteria	Alphaproteobacteria	SAR11	SAR11 Clade II	SAR11 Clade II uc	0.0167	0	0	0.0018	0.0143	0.0034	0.0064	0.013	0.0168	0.0196	0.0225	0.0096	0.0198	0.0162	0.01	0.0047	0.0064	0.0056	0.0033	0	0	0	0	0	0	0	0.0011	0.0027	0.0009	0.0032	0.007	0.0035	0	0	0.0053	0.012	0.0133	0.0323	0.0292	0.0206	0.0087	0.0051	0
asv953	Bacteria	Bacteroidota	Bacteroidia	Flavobacteriales	NS7	NS7 uc	0.0167	0	0.0019	0.0128	0.0596	0.0119	0.0042	0.0279	0.041	0.0393	0.0348	0.0048	0.0439	0.046	0.0338	0.0105	0.0159	0	0.0011	0	0	0	0	0.1012	0.0152	0	0.0101	0.0121	0.0027	0.0021	0.0084	0.0173	0	0	0.0212	0.0046	0.0038	0.0323	0.0326	0.0591	0.0195	0.0041	0
asv954	Bacteria	Proteobacteria	Alphaproteobacteria	Rhodospirillales	Magnetospiraceae	Magnetospiraceae uc	0.0013	0	0	0	0.0039	0.0119	0.0085	0.0056	0.0149	0.0071	0.0082	0	0.0063	0.0174	0.0075	0.0023	0	0.0014	0	0	0	0	0	0	0	0	0.0005	0.0054	0.0105	0.0021	0.0014	0.0062	0	0	0.0074	0.0074	0.0028	0.0036	0.0257	0.0064	0.004	0	0
asv956	Bacteria	Proteobacteria	Alphaproteobacteria	Rhodobacterales	Rhodobacteraceae	Ascidiaceihabitans	0	0	0	0.0037	0	0.0051	0.0042	0.0056	0.0037	0.0054	0	0	0.0021	0.0012	0.0088	0	0	0.0127	0.0033	0.0042	0	0	0	0	0.0022	0.0287	0.0276	0.0054	0.0071	0.0075	0.0014	0.0021	0.0014	0	0.0042	0.0166	0.0095	0	0	0.0026	0.0034	0.0244	0
asv957	Bacteria	Bacteroidota	Bacteroidia	Flavobacteriales	Cryomorphaceae	Cryomorphaceae uc	0.0026	0	0	0.0037	0.0078	0.0034	0.0064	0.013	0	0	0.002	0	0.001	0	0	0	0	0	0	0	0	0	0	0	0	0	0	0.0013	0.0005	0.0011	0	0	0	0	0.0657	0.0175	0.0009	0	0.0086	0	0	0	0
asv958	Bacteria	Proteobacteria	Gammaproteobacteria	OM182	OM182 uc	OM182 uc	0.0257	0	0	0	0.0013	0	0	0.0074	0.0093	0.0036	0.0061	0	0.0104	0.0336	0.0063	0.0012	0	0	0	0	0	0	0	0	0	0	0.0005	0	0	0	0	0	0	0	0.0053	0	0.0009	0.0079	0.0086	0.0051	0.0007	0	0
asv959	Bacteria	Proteobacteria	Alphaproteobacteria	SAR11	SAR11 Clade II	SAR11 Clade II uc	0.0205	0.0155	0.0135	0.0219	0.0194	0.017	0.0127	0.0167	0.0223	0.025	0.0123	0.0224	0.0292	0.0087	0.0063	0.0116	0.0111	0.0014	0.0033	0.0052	0.0032	0.0016	0	0.0552	0	0	0.0021	0.0013	0.0023	0.0043	0.0042	0.0166	0.0029	0.0182	0.0127	0.0028	0.0503	0.0122	0.0086	0.0103	0.0195	0.0142	0.0106
asv960	Bacteria	Marinimicrobia_SAR406	Marinimicrobia_SAR406 uc	Marinimicrobia_SAR406 uc	Marinimicrobia_SAR406 uc	Marinimicrobia_SAR406 uc	0.0051	0.0142	0.0347	0.0329	0.0026	0.0204	0.0255	0.0037	0.0009	0.025	0.0102	0.1777	0.0366	0.0162	0.1189	0.1293	0.1636	0	0.0011	0.0062	0.0176	0.0048	0.0376	0.046	0.0011	0.0054	0.0148	0	0.0002	0	0.0098	0.0055	0.0086	0.019	0.0064	0.011	0.0969	0.0215	0.024	0.009	0.1089	0.0244	0.1276
asv962	Bacteria	Proteobacteria	Gammaproteobacteria	Burkholderiales	Methylophilaceae	OM43	0.0077	0	0	0	0.0013	0.0136	0	0.0149	0.0056	0.0054	0.002	0	0.0136	0.0124	0.0013	0.007	0	0.007	0.0056	0	0	0	0	0	0	0	0.0095	0.0175	0.0342	0.0407	0.0112	0.009	0.0057	0	0.0117	0.0074	0	0.0093	0.0069	0.0283	0.0047	0	0
asv963	Bacteria	Bacteroidota	Bacteroidia	Flavobacteriales	Flavobacteriaceae	Polaribacter	0	0	0	0	0	0	0	0	0	0	0.1127	0	0.0042	0	0	0	0	0	0	0	0	0	0	0	0	0	0	0.0013	0.0002	0	0.0014	1.198	0.0007	0	0	0	0	0	0	0	0	0	0
asv964	Bacteria	Proteobacteria	Alphaproteobacteria	Rhodospirillales	AEGEAN-169	AEGEAN-169 uc	0.0167	0	0	0.0018	0.0233	0.0051	0.0106	0.0149	0.0196	0.0089	0.0205	0	0.0063	0.005	0	0.0035	0	0.0014	0	0	0	0	0	0.0092	0	0	0	0.0108	0.0123	0.015	0.0084	0.0179	0.0007	0	0.0138	0.0193	0.0019	0.0129	0.024	0.0141	0.0013	0	0.0009
asv965	Bacteria	Bacteroidota	Bacteroidia	Flavobacteriales	NS9	NS9 uc	0.0475	0.0026	0.0058	0.0037	0.0026	0	0.0106	0.0019	0.0298	0.0518	0.0676	0.0832	0.0564	0.0821	0.0714	0.0419	0.0508	0	0	0.0021	0.0016	0.0032	0	0.0184	0	0.0018	0.0079	0	0.0009	0	0.0014	0.0014	0.0022	0	0.0021	0	0.0123	0.0861	0.0446	0.0745	0.037	0.0142	0.0106
asv966	Bacteria	Proteobacteria	Alphaproteobacteria	SAR11	SAR11 uc	SAR11 uc	0.0167	0.0478	0.0713	0.0292	0.0065	0.0204	0.0191	0.0037	0.0009	0.0143	0.0082	0.1361	0.0084	0.0012	0.01	0.0256	0.0413	0	0	0.0302	0.016	0.0207	0	0.0644	0	0	0.0037	0	0	0	0.0098	0.0062	0.0165	0.0463	0.0053	0.0083	0.0959	0.0022	0.0103	0	0.0767	0.0913	0.1443
asv967	Bacteria	Proteobacteria	Gammaproteobacteria	Arenicellales	Arenicellaceae	Arenicella	0.0154	0	0	0.0037	0.0026	0.0017	0	0.0074	0.0149	0.0375	0.0348	0.0032	0.0522	0.0895	0.0326	0.014	0.0064	0.0014	0.0011	0	0	0	0	0	0	0.0018	0.0016	0.0013	0.0021	0	0	0.0021	0	0	0.0011	0	0	0.0057	0.0086	0	0.0007	0	0
asv968	Bacteria	Bacteroidota	Bacteroidia	Flavobacteriales	Flavobacteriaceae	Flavobacteriaceae uc	0	0	0	0	0	0	0	0.0019	0	0	0	0	0	0	0	0	0	0	0	0	0	0	0	0	0	0	0	0.004	0.0009	0	0	0.0007	0	0	0	0	0	0.0007	0	0	0	0.0071	0
asv969	Bacteria	Proteobacteria	Alphaproteobacteria	SAR11	SAR11 Clade II	SAR11 Clade II uc	0.0167	0.0013	0.0019	0.0018	0.0298	0.0102	0.0085	0.0316	0.0223	0.0286	0.0287	0.0208	0.023	0.0112	0.01	0.0163	0.0175	0.0014	0.0011	0.0052	0	0.0016	0	0	0.0011	0.0018	0	0.0027	0.0002	0.0043	0.0126	0.0055	0.0014	0.005	0.0074	0.0028	0.0066	0.0258	0.0206	0.0051	0.0094	0.003	0.0018
asv970	Bacteria	Proteobacteria	Alphaproteobacteria	Thalassobaculales	Nisaeaceae	OM75	0.0051	0.0168	0.025	0.0018	0	0.017	0.0042	0	0.0009	0	0.0102	0.0048	0.0052	0.0037	0.015	0.0023	0.0143	0.0028	0.0145	0.0635	0.0352	0.008	0.0376	0.0276	0.05	0.0736	0.0048	0.004	0.0041	0.0032	0.0014	0.0007	0.005	0.0421	0.0032	0.0138	0.0171	0.0029	0.0034	0.0013	0.0141	0.0548	0.0299
asv972	Bacteria	Bacteroidota	Bacteroidia	Flavobacteriales	Flavobacteriaceae	NS5	0.0013	0	0	0	0.0246	0.0034	0	0.0111	0.013	0.0054	0.0123	0	0.0094	0.005	0.0013	0.0012	0	0	0	0	0	0	0	0	0	0	0	0	0.0014	0.0011	0.0028	0	0	0	0.0042	0	0	0.0014	0.0103	0.0051	0.0013	0	0
asv973	Bacteria	Proteobacteria	Gammaproteobacteria	Oceanospirillales	Pseudohongiellaceae	Pseudohongiella	0.0026	0.0039	0.0077	0	0	0	0	0.0037	0.0056	0.0161	0.002	0.0016	0.0198	0.0373	0.0188	0.0058	0	0	0.0011	0.0031	0.0016	0	0	0	0.0054	0.0161	0.0011	0	0.0005	0	0.007	0.0021	0.0187	0.0397	0.0021	0.0037	0.0171	0.0043	0.0017	0.0064	0.0027	0.003	0.0035
asv974	Bacteria	Proteobacteria	Alphaproteobacteria	Rhodospirillales	Rhodospirillales uc	Rhodospirillales uc	0.0026	0.0103	0.0039	0.0037	0.0039	0.0068	0.017	0.0074	0.0149	0.0214	0.0061	0	0.0063	0.0062	0.0113	0.0023	0.0032	0	0.0022	0.0042	0.0064	0.0032	0	0.0184	0.0087	0.0144	0.0058	0	0.0011	0.0021	0.0014	0.0048	0.0022	0.0289	0.0138	0.0202	0.0247	0.0014	0.0206	0.0321	0.0195	0.0375	0.0176
asv976	Bacteria	Proteobacteria	Alphaproteobacteria	Rhodospirillales	AEGEAN-169	AEGEAN-169 uc	0.009	0.0026	0	0.0018	0.0194	0.0102	0.0255	0.0167	0.0186	0.0036	0.0164	0	0.0125	0.0037	0.0013	0	0	0	0	0	0	0	0	0	0	0	0	0.0027	0.0112	0.0086	0.0042	0.0035	0.0014	0	0.0117	0.0028	0.0038	0.0043	0.0086	0.0154	0.0027	0	0
asv977	Bacteria	Proteobacteria	Gammaproteobacteria	SAR86	SAR86 uc	SAR86 uc	0.0013	0	0	0	0.0052	0	0.0021	0.0056	0.0047	0.0107	0.0102	0	0.0052	0.0112	0	0.0023	0	0	0	0	0	0	0	0	0	0	0.0005	0	0.0011	0	0	0.0007	0	0	0.0085	0.0028	0.0009	0.0172	0.0206	0.0283	0.0007	0	0
asv978	Bacteria	Proteobacteria	Gammaproteobacteria	KI89A	KI89A uc	KI89A uc	0.0051	0.0013	0.0096	0.0091	0.0013	0.0017	0.0021	0.0074	0.0037	0.0161	0.0143	0	0.0178	0.0187	0.0188	0.007	0.0016	0	0.0011	0.001	0.0016	0	0	0	0.0011	0	0.0011	0.0013	0	0	0.0028	0.0021	0.0007	0.0124	0.0085	0.0028	0	0.0057	0	0.0064	0.004	0.0061	0.0035
asv979	Bacteria	NB1-j	NB1-j uc	NB1-j uc	NB1-j uc	NB1-j uc	0.0077	0.0013	0.0058	0.0073	0.0117	0	0	0.0093	0.014	0.0054	0.0184	0.0112	0.0198	0.0274	0.0313	0.0326	0.0238	0.0028	0.0022	0.0052	0	0.0016	0	0	0	0	0.0111	0	0.0018	0.0011	0.0014	0.0048	0.0007	0.0116	0.0042	0.0248	0.0009	0.0237	0.0137	0.0077	0.0081	0	0.0202
asv980	Bacteria	NB1-j	NB1-j uc	NB1-j uc	NB1-j uc	NB1-j uc	0.0039	0.0129	0.0058	0.0164	0.0065	0.0153	0.0149	0	0.0019	0.0143	0.0041	0.0368	0.0157	0.0249	0.0288	0.0314	0.0524	0	0	0.0156	0.016	0.0127	0.0188	0.0736	0.0043	0	0.0132	0.0013	0.0002	0	0.0042	0.0007	0.0014	0.0099	0.0011	0.012	0.0019	0.0086	0	0	0.0128	0.0091	0.0194
asv981	Bacteria	Planctomycetota	Phycisphaerae	Phycisphaerales	Phycisphaeraceae	CL500-3	0.0013	0	0	0	0.0078	0.0136	0.0064	0.013	0.0093	0.0089	0.0082	0	0.0042	0.0112	0.0113	0.0012	0.0064	0.0169	0.0323	0.0031	0.0016	0.0016	0.0751	0.092	0.0369	0.0484	0.0382	0	0.0002	0	0.0014	0.0028	0	0	0.0011	0	0	0.0029	0	0	0	0	0
asv983	Bacteria	Bacteroidota	Bacteroidia	Flavobacteriales	Flavobacteriaceae	Flavobacteriaceae uc	0	0	0.0058	0	0	0.0017	0.0021	0.0019	0	0	0	0	0.001	0.0012	0	0	0.0016	0.0014	0	0.0073	0	0	0	0	0	0	0	0	0	0	0	0	0	0	0	0	0	0	0	0	0	0	0
asv984	Bacteria	Proteobacteria	Alphaproteobacteria	Parvibaculales	Parvibaculaceae	Parvibaculaceae uc	0.0013	0	0	0	0.0104	0.0085	0.0064	0.0056	0.0112	0	0.0123	0	0.0052	0.0012	0.0063	0.0012	0	0	0	0	0	0	0	0	0	0	0	0	0.0034	0	0.0042	0.0062	0	0	0.0053	0.0028	0	0.0007	0.0154	0.0347	0.0034	0.0041	0.0035
asv985	Bacteria	Bacteroidota	Bacteroidia	Flavobacteriales	Cryomorphaceae	Cryomorphaceae uc	0.0013	0.0013	0	0.0073	0	0	0	0	0	0.0036	0	0	0	0	0.0075	0	0.0635	0	0.0011	0	0	0	0	0	0.0022	0.0036	0.0021	0.0013	0.0009	0	0	0	0	0.0008	0	0	0	0	0	0	0.0007	0	0
asv986	Bacteria	Bacteroidota	Bacteroidia	Flavobacteriales	Flavobacteriaceae	Lutibacter	0	0.0026	0.0019	0	0	0	0	0	0	0.0036	0	0	0.001	0.0012	0.0063	0	0.0016	0.0014	0.0033	0.0104	0	0	0	0.0184	0.038	0.0413	0.0016	0.0013	0.0002	0	0	0	0.0014	0.0008	0	0	0.0038	0.0007	0	0.0013	0.0134	0.0041	0.0088
asv987	Bacteria	Bacteroidota	Bacteroidia	Flavobacteriales	Flavobacteriaceae	Ulvibacter	0.009	0	0	0.0073	0.0311	0.0017	0.0042	0.0093	0.0065	0.0054	0	0.0016	0.001	0	0	0	0	0.0028	0	0	0	0	0	0	0	0	0	0.0054	0.0005	0.0011	0.0673	0.0352	0.0014	0	0.0159	0.0037	0	0.0007	0.0017	0.0026	0	0	0
asv988	Bacteria	Proteobacteria	Gammaproteobacteria	Thiomicrospirales	Thioglobaceae	SUP05_cluster	0.009	0	0.0039	0.0055	0.0078	0.0068	0.0064	0.0019	0.0084	0.0089	0.0143	0.0096	0.0094	0.0087	0.005	0.0058	0	0.0014	0	0	0.0016	0	0	0	0	0.0054	0.0069	0.0148	0.018	0.0107	0.0154	0.0124	0.005	0.0008	0.0085	0.0046	0.0047	0.0187	0.0189	0.0116	0.004	0.001	0
asv990	Bacteria	Planctomycetota	Planctomycetes	Planctomycetales	Rubinisphaeraceae	Rubinisphaeraceae uc	0.018	0.0077	0.0019	0	0.0013	0	0	0	0.0158	0.0089	0.0184	0.0032	0.0094	0.0274	0.01	0.0093	0	0	0.0011	0.001	0	0	0	0	0	0	0	0	0.0016	0	0	0.0014	0	0	0.0011	0.0018	0	0.0072	0.012	0.0193	0.0067	0	0
asv991	Bacteria	Verrucomicrobiota	Lentisphaeria	Lentisphaerales	Lentisphaeraceae	Lentisphaera	0.0026	0.0065	0.0077	0	0	0	0	0	0	0	0	0.0032	0	0.0012	0	0	0.0016	0.1084	0.1337	0.0094	0.0032	0	0	0	0	0.0036	0.0016	0	0	0	0	0	0	0	0.0021	0	0	0	0	0	0	0	0
asv992	Bacteria	Proteobacteria	Alphaproteobacteria	Alphaproteobacteria uc	Alphaproteobacteria uc	Alphaproteobacteria uc	0	0.0013	0	0	0.0013	0	0	0	0	0.0178	0	0.0032	0	0.005	0	0	0	0	0	0.0021	0	0	0	0	0	0	0.0011	0	0	0	0	0	0	0	0	0	0	0	0	0	0	0	0
asv993	Bacteria	Proteobacteria	Alphaproteobacteria	Defluviicoccales	Defluviicoccales uc	Defluviicoccales uc	0.0154	0.0129	0.0751	0.0347	0	0.0102	0.0042	0.0056	0.0028	0.0232	0.0164	0.1985	0.0167	0.0124	0.1164	0.1048	0.1413	0	0	0.0042	0.0096	0.0048	0.0564	0.0552	0.0098	0.0036	0.0138	0	0.0011	0.0011	0.0126	0.0138	0.0201	0.0405	0.0064	0.0433	0.113	0.0187	0.0154	0.027	0.0706	0.0274	0.059
asv995	Bacteria	Verrucomicrobiota	Verrucomicrobiae	Verrucomicrobiales	DEV007	DEV007 uc	0	0	0	0	0	0	0	0	0.013	0.0107	0.0061	0	0.0042	0.0037	0.0063	0.0012	0	0.0014	0	0.0083	0	0	0	0	0	0	0.0011	0	0.0007	0	0	0	0	0.0025	0	0	0	0	0	0	0.0007	0	0
asv996	Bacteria	Proteobacteria	Gammaproteobacteria	KI89A	KI89A uc	KI89A uc	0.0051	0	0	0	0.0026	0	0	0.0093	0.0028	0.0018	0.0041	0	0.0042	0.0037	0.0038	0	0	0	0	0	0	0	0	0	0	0	0	0	0	0	0.0014	0.0021	0	0	0	0.0028	0	0	0.0051	0.0077	0.0061	0	0.0088
asv997	Bacteria	Proteobacteria	Alphaproteobacteria	Defluviicoccales	Defluviicoccales uc	Defluviicoccales uc	0	0.0503	0.0347	0.0018	0.0039	0.0085	0.0149	0.0019	0.0028	0	0	0.0096	0.0031	0	0.0138	0	0.0032	0.0028	0.0111	0.0115	0.008	0.0143	0.0188	0.0092	0.0065	0.0341	0.0037	0.0027	0.0018	0.0054	0.0126	0.011	0.0381	0.1024	0.0138	0.0304	0.0237	0.0043	0.0172	0.0103	0.0572	0.067	0.0431
asv998	Archaea	Crenarchaeota	Nitrososphaeria	Nitrosopumilales	Nitrosopumilaceae	Cand_Nitrosopelagicus	0.0295	0.0207	0.0308	0.0347	0.0104	0.0255	0.0191	0.0111	0.0084	0.0375	0.0102	0.2401	0.0428	0.0187	0.0601	0.113	0.1397	0	0.0022	0.0031	0.0096	0.0016	0	0	0.0011	0	0.0281	0.0013	0.0025	0.0075	0.0196	0.0193	0.0194	0.0256	0.0223	0.023	0.0684	0.0481	0.0206	0.0193	0.0592	0	0.0123
asv999	Bacteria	Proteobacteria	Alphaproteobacteria	Defluviicoccales	Defluviicoccales uc	Defluviicoccales uc	0	0.0116	0.0212	0.0037	0.0013	0.0017	0.0021	0	0.0028	0	0.0041	0.0032	0.001	0.0012	0	0	0	0	0.0011	0.0708	0.0224	0.0143	0	0	0.0011	0.0144	0	0	0.0011	0	0	0	0.0014	0.0413	0	0.0055	0.0209	0	0	0	0.0121	0.0345	0.0123
asv1000	Bacteria	Proteobacteria	Gammaproteobacteria	SAR86	SAR86 uc	SAR86 uc	0.009	0	0.0019	0	0.0117	0	0.0021	0.0037	0.0093	0.0036	0	0.0016	0.0063	0.0062	0	0.0012	0	0	0	0	0	0	0	0	0	0	0.0005	0.0027	0.0062	0.0118	0.0056	0.009	0.0007	0	0.0106	0.0156	0	0.0172	0.0103	0.0116	0.0013	0	0
asv1001	Bacteria	Marinimicrobia_SAR406	Marinimicrobia_SAR406 uc	Marinimicrobia_SAR406 uc	Marinimicrobia_SAR406 uc	Marinimicrobia_SAR406 uc	0.0039	0.0323	0.0366	0.0183	0.0156	0.068	0.0319	0.0668	0.0289	0.0143	0.0123	0	0.0063	0.0099	0.03	0.0058	0.0159	0.0014	0.0033	0.0375	0.0112	0.0159	0.0376	0	0.0771	0.0484	0.0042	0.0013	0.0014	0.0043	0.014	0.0145	0.0029	0.0479	0.0042	0.0037	0.0028	0.0029	0.0034	0.0013	0.0175	0.1147	0.0396
asv1002	Bacteria	Actinobacteriota	Acidimicrobiia	Actinomarinales	Actinomarinaceae	Cand_Actinomarina	0	0.151	0.1059	0.0183	0.0065	0.0408	0.017	0.0056	0.0056	0.0089	0.0082	0.008	0.0125	0.0062	0.0038	0.0023	0.0016	0	0	0.0646	0.024	0.0477	0.0564	0	0	0	0.0016	0.0013	0.0009	0.0011	0.0014	0.0021	0.0151	0.0958	0.0053	0.0083	0.0152	0.0043	0.0086	0.0026	0.0437	0.0599	0.0528
asv1003	Bacteria	Bacteroidota	Bacteroidia	Flavobacteriales	NS9	NS9 uc	0.0013	0.0065	0.0077	0.0091	0.0052	0.0068	0	0	0.0037	0.0125	0.0041	0.0608	0.0104	0.0149	0.0513	0.028	0.0175	0	0.0011	0.0312	0.0208	0.0175	0.1127	0.0276	0.0033	0.009	0.0079	0	0.0002	0	0	0	0.0043	0.0083	0.0032	0.0028	0.0171	0.0108	0.0069	0	0.0215	0.0081	0.0264
asv1004	Bacteria	Proteobacteria	Alphaproteobacteria	Rhodospirillales	Magnetospiraceae	Magnetospiraceae uc	0.0039	0	0	0	0.0104	0.0204	0.017	0.0074	0.0121	0.0036	0.0061	0	0.0031	0.005	0.0013	0	0	0	0.0011	0	0	0	0	0	0	0.0126	0.0026	0	0.0055	0.0054	0.0056	0.0021	0	0	0.0095	0.011	0	0.0022	0.0137	0.0051	0	0	0
asv1005	Bacteria	Proteobacteria	Alphaproteobacteria	SAR11	SAR11 Clade II	SAR11 Clade II uc	0.0064	0	0	0.0055	0.013	0.0085	0.0106	0.0297	0.013	0.0178	0.0102	0	0.0084	0.0062	0	0.0058	0	0.0014	0.0067	0	0	0	0	0	0	0	0.0016	0.0027	0.0007	0	0.0084	0.0083	0	0	0.0276	0.0074	0.0009	0.01	0.0137	0.0257	0.004	0.001	0.0035
asv1006	Bacteria	Proteobacteria	Alphaproteobacteria	SAR11	SAR11 Clade I	SAR11 Clade Ia	0.0051	0.0013	0.0019	0.0091	0.013	0.0204	0.0106	0.0149	0.0056	0.0107	0.0061	0	0.0063	0.0025	0	0.0058	0	0	0.0011	0	0	0	0	0	0	0.0018	0.0042	0.0013	0.0062	0.0043	0.007	0.009	0.0022	0	0.0127	0.0046	0.0019	0.0014	0.0086	0.0167	0	0	0
asv1007	Bacteria	Bacteroidota	Bacteroidia	Flavobacteriales	Cryomorphaceae	Vicingus	0.009	0.0297	0.0597	0.0511	0.0013	0.0034	0.0042	0.0019	0	0	0	0	0	0.0012	0	0.0058	0	0.0324	0.0357	0.051	0.0864	0.043	0.0376	0	0.0043	0	0.0323	0.0121	0.0014	0.0011	0	0.0021	0.0022	0.0058	0.0021	0.0028	0	0	0	0	0.0007	0	0
asv1009	Bacteria	Proteobacteria	Gammaproteobacteria	Thiomicrospirales	Thioglobaceae	SUP05_cluster	0.0103	0.0065	0.0135	0.0256	0.0233	0.0306	0.0149	0.013	0.0028	0.0036	0.0061	0.0016	0.0052	0.0075	0.0063	0	0.0032	0.0099	0.0078	0.0167	0.0032	0.0016	0	0	0.0098	0.0036	0.0154	0.0296	0.0258	0.0353	0.021	0.0207	0.0266	0.0017	0.018	0.0101	0.0057	0.0043	0.0069	0	0.002	0.003	0
asv1010	Bacteria	Dadabacteria	Dadabacteriia	Dadabacteriales	Dadabacteriales uc	Dadabacteriales uc	0.0244	0	0	0	0.0026	0	0	0.0037	0.0056	0.0054	0.0102	0	0.0125	0.0124	0.0125	0.0012	0	0	0	0	0	0	0	0	0	0	0	0.0027	0	0	0.0014	0.0014	0	0	0	0	0	0	0	0.0013	0.0027	0	0
asv1011	Bacteria	Proteobacteria	Alphaproteobacteria	SAR11	SAR11 Clade I	SAR11 Clade Ia	0.009	0.0026	0	0.0091	0.0143	0.0034	0.0064	0.013	0.014	0.0018	0.0041	0	0.0042	0.005	0	0	0.0016	0.0028	0	0	0	0	0	0	0	0.0018	0.0026	0.004	0.0123	0.0086	0.007	0.0069	0.0036	0.0008	0.0053	0.0046	0	0.0043	0.0069	0.0026	0	0	0
asv1012	Bacteria	Bacteroidota	Bacteroidia	Flavobacteriales	NS7	NS7 uc	0.0026	0.0052	0.0058	0	0.0441	0.017	0.0085	0.0093	0.0205	0.0214	0.0246	0.0352	0.0094	0.0137	0.0238	0	0.0032	0	0.0022	0.0198	0.0352	0.0175	0	0.0552	0	0.0215	0.0032	0.0067	0.0023	0	0.0014	0.0145	0.0036	0.0306	0.0021	0.0101	0.0123	0.0007	0.0103	0	0.0134	0.0294	0.0053
asv1014	Bacteria	Proteobacteria	Alphaproteobacteria	Rhodospirillales	AEGEAN-169	AEGEAN-169 uc	0.027	0	0.0039	0.0037	0.0013	0.0034	0.0021	0.0074	0.0102	0.0018	0.0102	0.0096	0.0136	0.0199	0.015	0.0058	0	0	0	0	0.0032	0	0	0	0	0	0.0005	0.0054	0.0025	0.0021	0.014	0.0055	0.0007	0	0.0117	0.0028	0	0.0531	0.0137	0.0141	0.0141	0	0
asv1015	Bacteria	Verrucomicrobiota	Verrucomicrobiae	Arctic97B-4	Arctic97B-4 uc	Arctic97B-4 uc	0.0128	0	0	0	0.0013	0	0.0021	0.0111	0.0298	0.0589	0.0266	0	0.0115	0.0261	0.0188	0.0186	0.0016	0	0.0022	0	0	0	0	0.0644	0.0022	0	0.0011	0	0.0002	0	0.0042	0.0048	0	0	0.0053	0.0009	0	0.0502	0.0172	0.0051	0.0013	0	0
asv1016	Bacteria	Bacteroidota	Bacteroidia	Flavobacteriales	Flavobacteriaceae	Polaribacter	0	0.0103	0.0019	0.0128	0.0052	0.0017	0.0021	0	0.0009	0	0	0.0016	0	0	0	0	0	0	0	0	0.0032	0	0	0	0	0.0036	0	0	0	0	0.0603	0.0435	0	0	0.0011	0	0	0	0	0	0	0	0
asv1017	Bacteria	Proteobacteria	Alphaproteobacteria	Rhodospirillales	Magnetospiraceae	Magnetospiraceae uc	0.0193	0	0.0058	0.0037	0.0013	0	0	0.0056	0.0093	0.0107	0.0041	0.0128	0.0251	0.0261	0.0188	0.0501	0.027	0	0.0022	0	0	0	0	0	0.0033	0.0036	0.009	0.0027	0.0052	0	0.0014	0.0041	0	0.0008	0.0021	0.011	0.0057	0.0682	0.0206	0.0411	0.0094	0.0081	0.0035
asv1019	Bacteria	Bacteroidota	Bacteroidia	Flavobacteriales	Flavobacteriaceae	Ulvibacter	0.0013	0	0.0058	0.042	0.0039	0.0017	0	0	0	0.0036	0	0.0016	0	0	0	0.0012	0	0.0324	0.0167	0.0385	0.0176	0.008	0	0	0.2672	0.1489	0.1081	0.0619	0.0109	0.0064	0.0014	0.0028	0.0014	0.0223	0	0	0.0009	0	0	0	0.0027	0	0
asv1020	Archaea	Thermoplasmatota	Thermoplasmata	Marine_Group_II	Marine_Group_II uc	Marine_Group_II uc	0	0	0	0.0018	0	0	0	0.0019	0	0	0	0	0	0	0	0	0	0	0.0011	0	0	0.0016	0	0	0	0	0.0037	0.0027	0	0.0011	0.0042	0.0007	0	0	0.0011	0.0083	0	0	0	0	0	0	0
asv1021	Bacteria	Proteobacteria	Gammaproteobacteria	Steroidobacterales	Woeseiaceae	Woeseia	0.0051	0.0039	0.0135	0.0055	0.0039	0.0017	0.0127	0	0.013	0.0089	0.0102	0.0112	0.0042	0.0062	0.015	0.021	0.027	0.0056	0.0011	0	0.0048	0.0032	0	0	0.0011	0	0.0223	0.0013	0.0016	0.0011	0.0056	0.0069	0.005	0.0132	0.0053	0.0083	0.0114	0.0244	0.0103	0.0218	0.0222	0.0091	0.0018
asv1022	Bacteria	Proteobacteria	Alphaproteobacteria	Thalassobaculales	Nisaeaceae	OM75	0.0116	0.0258	0.0693	0.0128	0.0065	0.0085	0.0106	0.0019	0.014	0.0125	0.0082	0.0416	0.0104	0.0187	0.0413	0.0221	0.0318	0	0	0.0125	0.0064	0.008	0	0	0.0043	0.0036	0.0042	0	0.0005	0.0011	0.0028	0.011	0.0115	0.0661	0.0106	0.0175	0.0579	0.0409	0.0172	0.0103	0.037	0.0142	0.0519
asv1023	Bacteria	Proteobacteria	Alphaproteobacteria	Rhizobiales	Beijerinckiaceae	Methylobacterium-Methylorubrum	0	0	0	0	0	0	0	0	0	0	0.0143	0	0	0	0	0	0	0	0	0.001	0	0.0032	0	0.0092	0	0	0	0	0	0	0	0.0007	0.0007	0	0	0	0	0	0	0	0	0	0
asv1024	Bacteria	Planctomycetota	Planctomycetes	Pirellulales	Pirellulaceae	Blastopirellula	0	0.0129	0.0058	0.0037	0.0026	0.0034	0.0042	0	0.013	0.0018	0	0.0144	0.0042	0.0037	0.0025	0	0	0	0	0.026	0.0128	0.0111	0	0	0	0.0018	0.0074	0.0054	0.015	0.0011	0.0014	0.0028	0.0029	0.0017	0	0	0.0066	0	0	0.0013	0	0.0172	0.0079
asv1025	Bacteria	Proteobacteria	Gammaproteobacteria	KI89A	KI89A uc	KI89A uc	0.0013	0.0013	0	0.0037	0.0039	0.0136	0.0042	0.0037	0.0009	0.0036	0.002	0.0048	0.001	0	0.0013	0.0012	0.0016	0	0.0011	0	0	0	0	0.0092	0	0	0	0.0013	0.0005	0	0	0	0.0022	0	0.0191	0.0083	0.0009	0	0	0	0	0	0
asv1027	Bacteria	Bacteroidota	Bacteroidia	Flavobacteriales	Flavobacteriaceae	NS5	0.0039	0.0168	0.0424	0.0511	0.0026	0.0272	0.0319	0.0093	0.0047	0.0214	0.0123	0.2529	0.0272	0.0162	0.1189	0.1072	0.208	0	0.0033	0.0021	0.0096	0.0048	0.1127	0.2024	0.0043	0.0126	0.0164	0.0013	0.0016	0.0032	0.007	0.011	0.0259	0.0116	0.0064	0.0414	0.0874	0.0373	0.0326	0.0129	0.0793	0.0203	0.0748
asv1028	Bacteria	Proteobacteria	Gammaproteobacteria	SAR86	SAR86 uc	SAR86 uc	0.0257	0.0168	0.0424	0.0749	0.0065	0.0085	0.0255	0.0037	0.0065	0.0125	0.0102	0.0592	0.0104	0.0087	0.0188	0.0722	0.0111	0	0	0.001	0.0096	0.0032	0	0.0092	0.0033	0.0072	0.0154	0	0.0036	0	0.0154	0.0173	0.0223	0.0165	0.0191	0.0285	0.133	0.0732	0.0378	0.0334	0.1002	0.0203	0.0387
asv1029	Bacteria	Bacteroidota	Bacteroidia	Flavobacteriales	Flavobacteriaceae	NS5	0	0	0	0.0018	0.0091	0.0034	0.0149	0	0.0037	0	0.002	0	0.0042	0.005	0	0.0012	0	0	0	0	0	0	0	0	0	0	0	0	0.0011	0	0	0.0007	0	0	0.0053	0.0018	0	0	0.0017	0.0103	0	0	0
asv1030	Bacteria	Proteobacteria	Gammaproteobacteria	Thiomicrospirales	Thioglobaceae	SUP05_cluster	0.009	0.0232	0.0116	0.0164	0.0104	0.0102	0.0127	0.0093	0.0028	0.0018	0.0123	0.0032	0.0084	0.0062	0.0038	0	0.0032	0.0169	0.0457	0.0083	0.0048	0.0048	0	0	0.0119	0.0144	0.0339	0.0202	0.0285	0.0246	0.0126	0.0193	0.0215	0.0041	0.0117	0.0074	0.0095	0.0065	0.0103	0	0.0034	0.003	0.0044
asv1031	Bacteria	Proteobacteria	Alphaproteobacteria	Rhodospirillales	Magnetospiraceae	Magnetospiraceae uc	0.0013	0	0	0.0018	0.0078	0.0051	0.0064	0.0074	0.0121	0.0107	0.0082	0.0016	0.0042	0.0037	0.0025	0.0035	0.0032	0	0	0	0	0	0	0	0	0	0	0.004	0.0073	0.0032	0.0042	0.0028	0	0	0.0032	0.0083	0.0047	0.0007	0.012	0.0039	0.0027	0	0
asv1032	Bacteria	Proteobacteria	Alphaproteobacteria	Rhodospirillales	Magnetospiraceae	Magnetospiraceae uc	0.018	0.0013	0.0039	0.0037	0.0026	0.0051	0	0.0019	0.0074	0.0107	0.0143	0.0272	0.0178	0.0149	0.025	0.0478	0.027	0	0	0.0021	0	0.0016	0	0	0	0	0.0042	0	0.0021	0.0011	0.0042	0.0069	0.0007	0.005	0.0021	0.0009	0.0142	0.0452	0.0275	0.0193	0.0094	0	0.0167
asv1033	Bacteria	Proteobacteria	Gammaproteobacteria	Cellvibrionales	Porticoccaceae	SAR92	0.0013	0.0026	0.0116	0.0073	0.0091	0.0034	0.0106	0	0.0019	0.0071	0.002	0.024	0.0554	0.0124	0.0263	0.0431	0.0143	0.0197	0.0301	0.0167	0.0128	0.0095	0	0	0.0076	0.0036	0.0011	0.0054	0.0025	0.0032	0	0.0021	0.0115	0	0.0011	0	0	0	0	0	0.0013	0.001	0
asv1034	Bacteria	Proteobacteria	Alphaproteobacteria	SAR11	SAR11 Clade II	SAR11 Clade II uc	0.0218	0.0077	0.0019	0.0073	0.0026	0.0068	0.0064	0.0149	0.0261	0.0125	0.0246	0.0176	0.0313	0.0124	0.0088	0.0221	0.0143	0.0028	0.0045	0.0031	0	0.0016	0	0	0	0	0.0005	0.0027	0.003	0	0.0056	0.0076	0.005	0.0008	0.0074	0.0074	0.0266	0.0409	0.0137	0.0206	0.0134	0	0.0158
asv1035	Bacteria	Proteobacteria	Gammaproteobacteria	Granulosicoccales	Granulosicoccaceae	Granulosicoccus	0.0013	0.0039	0.0212	0.0018	0	0.0051	0.0042	0	0.0019	0.0089	0	0.0112	0.0031	0	0	0	0	0.0014	0.0011	0.1718	0.6255	0.1941	0.0564	0.0184	0.013	0.0054	0.0042	0.004	0.0009	0.0054	0.0028	0.0021	0.0029	0.0091	0	0	0.0028	0.0007	0.0017	0.0051	0.035	0.0071	0.0106
asv1036	Bacteria	Bacteroidota	Bacteroidia	Flavobacteriales	NS9	NS9 uc	0.0128	0.0271	0.0039	0.0018	0.0078	0.0085	0	0.0037	0.0149	0	0.0061	0	0	0	0	0	0	0.2056	0.117	0.0042	0.0016	0.0032	0	0.0092	0.0576	0.0646	0.0228	0.0081	0.005	0.0021	0.0028	0.0007	0.0014	0	0	0.0028	0	0	0	0	0	0	0
asv1037	Bacteria	Proteobacteria	Alphaproteobacteria	Rhodospirillales	AEGEAN-169	AEGEAN-169 uc	0.0064	0	0	0	0.0091	0.0136	0.0021	0.0111	0.0121	0.0071	0.0082	0.0016	0.0021	0.0037	0.0013	0.0012	0	0	0.0011	0	0	0	0	0	0	0	0	0.0013	0.0043	0.0032	0.0056	0.0041	0	0	0.0138	0.0037	0	0.0043	0.0086	0	0	0	0
asv1038	Bacteria	Proteobacteria	Gammaproteobacteria	SAR86	SAR86 uc	SAR86 uc	0.0116	0	0.0058	0.0037	0	0	0	0.0037	0.0028	0.0036	0.0102	0.0128	0.0042	0.005	0.0013	0.0082	0.0064	0	0	0	0.0016	0	0	0	0.0011	0.0144	0.009	0	0	0	0.0028	0.0007	0.0014	0	0.0021	0.0018	0.0047	0.0187	0.0154	0.0116	0.0067	0	0
asv1040	Bacteria	PAUC34f	PAUC34f uc	PAUC34f uc	PAUC34f uc	PAUC34f uc	0.0013	0.0026	0	0.0055	0.035	0.0119	0.0085	0.0297	0.0372	0.0518	0.0307	0.0112	0.0386	0.0348	0.0463	0.0198	0.0127	0	0	0	0.0016	0	0	0.0184	0.0011	0.0144	0.0106	0.0013	0.0009	0	0.0014	0.0007	0	0.0017	0.0032	0.0074	0.0104	0.0065	0.0172	0.0231	0.0047	0.001	0.007
asv1041	Bacteria	Proteobacteria	Alphaproteobacteria	SAR11	SAR11 uc	SAR11 uc	0.0141	0.0052	0.0077	0.0037	0.0117	0.0068	0.0042	0.0186	0.0223	0.0143	0.0123	0.008	0.0188	0.0062	0.01	0.007	0	0	0	0.0052	0	0	0	0	0.0011	0	0.0016	0.0027	0.0016	0.0011	0.0056	0.0097	0.0007	0.0099	0.0117	0.0147	0.0114	0.0165	0.0206	0.0296	0.0074	0	0.0097
asv1042	Bacteria	Acidobacteriota	Vicinamibacteria	Vicinamibacterales	Vicinamibacterales uc	Vicinamibacterales uc	0.0347	0.0077	0.0173	0.0219	0.0026	0.0085	0.0085	0	0.0028	0.0214	0.0164	0.2065	0.0157	0.0099	0.1164	0.2085	0.1524	0	0	0	0.0016	0.0016	0	0	0	0	0.0079	0	0	0	0.0014	0.0014	0.0072	0.0025	0	0.0129	0.0627	0.0179	0	0.0039	0.037	0.0152	0.0598
asv1043	Bacteria	Proteobacteria	Alphaproteobacteria	Rhodobacterales	Rhodobacteraceae	Rhodobacteraceae uc	0	0	0	0.0037	0.0039	0.0119	0.0106	0.0019	0.0047	0.0054	0	0	0.0063	0	0.0075	0	0	0.0127	0.0022	0	0	0	0	0	0.0022	0	0.0249	0.0081	0.0073	0.0032	0.0014	0.0035	0.0036	0	0.0085	0.0055	0	0.0014	0.0034	0	0	0	0
asv1044	Bacteria	Proteobacteria	Gammaproteobacteria	Cellvibrionales	Spongiibacteraceae	BD1-7	0.0141	0	0	0	0.0181	0.0085	0	0	0	0	0	0	0	0	0	0	0	0	0	0	0	0	0	0	0	0	0.0032	0.0108	0.0005	0.0128	0.0168	0.029	0	0	0.0074	0	0	0	0	0	0	0	0
asv1045	Bacteria	Marinimicrobia_SAR406	Marinimicrobia_SAR406 uc	Marinimicrobia_SAR406 uc	Marinimicrobia_SAR406 uc	Marinimicrobia_SAR406 uc	0.0565	0	0.0231	0.0055	0.0104	0.0051	0.0127	0.013	0.0186	0.0411	0.0389	0.008	0.046	0.0473	0.0651	0.0443	0.0381	0	0	0	0.0032	0.0048	0	0.0092	0.0033	0	0.0053	0	0	0	0.0056	0.0014	0	0.0058	0.0011	0.0037	0.0114	0.0158	0.0086	0.0193	0.0269	0.0203	0.0651
asv1046	Bacteria	Proteobacteria	Gammaproteobacteria	KI89A	KI89A uc	KI89A uc	0	0	0	0	0	0.0017	0.0085	0.0074	0.0019	0.0018	0.002	0.0032	0.0031	0	0	0	0	0	0.0011	0	0	0	0	0	0	0	0	0	0.0002	0	0	0	0	0	0.0042	0.011	0	0	0	0	0.0027	0	0
asv1047	Bacteria	Proteobacteria	Alphaproteobacteria	SAR11	SAR11 Clade I	SAR11 Clade Ib	0.0244	0.0207	0.0482	0.0037	0.0026	0.0238	0.0276	0.0037	0.0102	0.0071	0.0164	0.0592	0.0094	0.0062	0.015	0.0338	0.0222	0.0042	0.0011	0.051	0.016	0.0191	0	0.0184	0.0109	0.0197	0.0021	0.0027	0.0005	0.0043	0.0126	0.0055	0.0172	0.0438	0.0138	0.0046	0.0627	0.0194	0.0051	0	0.0464	0.0264	0.0484
asv1048	Bacteria	Proteobacteria	Alphaproteobacteria	Rhodobacterales	Rhodobacteraceae	Yoonia-Loktanella	0	0	0	0	0	0	0	0	0	0.0036	0.002	0	0.001	0	0	0	0	0	0	0.0968	0.0272	0.008	0	0.046	0	0	0.0064	0.004	0	0.0075	0.0182	0.0069	0.0065	0.024	0.0042	0	0	0.0043	0.0034	0.0039	0.0047	0	0.0026
asv1049	Bacteria	Proteobacteria	Alphaproteobacteria	Defluviicoccales	Defluviicoccales uc	Defluviicoccales uc	0.0077	0.0219	0.025	0.0402	0.0026	0.0102	0.0319	0.0074	0.0009	0.0232	0.0164	0.1809	0.0146	0.0137	0.0801	0.1072	0.1	0.0028	0.0011	0	0	0	0	0	0	0	0	0.0013	0.0005	0.0032	0.0224	0.0138	0.0244	0.0223	0.0064	0.0331	0.1035	0.0108	0.012	0.0013	0.0585	0.0244	0.0475
asv1050	Bacteria	Proteobacteria	Alphaproteobacteria	SAR11	SAR11 Clade II	SAR11 Clade II uc	0.0205	0.0271	0.0289	0.0329	0.0039	0.0051	0.0106	0.0056	0.0084	0.0054	0.0123	0.0977	0.0157	0.0025	0.0313	0.0175	0.0302	0	0.0045	0.0396	0.016	0.0032	0.0376	0	0	0.0018	0.0021	0.0013	0.0005	0	0.0098	0.0076	0.0136	0.038	0.0074	0.0285	0.0665	0.0115	0.0017	0.0077	0.0531	0.0274	0.0431
asv1051	Bacteria	Bacteroidota	Bacteroidia	Flavobacteriales	Flavobacteriaceae	Nonlabens	0	0.0013	0	0	0.0117	0	0.0021	0.0019	0	0	0.0123	0.0032	0.0178	0	0.0025	0	0	0	0.0011	0.0042	0	0	0	0	0.0119	0	0	0	0.0002	0	0.0028	0	0	0.0025	0	0	0	0.0079	0	0.0026	0.0007	0.003	0.0009
asv1052	Bacteria	Proteobacteria	Alphaproteobacteria	SAR11	SAR11 Clade I	SAR11 Clade Ib	0.0141	0	0.0096	0.0201	0.0065	0.0051	0.0021	0.0074	0.0065	0.0214	0.0225	0.0432	0.0198	0.0087	0.0326	0.0408	0.0413	0.0014	0	0	0	0	0	0	0	0.0036	0.0016	0.0013	0.0011	0	0.0056	0.0028	0.0072	0.0017	0.0053	0.0028	0.0142	0.0215	0.0154	0.0064	0.0155	0	0.0053
asv1053	Bacteria	Proteobacteria	Alphaproteobacteria	Rickettsiales	Mitochondria	Mitochondria uc	0	0	0	0	0	0	0	0	0	0	0	0	0	0	0	0	0	0	0	0.0073	0.008	0.0111	0.0188	0	0.0109	0	0.0074	0	0	0.0011	0.0014	0.0021	0.005	0.1165	0.0021	0.0028	0.0114	0	0.0034	0.0077	0.0081	0.003	0
asv1054	Bacteria	Proteobacteria	Gammaproteobacteria	SAR86	SAR86 uc	SAR86 uc	0.018	0	0	0	0.0039	0	0.0021	0.0074	0.0037	0.0071	0.0061	0	0.0084	0.0099	0.0063	0	0	0	0	0	0	0	0	0	0	0	0.0005	0.004	0.0018	0.0021	0.0042	0.0048	0.0022	0	0.0095	0.0129	0	0.0502	0.0275	0.0116	0.002	0	0
asv1055	Bacteria	Proteobacteria	Alphaproteobacteria	Rhodospirillales	AEGEAN-169	AEGEAN-169 uc	0.0039	0.0026	0.0058	0.0037	0.0078	0.0068	0.0149	0.0111	0.0037	0.0089	0.0041	0	0.0021	0.0025	0.0025	0	0	0	0.0011	0.001	0.0016	0	0	0	0	0	0.0005	0.004	0.0071	0.0107	0.0028	0.0069	0.005	0.0008	0.0032	0.0009	0	0.0029	0.0069	0.0026	0.0054	0	0
asv1056	Bacteria	Planctomycetota	Phycisphaerae	Phycisphaerales	Phycisphaeraceae	CL500-3	0	0	0	0.0055	0.013	0.0102	0.0085	0	0.0047	0.0089	0.0061	0	0.0073	0.005	0.015	0	0	0.0084	0.0033	0.0021	0	0	0	0	0	0	0.0037	0.0013	0.0046	0.0054	0.0028	0.0179	0.0014	0	0.0053	0.0147	0	0	0.0017	0	0.0007	0	0
asv1057	Bacteria	Marinimicrobia_SAR406	Marinimicrobia_SAR406 uc	Marinimicrobia_SAR406 uc	Marinimicrobia_SAR406 uc	Marinimicrobia_SAR406 uc	0.0051	0	0.0019	0.0037	0	0	0	0.0037	0.0121	0.0232	0.0266	0.0256	0.0209	0.0174	0.0463	0.0478	0.0715	0.0014	0	0.0021	0.0032	0	0.0564	0.1288	0.0011	0	0.0074	0	0	0	0	0.0014	0	0.0091	0	0	0.0152	0.0029	0.0172	0.0116	0.0094	0.003	0.0431
asv1058	Bacteria	Proteobacteria	Gammaproteobacteria	Burkholderiales	Methylophilaceae	OM43	0.0077	0.0245	0.0231	0.0347	0	0.0085	0.0064	0.0019	0	0.0125	0.0041	0.0912	0.0115	0	0.0388	0.0524	0.0333	0.0014	0	0.0146	0.0064	0.0064	0	0	0.0119	0	0.0069	0.0013	0.0009	0	0.0084	0.0076	0.018	0.038	0.0053	0.0138	0.0712	0.0079	0.0223	0.0039	0.0363	0.0244	0.0361
asv1059	Bacteria	Proteobacteria	Alphaproteobacteria	SAR11	SAR11 Clade I	SAR11 Clade Ia	0.0064	0.0026	0	0.0128	0.0026	0.0034	0.0106	0.0037	0.0056	0	0.0041	0	0.001	0.0012	0	0.0012	0	0.007	0.0011	0	0	0	0	0	0.0011	0	0	0.0108	0.0107	0.0075	0.0042	0.0048	0.0022	0	0.0138	0.0129	0	0.0014	0.0017	0.0141	0.0007	0	0
asv1060	Bacteria	Planctomycetota	OM190	OM190 uc	OM190 uc	OM190 uc	0.0064	0.0026	0.0019	0	0.0026	0	0.0085	0.0056	0.0047	0.0125	0.0061	0.0016	0.0146	0.0261	0.0376	0.0082	0.0095	0.0014	0	0	0.0032	0	0	0	0	0.0036	0.0048	0.0027	0.0018	0	0.0028	0.0159	0	0	0.0117	0.0166	0.0038	0.0093	0.012	0.0077	0.002	0	0
asv1061	Bacteria	Planctomycetota	Phycisphaerae	Phycisphaerales	Phycisphaeraceae	JL-ETNP-F27	0.0552	0.0129	0.0039	0.0073	0	0.0017	0.0042	0	0.0047	0.025	0.0184	0.0672	0.0042	0.0211	0.0413	0.0408	0.0413	0	0	0.0021	0	0.0032	0	0	0	0.0018	0.0117	0.0013	0.0002	0	0	0	0.005	0.0107	0.0032	0.0074	0.0456	0.0187	0.0051	0.018	0.0282	0.0162	0.0299
asv1062	Bacteria	Proteobacteria	Alphaproteobacteria	Rhodospirillales	Magnetospiraceae	Magnetospira	0.0039	0	0	0.0037	0.0156	0.0034	0.0042	0.0074	0.0084	0.0071	0.0102	0	0.0031	0.0112	0.0013	0	0	0	0	0	0	0	0	0	0	0	0	0.0013	0.0093	0.0043	0.0042	0.0097	0.0007	0	0.0138	0.0138	0.0009	0.0029	0.0051	0.0129	0.0007	0	0
asv1063	Bacteria	Proteobacteria	Alphaproteobacteria	AT-s3-44	AT-s3-44 uc	AT-s3-44 uc	0.0565	0	0	0	0.0052	0	0.0042	0.0074	0.0102	0.0125	0.0184	0	0.0157	0.0261	0	0.0035	0.0016	0	0	0	0	0	0	0	0	0	0	0	0.0016	0	0.0014	0	0	0	0.0021	0	0	0.038	0.012	0.0283	0.0007	0	0
asv1064	Bacteria	Proteobacteria	Alphaproteobacteria	SAR11	SAR11 Clade II	SAR11 Clade II uc	0.027	0	0	0.0018	0.0259	0.0136	0.0085	0.0316	0.0298	0.0196	0.0307	0	0.0313	0.0124	0.0113	0.0116	0.0032	0.0056	0.0033	0	0	0	0	0.0276	0	0	0	0.0054	0.003	0.0021	0.0042	0.0104	0	0	0.0254	0	0.0057	0.0222	0.0172	0.0231	0.004	0.003	0.0009
asv1066	Bacteria	Bacteroidota	Bacteroidia	Flavobacteriales	Flavobacteriaceae	Maribacter	0.0026	0.0013	0.0039	0.0091	0	0	0	0	0	0.0018	0.002	0.0032	0	0	0.0013	0.0023	0.0064	0	0	0.0729	0.0256	0.0143	0.0751	0.1564	0.0033	0.009	0.0111	0.0108	0.0027	0.0032	0.0098	0.0041	0	0.0041	0.0021	0.0074	0.0009	0.0007	0.0086	0.0154	0.0477	0	0.0026
asv1067	Bacteria	Proteobacteria	Alphaproteobacteria	SAR11	SAR11 Clade II	SAR11 Clade II uc	0.0231	0	0	0.0091	0.0117	0.0238	0.0234	0.0297	0.0317	0.0286	0.0348	0.0016	0.0136	0.0286	0.005	0.0023	0.0048	0.0014	0.0022	0	0	0	0	0	0.0043	0	0.0005	0.0054	0.0002	0.0054	0.0028	0.0069	0	0	0.0307	0.023	0	0.0072	0.0154	0.0373	0.004	0	0.007
asv1068	Bacteria	Proteobacteria	Gammaproteobacteria	Methylococcales	Methylomonadaceae	Milano-WF1B-03	0.0051	0	0	0.0018	0	0	0	0.0019	0.0298	0.0321	0.041	0.0048	0.023	0.0448	0.0138	0.0035	0.0016	0	0	0	0.0032	0	0	0	0.0022	0	0.0026	0	0.0007	0	0	0	0	0	0	0	0	0.0086	0.0051	0.0077	0.0047	0	0.0062
asv1069	Bacteria	Proteobacteria	Alphaproteobacteria	Rhodospirillales	AEGEAN-169	AEGEAN-169 uc	0	0.071	0.0886	0.0201	0.0117	0.0391	0.0425	0.0019	0.0009	0.0018	0.0082	0.0032	0.0052	0.005	0.0113	0.0035	0.0048	0	0	0.075	0.0208	0.0318	0.0188	0.0092	0.0011	0.0108	0.0016	0	0.0009	0.0021	0.0154	0.0138	0.0869	0.1966	0.0286	0.046	0.0655	0.0007	0.0223	0	0.0605	0.0284	0.0642
asv1070	Bacteria	Proteobacteria	Alphaproteobacteria	SAR11	SAR11 Clade I	SAR11 Clade Ib	0.0167	0	0.0077	0.0018	0.0026	0	0	0.0019	0.0065	0.0018	0.0041	0.0112	0.0136	0.0087	0.01	0.0116	0.0032	0	0	0	0	0	0	0	0.0033	0	0	0.004	0.0009	0.0011	0.0084	0.0021	0.0007	0	0.0042	0	0.0009	0.0294	0.0137	0.0064	0.0067	0	0.0009
asv1071	Bacteria	Proteobacteria	Alphaproteobacteria	SAR11	SAR11 Clade I	SAR11 Clade Ib	0.009	0	0	0.0018	0.013	0.0068	0.017	0.0316	0.0158	0.0089	0.0102	0	0.0094	0.0124	0.0013	0	0	0.0028	0	0	0	0	0	0	0	0	0.0032	0.0027	0.0073	0.0043	0.0112	0.0104	0.0007	0	0.0212	0.0064	0.0009	0.0122	0.0137	0	0.0013	0	0
asv1072	Bacteria	Bacteroidota	Bacteroidia	Flavobacteriales	NS9	NS9 uc	0.0013	0	0	0	0	0	0	0	0	0	0	0	0	0	0	0	0	0.0028	0	0	0	0	0	0	0	0	0.0037	0.0027	0.0023	0	0	0.0007	0	0	0	0	0	0	0	0	0	0	0
asv1073	Bacteria	Verrucomicrobiota	Verrucomicrobiae	Opitutales	Puniceicoccaceae	MB11C04	0.0064	0	0	0	0.0117	0	0.0042	0.013	0.0102	0.0143	0.0225	0	0.0073	0.0286	0.0225	0.0023	0.0064	0	0	0	0	0	0	0	0.0033	0	0.0011	0	0.0005	0	0	0	0	0	0.0042	0.0046	0.0047	0.0294	0.0086	0.054	0.0061	0	0
asv1074	Bacteria	Proteobacteria	Alphaproteobacteria	SAR11	SAR11 Clade I	SAR11 Clade Ia	0.0231	0.009	0.0231	0.0201	0.0052	0.0017	0.0042	0.0093	0.0205	0.0143	0.0184	0.0192	0.0261	0.0025	0.0088	0.021	0.0064	0.0028	0.0011	0.0021	0.0016	0	0	0.0092	0	0.0018	0.0011	0.0027	0.0016	0.0011	0.0014	0.009	0.0036	0.005	0.0042	0.0074	0.0038	0.0251	0.0154	0.0141	0.0134	0.001	0.0132
asv1075	Bacteria	Proteobacteria	Alphaproteobacteria	SAR11	SAR11 uc	SAR11 uc	0.0103	0	0	0.0037	0.0169	0.0085	0.0191	0.0111	0.0149	0.0178	0.0082	0.0016	0.0084	0.0124	0.0025	0.0093	0	0.0056	0.0011	0	0	0	0	0.0552	0.0022	0	0.0011	0	0.0009	0.0032	0.0028	0.0069	0.0007	0	0.0064	0.0018	0.0019	0.0129	0.0154	0.018	0.0067	0	0.0018
asv1076	Bacteria	Proteobacteria	Alphaproteobacteria	SAR11	SAR11 uc	SAR11 uc	0.009	0.0103	0.0173	0.0073	0.0065	0.0085	0.0191	0.0223	0.0149	0.0143	0.0082	0.024	0.0136	0.0149	0.0113	0.0105	0.0064	0.0014	0	0.0156	0.0096	0	0	0	0	0	0	0.004	0.0009	0.0011	0.0042	0.0124	0.0014	0.0099	0.0148	0.0092	0.0142	0.0158	0.012	0.0051	0.0208	0.0304	0.0317
asv1077	Bacteria	Proteobacteria	Alphaproteobacteria	Sphingomonadales	Sphingomonadaceae	Sphingobium	0.0013	0	0	0	0	0	0	0	0	0	0	0.0016	0	0.0012	0	0	0	0	0	0	0.0016	0	0	0	0	0	0	0	0	0	0	0.0007	0.0036	0	0	0	0	0	0.0017	0	0	0	0
asv1078	Bacteria	Proteobacteria	Alphaproteobacteria	Rickettsiales	Mitochondria	Mitochondria uc	0	0.0013	0	0	0	0	0	0	0	0	0	0	0	0	0	0	0.0016	0	0.0111	0.0042	0	0	0	0	0	0	0.0016	0	0	0	0	0	0	0	0	0	0	0	0	0	0	0	0
asv1079	Bacteria	Proteobacteria	Alphaproteobacteria	Defluviicoccales	Defluviicoccales uc	Defluviicoccales uc	0.0013	0.0077	0.0019	0	0.0026	0.0034	0.0064	0.0019	0.0037	0.0178	0.0082	0.0016	0.0115	0.0062	0.0125	0.0023	0	0.0042	0.0067	0.0052	0.0016	0.0032	0	0	0	0.0018	0	0.0013	0.0046	0.0075	0.0028	0.0069	0.0108	0.0256	0.0032	0.0138	0.0171	0.0043	0.0154	0.0026	0.0121	0.0112	0.0097
asv1080	Bacteria	Proteobacteria	Alphaproteobacteria	SAR11	SAR11 Clade II	SAR11 Clade II uc	0.0128	0.0039	0.0077	0.0055	0.0052	0.0051	0.0085	0.0037	0.0084	0.0161	0.0205	0.0416	0.023	0.0137	0.025	0.0443	0.0349	0.0028	0.0011	0.0052	0.0016	0.0016	0	0.0828	0.0022	0	0.0026	0	0.0027	0.0011	0.0084	0.0035	0.0043	0.0099	0.0095	0.0064	0.0503	0.0481	0.0154	0.0116	0.0208	0.0041	0.0449
asv1081	Bacteria	Actinobacteriota	Acidimicrobiia	Microtrichales	Microtrichaceae	Sva0996	0.0257	0.0013	0	0	0.0428	0.0034	0	0.0353	0.0614	0.1089	0.0984	0.0032	0.0909	0.1343	0.1089	0.021	0.0048	0	0.0022	0	0	0	0	0.0368	0.0011	0.0036	0.0011	0	0.0007	0	0	0.0007	0	0	0.0032	0	0	0.0029	0.0069	0.0424	0.0034	0.0041	0.0044
asv1084	Bacteria	Proteobacteria	Gammaproteobacteria	HgCo23	HgCo23 uc	HgCo23 uc	0.0167	0.0039	0.0019	0	0.0039	0.0017	0	0.0074	0.0074	0.0018	0.002	0.0112	0.0125	0.0187	0.0063	0.0082	0.0064	0	0	0	0	0	0	0	0.0043	0	0.0021	0.0067	0.0055	0	0.0014	0.0048	0	0	0.0042	0	0	0.0258	0.0206	0.0013	0.002	0	0
asv1085	Bacteria	Proteobacteria	Gammaproteobacteria	Burkholderiales	Oxalobacteraceae	Herbaspirillum	0	0	0	0	0	0	0	0	0	0	0	0	0	0	0	0	0	0	0	0	0	0	0	0	0	0	0	0	0	0	0	0	0	0	0	0	0	0	0	0	0	0	0
asv1086	Bacteria	Proteobacteria	Gammaproteobacteria	Alteromonadales	Colwelliaceae	Colwellia	0	0.0052	0.0058	0.0128	0.0013	0	0.0021	0.0019	0.0009	0.0107	0.0041	0.016	0.0021	0.0012	0.0013	0.0023	0.0079	0.0014	0.0011	0.001	0.0016	0.0032	0	0	0	0	0	0	0.0002	0	0	0	0.0029	0.0066	0.0011	0.0515	0.0057	0.0093	0.0086	0.0013	0.0101	0	0
asv1087	Bacteria	Planctomycetota	Planctomycetes	Pirellulales	Pirellulaceae	Pirellulaceae uc	0.0077	0	0	0.0037	0.0013	0	0	0.0037	0.0019	0.0036	0.0061	0.0096	0.0094	0.0062	0.0013	0	0	0.0014	0.0011	0	0	0	0	0	0	0	0.0011	0.0067	0.003	0.0011	0	0.0028	0	0	0.0053	0.0037	0	0.0179	0.012	0.0077	0.0034	0	0
asv1088	Archaea	Thermoplasmatota	Thermoplasmata	Marine_Group_II	Marine_Group_II uc	Marine_Group_II uc	0.0026	0.0013	0.0058	0.0018	0	0	0.0042	0	0	0	0	0	0	0	0.0013	0	0.0048	0	0.0802	0.024	0.0016	0.0064	0	0	0.0348	0.0987	0.1123	0	0	0.0011	0	0.0007	0.0014	0.0041	0	0	0	0	0	0	0.0007	0.0081	0
asv1089	Bacteria	Proteobacteria	Alphaproteobacteria	SAR11	SAR11 uc	SAR11 uc	0.0244	0	0	0.0055	0.0078	0.0034	0.0106	0.026	0.0233	0.0161	0.0205	0.0032	0.024	0.0087	0.0063	0.0047	0	0.0014	0.0033	0	0	0	0	0.0092	0.0011	0	0.0011	0.0054	0.0014	0	0.0028	0.0104	0	0	0.0117	0.0018	0.0019	0.028	0.0223	0.0154	0.002	0	0
asv1090	Bacteria	Proteobacteria	Gammaproteobacteria	Steroidobacterales	Woeseiaceae	Woeseia	0.0064	0.0349	0.0289	0.0128	0	0.0017	0.0255	0	0.0019	0.0018	0.0102	0.0368	0.0042	0	0.0075	0	0.0095	0	0	0.0375	0.0336	0.0382	0	0.0092	0.0011	0.0018	0.0011	0	0	0.0032	0	0.0041	0.0086	0.0653	0.0053	0.0147	0.0456	0	0.0086	0.0026	0.0235	0.07	0.0695
asv1091	Bacteria	Proteobacteria	Gammaproteobacteria	Alteromonadales	Shewanellaceae	Shewanella	0	0	0	0	0	0	0	0	0	0	0	0	0	0	0	0	0	0	0	0	0	0	0	0	0	0	0	0	0.0014	0	0	0.0007	0	0	0	0	0	0.0014	0.0017	0.0758	0.0007	0	0
asv1092	Archaea	Thermoplasmatota	Thermoplasmata	Marine_Group_II	Marine_Group_II uc	Marine_Group_II uc	0.0051	0.0026	0.0058	0.0073	0	0	0.0021	0.0037	0.0047	0.0339	0.0082	0.0128	0.0209	0.041	0.0376	0.0885	0.0969	0	0.0011	0.001	0.0016	0	0	0.092	0.013	0.0305	0.0233	0	0	0	0.0014	0.0007	0.0007	0.0017	0	0	0.0047	0	0.0017	0.0039	0.0061	0.001	0.0422
asv1093	Bacteria	Proteobacteria	Alphaproteobacteria	SAR11	SAR11 Clade I	SAR11 Clade Ia	0.0167	0.0013	0.0039	0.0037	0.0091	0.0085	0.0042	0.0111	0.0074	0	0.002	0	0.0052	0	0.0038	0	0.0016	0.0014	0.0045	0.0021	0	0.0016	0	0	0	0	0.0026	0.0134	0.0141	0.0128	0.0182	0.0221	0.0014	0.0008	0.0201	0.0184	0	0.0237	0.0154	0.0167	0	0.002	0
asv1094	Bacteria	Proteobacteria	Gammaproteobacteria	SAR86	SAR86 uc	SAR86 uc	0.0077	0.0026	0.0077	0.0164	0	0	0.0021	0.0019	0	0.0071	0.0041	0.08	0.0094	0.0025	0.025	0.0839	0.027	0	0.0011	0	0	0.0032	0	0.0276	0	0	0.0191	0	0	0	0.0028	0.0028	0.0129	0.005	0.0021	0.011	0.0703	0.0244	0.0034	0.0039	0.0208	0.001	0.022
asv1095	Bacteria	Proteobacteria	Alphaproteobacteria	Rhodospirillales	Magnetospiraceae	Magnetospiraceae uc	0	0.04	0.0289	0.0018	0.0013	0.0017	0	0.0019	0	0.0071	0	0.008	0.0031	0	0.0113	0	0.0032	0	0	0.0302	0.0256	0.0064	0.0188	0	0	0	0	0	0	0	0.0014	0.0014	0.0029	0.0413	0.0011	0.0009	0.0047	0.0014	0.0017	0	0.0323	0.0862	0.0502
asv1096	Bacteria	Proteobacteria	Alphaproteobacteria	Puniceispirillales	SAR116	SAR116 uc	0.0013	0	0	0	0	0.0017	0	0.0019	0	0.0018	0	0	0.001	0	0	0	0	0.0014	0	0	0	0	0	0	0	0	0	0	0.0036	0.0011	0	0.0007	0	0	0.0032	0.0009	0	0.0014	0	0	0.0013	0	0
asv1097	Bacteria	Gemmatimonadota	BD2-11	BD2-11 uc	BD2-11 uc	BD2-11 uc	0.009	0.0374	0.079	0.0146	0.0013	0.0068	0.0127	0	0.0009	0.0107	0.0061	0.1393	0.0063	0.0149	0.0376	0.0396	0.0762	0	0	0.0073	0.0064	0.0191	0	0	0	0	0.0016	0	0	0	0.0028	0.0035	0.0086	0.0322	0.0032	0.0083	0.1007	0.0007	0.0137	0	0.0565	0.0284	0.1311
asv1098	Bacteria	Proteobacteria	Gammaproteobacteria	Cellvibrionales	Porticoccaceae	Porticoccus	0	0	0	0	0.0013	0.0085	0.0021	0.0334	0.0279	0.0357	0.0102	0	0.0115	0.005	0.0088	0	0	0.0014	0.0033	0	0	0	0	0.0092	0	0	0	0	0.0005	0	0	0	0	0	0.0042	0	0	0	0	0.0039	0.0047	0	0
asv1099	Bacteria	Proteobacteria	Alphaproteobacteria	SAR11	SAR11 Clade I	SAR11 Clade Ib	0.0154	0	0	0	0.0169	0.0051	0.0021	0.0111	0.0168	0.0125	0.0184	0	0.0125	0.0037	0	0.0012	0	0	0	0	0	0	0	0	0	0	0	0.0013	0.0007	0	0.0042	0.0041	0	0	0.0085	0.0064	0	0.0043	0.0086	0.0051	0.0034	0	0
asv1100	Bacteria	Proteobacteria	Alphaproteobacteria	SAR11	SAR11 Clade II	SAR11 Clade II uc	0.0154	0.0103	0.0154	0.0073	0.0078	0.0034	0.0106	0.0111	0.0177	0.0214	0.0266	0.0224	0.0209	0.0124	0.015	0.0186	0.0175	0	0.0067	0.0094	0.0048	0.0048	0	0	0.0098	0	0.0026	0.0054	0.0018	0	0.0112	0.0076	0.0072	0.0165	0.0053	0.0074	0.0161	0.0258	0.0137	0.0103	0.0256	0.0081	0.0299
asv1101	Bacteria	Bacteroidota	Bacteroidia	Flavobacteriales	Flavobacteriaceae	Flavobacteriaceae uc	0.0013	0.0581	0.025	0.0018	0.0013	0.0102	0.0085	0.0019	0.0009	0.0036	0.0041	0	0.0031	0.0062	0	0	0.0048	0.0028	0.0267	0.0458	0.0352	0.0668	0.0939	0	0.0261	0.0144	0.0005	0.0027	0.0039	0.0075	0.0056	0.0021	0.0057	0.0074	0.0011	0.0092	0.0133	0.0014	0	0	0.0188	0.0426	0.066
asv1102	Bacteria	Proteobacteria	Alphaproteobacteria	Rhodospirillales	AEGEAN-169	AEGEAN-169 uc	0.0218	0	0	0.0018	0.0052	0	0.0064	0.0019	0.0028	0	0.0082	0	0.0063	0.0112	0.0013	0.0012	0	0	0	0	0	0	0	0.0184	0.0011	0	0	0.0027	0.0014	0.0011	0.0042	0.0021	0.0007	0	0.0021	0.0018	0.0047	0.0294	0.0172	0.0077	0.0007	0.0041	0
asv1103	Bacteria	Planctomycetota	Phycisphaerae	Phycisphaerales	Phycisphaeraceae	FS140-16B-02	0.0051	0.0039	0.0019	0.0091	0.0013	0.0051	0.0064	0.0019	0.0037	0.0107	0.0082	0.0144	0.0063	0.0062	0.0125	0.0198	0.0064	0	0.0011	0.0031	0.0048	0.0048	0	0.0736	0.0022	0	0.0079	0.0013	0.0036	0	0.0056	0.0041	0	0.0058	0.0042	0.0055	0.0066	0.0022	0.0137	0.0154	0.0121	0.0081	0.0097
asv1104	Bacteria	Bacteroidota	Bacteroidia	Flavobacteriales	Flavobacteriaceae	NS4	0.0026	0.0129	0.0116	0.0037	0.0039	0.0102	0.0042	0.0056	0.0168	0.0071	0.0164	0	0.0042	0.005	0.0013	0.0047	0	0.0324	0.1449	0	0	0	0	0	0	0	0.0085	0.0013	0	0.0032	0	0	0.0043	0	0	0	0	0.0029	0	0	0.0027	0	0
asv1107	Bacteria	Marinimicrobia_SAR406	Marinimicrobia_SAR406 uc	Marinimicrobia_SAR406 uc	Marinimicrobia_SAR406 uc	Marinimicrobia_SAR406 uc	0.0077	0.0065	0.0135	0.0402	0.0104	0.0085	0.017	0.0093	0.0186	0.0286	0.0389	0.1057	0.0407	0.0535	0.0676	0.0489	0.0365	0	0	0	0.0016	0	0	0	0.0022	0	0.0095	0	0.0002	0	0.0042	0.0041	0.0036	0.0025	0.0106	0.0046	0.037	0.0273	0.0154	0.036	0.0222	0.002	0.0202
asv1108	Bacteria	Marinimicrobia_SAR406	Marinimicrobia_SAR406 uc	Marinimicrobia_SAR406 uc	Marinimicrobia_SAR406 uc	Marinimicrobia_SAR406 uc	0.0116	0	0	0	0.0039	0	0.0064	0.0074	0.0456	0.0518	0.0697	0.0048	0.1431	0.1231	0.0463	0.0233	0.0206	0	0.0078	0	0.0048	0.0048	0.0188	0.0644	0.0087	0.0054	0.0037	0	0	0	0.0014	0.0014	0	0	0.0032	0	0	0.0309	0.0103	0.0386	0.0121	0.0162	0.0088
asv1109	Bacteria	Proteobacteria	Alphaproteobacteria	Rhodospirillales	Magnetospiraceae	Magnetospiraceae uc	0.0077	0.0026	0.0096	0.0164	0.0013	0.0085	0.0127	0	0.0047	0.0178	0.0061	0.1105	0.0146	0.0187	0.0601	0.1002	0.1413	0	0.0011	0.0031	0	0.0016	0	0.0184	0	0.0072	0.0249	0.0013	0.0034	0.0043	0	0.0048	0.005	0.0008	0.0053	0.0138	0.0275	0.0237	0.012	0.0039	0.041	0.0101	0.0229
asv1110	Bacteria	Proteobacteria	Alphaproteobacteria	Rhodospirillales	AEGEAN-169	AEGEAN-169 uc	0.0116	0.0026	0	0	0.0078	0.0119	0.0064	0.0093	0.0102	0	0.002	0	0.0073	0	0.0013	0	0	0	0	0	0	0	0	0	0	0	0.0005	0.0013	0.0039	0.0021	0	0.0014	0	0	0.0021	0.0037	0	0.0022	0.0017	0.009	0	0	0
asv1111	Bacteria	Proteobacteria	Alphaproteobacteria	Defluviicoccales	Defluviicoccales uc	Defluviicoccales uc	0.0077	0	0	0	0	0	0	0	0	0.0018	0.0061	0	0.0094	0.0149	0.0013	0	0	0	0.0011	0	0	0	0	0	0	0	0	0	0.0007	0	0	0.0007	0	0	0.0021	0.0083	0	0.0201	0.0086	0.0244	0.002	0	0
asv1112	Bacteria	Bacteroidota	Bacteroidia	Flavobacteriales	Cryomorphaceae	Cryomorphaceae uc	0.0039	0.0039	0	0	0	0	0	0.0019	0.0037	0.0018	0.0102	0	0	0	0	0	0.0095	0.245	0.029	0.0052	0	0	0	0	0	0	0	0	0	0	0	0	0	0	0	0	0	0	0	0	0	0	0
asv1113	Bacteria	Proteobacteria	Alphaproteobacteria	SAR11	SAR11 uc	SAR11 uc	0.0167	0.0013	0.0058	0.0091	0.0117	0.0238	0.0191	0.0204	0.0242	0.0286	0.0041	0.0048	0.0146	0	0	0.0047	0	0.0084	0.0033	0	0	0	0	0	0	0.0072	0.0011	0.0013	0.0025	0.0032	0	0.0124	0.0014	0.0008	0.0265	0.0083	0.0047	0.0086	0.0051	0.0167	0.0013	0.0051	0
asv1114	Bacteria	Proteobacteria	Gammaproteobacteria	Arenicellales	Arenicellaceae	Arenicella	0	0.0052	0.0058	0.0018	0	0.0034	0.0042	0.0019	0.0009	0.0036	0	0.0032	0.0031	0.0124	0.0025	0.0012	0.0016	0	0	0.0354	0.0256	0.0143	0	0.046	0	0	0	0	0	0	0.0028	0	0.0022	0.1016	0.0011	0.0055	0.0247	0	0.0017	0	0.0074	0.0264	0.0123
asv1115	Bacteria	Nitrospinota	Nitrospinia	Nitrospinales	Nitrospinaceae	Nitrospina	0.0116	0.0039	0.0193	0.0128	0.0078	0.0034	0.0085	0	0.0037	0.0089	0.0061	0.048	0.0104	0.0124	0.0701	0.0815	0.1032	0	0.0033	0.001	0.008	0.0032	0	0	0.0011	0	0.0111	0	0.0046	0.0011	0.014	0.0062	0.0065	0.0041	0.0042	0.0166	0.0351	0.005	0	0	0.0316	0	0.0167
asv1117	Bacteria	Proteobacteria	Alphaproteobacteria	SAR11	SAR11 Clade I	SAR11 Clade Ia	0.0051	0	0	0.0091	0.0091	0	0.0021	0.0037	0.0047	0.0089	0.002	0	0	0	0	0	0	0.0028	0.0045	0	0	0	0	0	0	0	0.0005	0.0202	0.028	0.0225	0.0126	0.009	0.005	0	0.0095	0.0046	0	0.0072	0.0034	0.0064	0.0007	0	0
asv1119	Bacteria	Proteobacteria	Alphaproteobacteria	SAR11	SAR11 Clade I	SAR11 Clade Ia	0.0103	0	0	0.0091	0.0091	0.0085	0.0021	0.0111	0.0028	0.0089	0.0082	0	0.0021	0.0012	0	0	0	0.0028	0.0011	0.001	0	0	0	0.0368	0	0	0	0.0081	0.0066	0.0075	0.007	0.0055	0.0022	0.0008	0.0117	0.0166	0.0009	0.0014	0.0086	0.0039	0.0027	0	0
asv1120	Bacteria	Proteobacteria	Alphaproteobacteria	Rickettsiales	Mitochondria	Mitochondria uc	0	0	0	0	0	0.0017	0	0	0	0	0	0	0	0	0	0.0023	0.0016	0.0056	0.0011	0.0583	0.3775	0.1416	0.0188	0.0276	0.0033	0	0.0011	0.0094	0.0002	0.0011	0.0014	0.0007	0.0036	0	0	0	0	0	0	0	0	0	0
asv1121	Bacteria	Proteobacteria	Alphaproteobacteria	Defluviicoccales	Defluviicoccales uc	Defluviicoccales uc	0.0064	0.0181	0.0193	0.0201	0.0026	0.0085	0.017	0	0.0028	0.0196	0.0102	0.0848	0.0073	0.0075	0.0639	0.0466	0.054	0.0014	0.0011	0.0042	0.0064	0.0016	0	0	0.0109	0.0018	0.0064	0	0.0021	0	0.0056	0.0028	0.0079	0.0091	0.0011	0.0074	0.0342	0.0014	0	0	0.0282	0.0081	0.007
asv1122	Bacteria	Nitrospinota	Nitrospinia	Nitrospinales	Nitrospinaceae	Nitrospina	0.0501	0.0116	0.0019	0.0146	0.0065	0.0153	0.0106	0.0019	0.013	0.0071	0.002	0.048	0.0146	0.0124	0.03	0.0198	0.0445	0	0	0.0021	0.008	0.0032	0	0	0	0.0036	0.0048	0.004	0.0062	0.0021	0.014	0.0207	0.0352	0.0165	0.0053	0.0313	0.0209	0.0366	0.0103	0.0154	0.0249	0.0081	0.0211
asv1123	Bacteria	Proteobacteria	Alphaproteobacteria	SAR11	SAR11 Clade II	SAR11 Clade II uc	0.018	0	0	0.0018	0.0207	0.0102	0.0106	0.0111	0.0289	0.0232	0.0143	0.0016	0.023	0.0037	0.0038	0.0105	0	0	0	0	0	0	0	0	0	0	0	0.004	0.0034	0.0032	0.0014	0.0083	0	0	0.0085	0.0046	0.0057	0.0194	0.0189	0.0193	0.0067	0.0081	0.0097
asv1124	Bacteria	Planctomycetota	Phycisphaerae	Phycisphaerales	Phycisphaeraceae	CL500-3	0.0103	0	0	0	0.0091	0	0.0042	0.0093	0.0233	0.0178	0.0164	0	0.0115	0.0398	0.0088	0.007	0	0.0028	0.0011	0.0031	0	0	0	0	0	0	0.0048	0.0081	0.0021	0	0	0.0083	0	0.0025	0.0042	0.0074	0	0.0108	0.0103	0.0064	0.0054	0	0
asv1125	Bacteria	Proteobacteria	Alphaproteobacteria	Rhodospirillales	AEGEAN-169	AEGEAN-169 uc	0.0167	0	0	0	0	0.0017	0.0021	0.0019	0.014	0.0071	0.0082	0.0064	0.0031	0.0199	0.0063	0.0105	0.0032	0	0	0	0	0	0	0	0	0	0	0	0	0.0011	0.0042	0.0014	0	0	0.0064	0	0	0.0201	0.012	0.0308	0.002	0	0
asv1126	Bacteria	Proteobacteria	Alphaproteobacteria	Thalassobaculales	Nisaeaceae	OM75	0	0.009	0.0058	0.0018	0	0	0.017	0.0037	0.0037	0	0	0	0.001	0	0.0038	0	0.0032	0.0014	0.0045	0.0417	0.0144	0.0159	0.0188	0.0184	0.0206	0.0431	0.0021	0	0	0	0	0	0	0	0	0	0	0	0	0	0	0	0
asv1127	Bacteria	Proteobacteria	Gammaproteobacteria	HOC36	HOC36 uc	HOC36 uc	0.0167	0.0013	0.0154	0.0091	0	0.0017	0.0085	0	0	0.0107	0.0061	0.1265	0.0063	0.0062	0.0213	0.0314	0.0127	0	0	0.001	0	0	0	0.0092	0	0.0054	0.0064	0	0.0011	0	0.007	0.0076	0.0101	0.0107	0.0021	0.0147	0.0731	0.0201	0.0189	0.0013	0.0303	0.0091	0.0167
asv1128	Bacteria	Gemmatimonadota	BD2-11	BD2-11 uc	BD2-11 uc	BD2-11 uc	0.0077	0.0013	0.0193	0.0128	0.0013	0.0051	0.0021	0.0019	0	0.0089	0.002	0.1233	0.0146	0.0124	0.1302	0.1968	0.135	0	0	0.001	0.0016	0.0016	0	0.0092	0.0087	0	0.0042	0	0.0002	0.0021	0.0028	0.0055	0.0022	0.0025	0.0011	0.0092	0.0123	0.0065	0.0017	0	0.0316	0	0.0246
asv1129	Bacteria	Proteobacteria	Alphaproteobacteria	SAR11	SAR11 Clade II	SAR11 Clade II uc	0.0231	0.0013	0.0077	0.0037	0.0259	0.0034	0.0042	0.0186	0.0279	0.0339	0.0205	0.0304	0.0386	0.0311	0.0188	0.0128	0.0032	0	0.0045	0.0125	0.0032	0.0032	0	0.046	0.0054	0.0018	0.0058	0	0	0	0	0	0	0	0	0	0	0	0	0	0	0	0
asv1130	Bacteria	Proteobacteria	Gammaproteobacteria	SAR86	SAR86 uc	SAR86 uc	0.0103	0.0155	0.0173	0.0219	0.0117	0.0085	0	0.0093	0.0084	0.0018	0.0061	0.0128	0.0146	0.0062	0.01	0.0093	0.0079	0	0	0.0125	0.0128	0.0095	0	0	0.0065	0.0036	0.0053	0.004	0.0087	0.0107	0.0281	0.0235	0.0295	0.0182	0.0074	0.0248	0.0171	0.0617	0.0172	0.027	0.0289	0.0162	0.0132
asv1131	Bacteria	Bacteroidota	Bacteroidia	Flavobacteriales	NS9	NS9 uc	0.0257	0.0052	0.0212	0.0091	0.0078	0.0136	0.0127	0	0.0065	0.025	0.0451	0.0432	0.0219	0.0087	0.0351	0.0163	0.0397	0.0042	0.0201	0.0135	0.008	0.0064	0	0.0368	0.0033	0	0.0185	0.0013	0.0007	0	0	0.0007	0.0043	0.0083	0.0074	0.0083	0.0076	0.0151	0.0103	0.0077	0.0235	0.0375	0.0502
asv1132	Bacteria	Proteobacteria	Gammaproteobacteria	SAR86	SAR86 uc	SAR86 uc	0.0218	0.0168	0.052	0.0256	0.0052	0.0221	0.017	0	0.0047	0.0018	0.0102	0.032	0.0042	0.005	0.0163	0.0116	0.0175	0	0	0.0125	0.0112	0.0207	0	0	0	0.0036	0.0021	0.0013	0.0048	0.0075	0.0253	0.0124	0.0596	0.0438	0.0117	0.0469	0.1425	0.0222	0.0137	0.0064	0.0303	0.0233	0.0123
asv1133	Bacteria	Proteobacteria	Alphaproteobacteria	Kordiimonadales	Kordiimonadaceae	Kordiimonas	0.0128	0.0142	0.0077	0	0	0.0051	0.0021	0	0.0047	0.0054	0.0061	0.0032	0.0104	0.0062	0.0138	0	0.0016	0	0	0.0125	0.0032	0.0032	0	0	0	0	0	0	0	0	0	0	0.0007	0.0132	0.0011	0	0.0038	0.0029	0.0103	0.0013	0.0054	0.0142	0.0062
asv1134	Bacteria	Proteobacteria	Alphaproteobacteria	Rhodospirillales	AEGEAN-169	AEGEAN-169 uc	0.0167	0	0	0	0.0181	0	0	0.0019	0.0084	0.0018	0.0041	0	0.001	0	0	0.0035	0	0	0	0	0	0	0	0	0	0	0	0.0081	0.0178	0.0225	0.0182	0.0207	0	0	0.0212	0.0018	0.0009	0.0158	0.0326	0.0013	0.004	0	0
asv1135	Bacteria	Proteobacteria	Alphaproteobacteria	Puniceispirillales	SAR116	SAR116 uc	0.0064	0.0336	0.0231	0.0018	0.0052	0.0153	0.0064	0.0037	0.0037	0.0018	0.002	0.0016	0.0031	0	0.0013	0	0	0.0056	0.0111	0.0156	0.0064	0.0016	0.0376	0.0368	0.0054	0.0108	0.0185	0.0054	0.0023	0.0043	0.0042	0.0041	0.0194	0.0248	0.0021	0.0193	0.019	0.0043	0.012	0.0051	0.0114	0.0457	0.0299
asv1136	Bacteria	Proteobacteria	Alphaproteobacteria	SAR11	SAR11 Clade I	SAR11 Clade Ib	0.0244	0	0	0.0037	0.0026	0	0	0.0074	0.0009	0.0036	0.0061	0.0128	0.0125	0	0.0163	0.0198	0.0032	0	0	0	0	0	0	0	0	0	0.0016	0.0013	0.0014	0.0011	0.007	0.0014	0.0007	0.0008	0.0032	0.0018	0.0009	0.01	0.012	0.0129	0.0202	0	0
asv1137	Bacteria	Gemmatimonadota	BD2-11	BD2-11 uc	BD2-11 uc	BD2-11 uc	0.0128	0.0013	0	0.0018	0.0013	0.0017	0	0.0093	0.0065	0.0125	0.0205	0.016	0.023	0.0199	0.02	0.0245	0.0016	0	0	0	0	0	0	0	0	0	0.0005	0	0.0002	0	0	0	0	0	0.0021	0	0.0047	0.0187	0.0034	0.0013	0.0034	0	0
asv1138	Bacteria	Proteobacteria	Alphaproteobacteria	Rickettsiales	Mitochondria	Mitochondria uc	0.0077	0	0	0.0018	0	0	0	0	0	0	0.002	0	0	0	0	0	0	0	0	0	0.0016	0	0	0	0	0	0.0032	0.0013	0	0	0.0014	0.0007	0	0.0033	0	0	0	0	0	0	0	0	0
asv1139	Bacteria	Bacteroidota	Bacteroidia	Flavobacteriales	NS7	NS7 uc	0	0.0077	0.0019	0.0055	0	0	0.0021	0	0.0009	0	0	0	0	0	0.0013	0	0	0.0042	0	0.0135	0	0.0032	0	0	0	0	0.0016	0	0	0.0011	0	0	0.0022	0	0	0	0	0	0	0.0039	0	0.0183	0
asv1140	Bacteria	Acidobacteriota	Vicinamibacteria	Vicinamibacterales	Vicinamibacterales uc	Vicinamibacterales uc	0.0359	0	0.0058	0.0018	0	0	0	0	0.0102	0.0054	0.0102	0.0016	0.0313	0.046	0.0063	0.0291	0.0127	0	0	0	0	0	0	0.0092	0.0033	0	0.0011	0	0	0	0	0	0	0	0.0011	0	0.0038	0.0574	0.012	0.0141	0.0061	0	0.0009
asv1141	Bacteria	Verrucomicrobiota	Verrucomicrobiae	Opitutales	Puniceicoccaceae	MB11C04	0.0039	0	0	0.0018	0.0363	0.0017	0.0191	0.0167	0.0196	0.0286	0.0348	0	0.024	0.0298	0.0138	0.0023	0.0032	0	0	0	0	0	0	0	0	0.0018	0.0016	0.0013	0.0041	0	0.0056	0.0041	0	0	0.0201	0.0405	0	0.01	0.0103	0.009	0.0027	0	0
asv1142	Bacteria	Bacteroidota	Bacteroidia	Flavobacteriales	Flavobacteriaceae	Flavobacterium	0	0	0	0	0	0.0068	0	0.0019	0	0.0054	0.2398	0	0.0094	0.0162	0	0	0.0032	0	0.0011	0	0.0016	0	0	0.0552	0.0033	0	0	0	0	0	0.0014	0.0007	0	0	0	0	0.0009	0.0222	0.0086	0.0244	0.0121	0	0.0053
asv1143	Bacteria	Proteobacteria	Gammaproteobacteria	Arenicellales	Arenicellaceae	Arenicella	0	0.0026	0	0.0055	0.0169	0.0034	0	0.0037	0.0019	0.0036	0	0	0	0.0012	0	0.0012	0	0.0028	0.0056	0.3395	0.0016	0.0048	0.0564	0.0092	0.0065	0.0036	0.0064	0.0081	0.0071	0.0054	0.0014	0.0021	0.0007	0	0.0223	0.0037	0	0.005	0.0069	0.0013	0	0	0.0035
asv1144	Bacteria	Proteobacteria	Gammaproteobacteria	HgCo23	HgCo23 uc	HgCo23 uc	0.0128	0.0077	0.0482	0.011	0	0.0085	0.0085	0.0019	0.0056	0.0089	0.0143	0.0656	0.0115	0.005	0.0238	0.0233	0.0397	0	0	0.0229	0.0112	0.0064	0	0.0092	0.0033	0.009	0.0069	0	0.0018	0	0.0098	0.0041	0.0086	0.0306	0.0032	0.0147	0.209	0.0057	0.0154	0	0.0498	0.0477	0.1549
asv1145	Bacteria	Proteobacteria	Alphaproteobacteria	SAR11	SAR11 Clade II	SAR11 Clade II uc	0.0218	0	0	0.0018	0.0181	0.0068	0.0106	0.0167	0.0223	0.0161	0.0287	0	0.0219	0.0112	0.0038	0.0082	0	0.0056	0.0022	0	0	0	0	0	0.0011	0	0	0.0054	0.005	0.0043	0.0014	0.0062	0	0	0.0117	0.0046	0.0019	0.005	0.0086	0.0141	0.0074	0	0
asv1146	Bacteria	Verrucomicrobiota	Verrucomicrobiae	Arctic97B-4	Arctic97B-4 uc	Arctic97B-4 uc	0.0064	0.0194	0.0135	0.0256	0.0026	0.0119	0.0191	0.0019	0.0019	0.0036	0.0102	0.1665	0.0125	0.0112	0.0576	0.0314	0.0413	0	0	0	0	0	0	0	0	0	0	0	0.0023	0.0011	0.0154	0.0097	0.005	0.0207	0.0074	0.0138	0.0465	0.01	0.0137	0.0206	0.0518	0.0091	0.0748
asv1147	Bacteria	Proteobacteria	Alphaproteobacteria	SAR11	SAR11 Clade I	SAR11 Clade Ia	0.0141	0.0142	0.0116	0.0091	0.0091	0.0068	0.0149	0.0093	0.0056	0.0036	0	0.0048	0.0052	0.0025	0.005	0	0.0016	0	0.0056	0.0104	0.0032	0.0016	0	0	0.0043	0	0.0058	0.0054	0.0041	0.0107	0.014	0.0041	0.0043	0.0025	0.0085	0.0037	0.0085	0.0043	0.0103	0.0013	0.0161	0.0071	0.0044
asv1149	Bacteria	Proteobacteria	Gammaproteobacteria	Arenicellales	Arenicellaceae	Arenicella	0.0051	0.0039	0.0039	0.0018	0.0052	0.0034	0.0064	0.0074	0.0158	0.0286	0.0287	0.0016	0.0292	0.0336	0.02	0.0163	0	0	0	0.0115	0.0064	0.0016	0	0	0	0.0018	0.0042	0.0067	0.0109	0.0011	0.0028	0.0083	0.005	0.0686	0.0021	0.0184	0.0437	0.0022	0.012	0.0141	0.0128	0.0071	0.0035
asv1150	Bacteria	Acidobacteriota	Vicinamibacteria	Vicinamibacterales	Vicinamibacterales uc	Vicinamibacterales uc	0.0051	0.0116	0.0116	0.0055	0	0.0068	0.0021	0	0	0.0054	0	0.0272	0.0052	0	0.0125	0	0.0127	0	0	0.0083	0.008	0.0016	0	0	0.0011	0.0036	0	0	0	0	0	0	0.0057	0.0182	0	0	0.0161	0	0.0017	0	0.037	0.1177	0.1259
asv1151	Bacteria	Bacteroidota	Bacteroidia	Chitinophagales	Saprospiraceae	Saprospiraceae uc	0	0	0	0	0	0.0051	0	0.0056	0	0	0	0	0	0	0	0	0	0	0	0.001	0	0	0	0	0.0043	0	0	0.0013	0.0005	0	0.0014	0.0028	0	0.0008	0.0064	0	0	0.0007	0	0	0	0	0
asv1152	Bacteria	Proteobacteria	Alphaproteobacteria	Rhodospirillales	Magnetospiraceae	Magnetospiraceae uc	0.0013	0.0013	0	0.0091	0.0052	0.0289	0.0149	0.0111	0.0065	0.0054	0.0061	0	0.0042	0.0037	0	0	0.0016	0	0	0	0	0	0	0	0	0.0036	0.0011	0	0.003	0.0032	0.0014	0.0007	0	0.0008	0.0148	0.0166	0	0.0029	0.0034	0.0154	0.0013	0	0
asv1153	Bacteria	Planctomycetota	OM190	OM190 uc	OM190 uc	OM190 uc	0.009	0	0.0039	0.0018	0.0013	0.0017	0	0.0019	0.0056	0.0125	0.0102	0	0.0251	0.0286	0.01	0.0186	0.0016	0	0	0.001	0	0	0	0	0	0	0.0069	0.0027	0.0002	0	0.0014	0.0007	0	0	0.0053	0	0	0.005	0.0137	0.0039	0.0047	0.001	0
asv1154	Bacteria	Proteobacteria	Alphaproteobacteria	SAR11	SAR11 Clade I	SAR11 Clade Ia	0.0064	0.0065	0	0.0037	0.0039	0.0153	0.0064	0.0056	0.0065	0.0018	0	0.0048	0.0042	0.0075	0	0.0035	0.0143	0.0028	0.0011	0.0115	0.008	0.0095	0	0	0.0011	0.0054	0.0026	0.004	0.0039	0.0032	0.0028	0.0048	0.0079	0.019	0.0095	0.0101	0.0209	0.0022	0.0051	0.0013	0.0114	0.0274	0.015
asv1155	Bacteria	Bacteroidota	Bacteroidia	Flavobacteriales	Cryomorphaceae	Cryomorphaceae uc	0.0026	0	0	0.0018	0.0104	0.0034	0.0021	0.0093	0.0074	0.0214	0.002	0	0.001	0.0124	0.01	0.0105	0.027	0	0.0045	0.0083	0.0048	0	0	0.0092	0.0087	0.0054	0.0201	0.0134	0.013	0	0.0014	0.0041	0.0007	0.0008	0.0011	0	0.0009	0.0014	0.0034	0.0026	0.004	0.003	0.0088
asv1157	Bacteria	Proteobacteria	Alphaproteobacteria	SAR11	SAR11 Clade I	SAR11 Clade Ib	0.0205	0.0168	0.0327	0.0073	0.0091	0.0017	0.034	0.0111	0.0102	0.0178	0.0164	0.064	0.023	0.0124	0.0238	0.0326	0.027	0	0	0.0062	0.0032	0	0	0	0	0.0036	0.0021	0.0013	0.0005	0	0.0126	0.0152	0.0093	0.0074	0.0053	0.0064	0.0266	0.0309	0.012	0.0193	0.037	0.0223	0.022
asv1158	Bacteria	PAUC34f	PAUC34f uc	PAUC34f uc	PAUC34f uc	PAUC34f uc	0	0.0168	0.0019	0.0073	0.0169	0.0102	0.0149	0.026	0.0158	0.0178	0.0123	0.0096	0.024	0.0448	0.0225	0.0093	0.0159	0	0	0.001	0.0064	0	0.0188	0.0368	0.0043	0.0233	0.0058	0.0013	0	0	0.0042	0.0048	0.0043	0.0182	0.0053	0.0064	0.0313	0.0057	0.0103	0.0064	0.0047	0.0183	0.0378
asv1159	Bacteria	Planctomycetota	Planctomycetes	Planctomycetales	Gimesiaceae	Gimesiaceae uc	0.0205	0	0	0	0	0	0	0	0	0	0	0	0	0.0075	0	0	0	0	0	0	0	0	0	0	0	0	0	0	0	0	0	0	0	0	0	0	0	0.0029	0	0	0.0013	0	0
asv1160	Bacteria	Acidobacteriota	Vicinamibacteria	Vicinamibacterales	Vicinamibacteraceae	Vicinamibacteraceae uc	0.0783	0	0	0	0	0	0	0.0056	0.0093	0.0089	0.0102	0.0096	0.0178	0.0162	0.0088	0.0256	0.0048	0	0	0	0	0	0	0	0	0.0018	0.0037	0	0	0	0	0.0007	0.0007	0	0	0	0.0047	0.061	0.0154	0.0154	0.0034	0	0.0026
asv1161	Bacteria	Proteobacteria	Alphaproteobacteria	SAR11	SAR11 Clade II	SAR11 Clade II uc	0.0167	0.0052	0.0039	0.0055	0.0143	0	0.0021	0.0093	0.0205	0.0303	0.0225	0.0048	0.0146	0.0137	0.0038	0.0023	0.0048	0.0028	0.0011	0	0.0016	0	0	0	0	0	0.0005	0	0.0021	0	0.0014	0.0062	0.0022	0.0041	0.0085	0.0028	0	0.0129	0.0257	0.0129	0.0034	0	0.0009
asv1162	Bacteria	Planctomycetota	Planctomycetes	Planctomycetales	Gimesiaceae	Gimesiaceae uc	0.0141	0	0	0	0	0	0	0	0.0019	0	0	0	0.0031	0	0	0	0	0	0	0	0	0	0	0	0	0	0	0.0013	0	0	0	0	0	0	0	0	0	0	0	0	0	0	0
asv1163	Bacteria	Proteobacteria	Alphaproteobacteria	SAR11	SAR11 Clade II	SAR11 Clade II uc	0.0231	0.009	0	0.0037	0.013	0.0068	0	0.0149	0.0158	0.0071	0.0041	0.0208	0.0292	0.0187	0.01	0.0058	0.0032	0.0014	0.0011	0.0052	0.0016	0.0016	0	0	0.0043	0.0054	0.0011	0	0.0021	0	0.0056	0.0055	0.0022	0.0091	0.0074	0.0055	0.0209	0.01	0.0154	0.0231	0.0155	0.0051	0.0299
asv1164	Bacteria	NB1-j	NB1-j uc	NB1-j uc	NB1-j uc	NB1-j uc	0.0026	0.0013	0.0058	0.0018	0.0052	0.0017	0.0149	0.0093	0.0186	0.0018	0.002	0	0.0052	0.0137	0	0	0.0032	0	0.0011	0.001	0	0	0	0	0.0011	0	0.0069	0.0027	0.0137	0.0043	0	0.0028	0	0.0008	0.0053	0.0138	0	0.0036	0.0051	0.0051	0.004	0.001	0
asv1167	Bacteria	Bacteroidota	Bacteroidia	Flavobacteriales	NS7	NS7 uc	0.0039	0	0.0019	0	0.0078	0	0.0042	0.0093	0.0168	0.0107	0.0225	0.0961	0.0303	0.0311	0.0438	0.028	0.0175	0	0	0.0052	0.0032	0	0	0	0.0065	0	0.0106	0.0027	0.0014	0	0	0.0048	0.0007	0.0116	0.0032	0.0092	0.0142	0.005	0.0034	0	0.0114	0.0081	0.0106
asv1168	Bacteria	Proteobacteria	Alphaproteobacteria	Reyranellales	Reyranellaceae	Reyranella	0	0	0	0	0	0	0	0	0	0	0	0	0	0	0	0	0	0	0	0.0177	0.0288	0	0.0188	0.2024	0.0011	0	0	0	0	0	0	0	0	0	0	0	0	0	0	0	0	0	0
asv1169	Bacteria	Proteobacteria	Alphaproteobacteria	Rhodospirillales	AEGEAN-169	AEGEAN-169 uc	0.0103	0.0349	0.0193	0.0091	0.0143	0.0238	0.017	0.0093	0.0019	0	0.0041	0	0.0031	0.0012	0	0	0	0	0	0.0594	0.016	0.0143	0.0188	0	0	0.009	0	0.0013	0.0021	0.0054	0.0042	0.0124	0.0309	0.0595	0.0074	0.0193	0.0266	0.0036	0.0051	0.0026	0.0303	0.0203	0.0238
asv1170	Bacteria	Proteobacteria	Alphaproteobacteria	SAR11	SAR11 Clade I	SAR11 Clade Ia	0.0064	0.0013	0	0.0018	0.0194	0.0136	0.0127	0.0204	0.0214	0.0054	0.0041	0.0016	0.0063	0.0025	0.0038	0	0.0016	0	0	0	0	0	0	0	0	0	0.0053	0.0013	0.0002	0.0011	0	0.0014	0	0	0.0053	0.0018	0	0.0022	0.0034	0.0026	0	0	0
asv1171	Bacteria	Chloroflexi	JG30-KF-CM66	JG30-KF-CM66 uc	JG30-KF-CM66 uc	JG30-KF-CM66 uc	0.0013	0	0	0	0.0026	0	0	0.0019	0.0056	0.0036	0.0102	0.0016	0.0198	0.0149	0.0213	0.0151	0.0048	0	0.0011	0	0	0	0	0	0.0011	0	0.0021	0.0013	0.0007	0	0	0.0007	0	0	0.0021	0	0	0	0.0034	0	0.002	0	0
asv1172	Bacteria	Proteobacteria	Alphaproteobacteria	AT-s3-44	AT-s3-44 uc	AT-s3-44 uc	0.0218	0	0	0.0055	0	0	0	0	0.0056	0.0036	0.0082	0.0032	0.0073	0.0099	0.01	0.0082	0	0	0	0	0.0016	0	0	0	0	0	0.0021	0	0.0002	0	0	0	0	0	0.0021	0	0	0.0179	0.0189	0.018	0.0013	0	0
asv1173	Bacteria	Proteobacteria	Alphaproteobacteria	Alphaproteobacteria uc	Alphaproteobacteria uc	Alphaproteobacteria uc	0.0026	0	0	0	0.0052	0.0017	0.0021	0.0056	0.0074	0.0089	0.0041	0.0016	0.0031	0.0149	0.01	0.0023	0	0	0.0011	0	0	0	0	0	0	0	0	0	0.0064	0.0032	0.0042	0.0035	0	0	0.0042	0.023	0.0019	0.0022	0.0051	0.0013	0.0087	0	0
asv1174	Bacteria	Proteobacteria	Alphaproteobacteria	Rhodospirillales	AEGEAN-169	AEGEAN-169 uc	0.0077	0	0.0039	0.0018	0.0091	0.0017	0.0042	0.0074	0.0065	0.0161	0.0041	0	0.0052	0.0025	0	0	0	0	0	0	0	0	0	0	0	0	0	0.0054	0.0153	0.0032	0.0112	0.0041	0	0	0.0064	0.0009	0	0.0057	0.0069	0	0	0	0
asv1175	Bacteria	Proteobacteria	Gammaproteobacteria	Burkholderiales	Methylophilaceae	Methylotenera	0.0013	0.0013	0	0	0	0.0017	0	0	0.0037	0.0143	0.0041	0	0.0407	0.0099	0.0113	0.014	0.0318	0	0.0011	0.001	0	0	0	0.0552	0.0326	0.0395	0.0016	0	0.0009	0	0.0042	0	0.0014	0	0	0	0	0.0007	0	0.0013	0.0047	0.0051	0
asv1176	Bacteria	Proteobacteria	Gammaproteobacteria	SAR86	SAR86 uc	SAR86 uc	0.0039	0.0065	0.0135	0.0018	0.0091	0.0051	0.0042	0.013	0.014	0.0107	0.0123	0.0064	0.0094	0.0224	0.0025	0.0023	0.0111	0.0014	0.0022	0.0052	0.0048	0.0032	0	0	0.0065	0.0161	0.0032	0.0013	0.0114	0.0128	0.0126	0.0166	0.0065	0.0099	0.0106	0.0166	0.0047	0.0416	0.0137	0.0218	0.0141	0.0091	0.0062
asv1177	Bacteria	Chloroflexi	Dehalococcoidia	SAR202	SAR202 uc	SAR202 uc	0.0013	0	0	0	0.0052	0.0017	0.0042	0.0074	0.013	0.0071	0.0164	0.0016	0.0136	0.0037	0.0238	0.0175	0.0111	0	0.0078	0	0	0	0	0.0092	0	0	0.0164	0.0027	0	0	0.0014	0	0	0.0025	0.0011	0	0.0057	0.0014	0	0.0103	0.0054	0.0101	0.0009
asv1178	Bacteria	Proteobacteria	Gammaproteobacteria	Thiomicrospirales	Thioglobaceae	SUP05_cluster	0.0116	0.0271	0.0096	0.0073	0.0104	0.0085	0.0064	0.0056	0.0047	0.0089	0.0041	0	0	0.0025	0.0075	0.0047	0.0016	0.0141	0.0123	0.0208	0.0128	0.008	0	0	0.0076	0.0126	0.0085	0	0	0	0	0	0	0	0	0	0	0	0	0	0	0	0
asv1179	Bacteria	Proteobacteria	Alphaproteobacteria	Rhodospirillales	Magnetospiraceae	Magnetospiraceae uc	0.0051	0	0	0.0055	0.0065	0.0221	0.0064	0.0149	0.0112	0.0071	0.0082	0	0.0031	0.0025	0.0013	0.0035	0	0.0014	0	0	0	0	0	0	0	0	0	0.0027	0.0039	0.0011	0.0028	0.0007	0	0	0.0042	0.0046	0	0.0036	0.0069	0.0141	0.002	0	0
asv1180	Bacteria	Proteobacteria	Alphaproteobacteria	SAR11	SAR11 Clade I	SAR11 Clade Ib	0.0154	0.0013	0	0.0146	0.0039	0.0034	0.0106	0.0074	0.013	0.0089	0.0102	0.0096	0.0366	0.0037	0.0038	0.0338	0.0191	0	0	0	0.0016	0	0	0	0.0022	0	0.0021	0.0013	0.0007	0.0011	0.0014	0.0055	0.0072	0	0.0064	0.0064	0.0057	0.0337	0.0292	0.0103	0.0081	0	0
asv1181	Bacteria	Nitrospinota	Nitrospinia	Nitrospinales	Nitrospinaceae	LS-NOB	0.0116	0	0	0.0091	0.0298	0.0255	0.017	0.0334	0.0112	0.0286	0.0287	0.0032	0.0063	0.005	0.0088	0.0047	0.0064	0.0014	0	0.001	0.0016	0	0.0188	0	0	0	0.0005	0.0067	0.0123	0.0096	0.0084	0.0331	0	0.0017	0.0254	0.0009	0	0.0072	0.0051	0.0077	0.0007	0.001	0
asv1182	Bacteria	Marinimicrobia_SAR406	Marinimicrobia_SAR406 uc	Marinimicrobia_SAR406 uc	Marinimicrobia_SAR406 uc	Marinimicrobia_SAR406 uc	0.0103	0.0013	0	0	0.0091	0	0.0042	0.0279	0.0279	0.0286	0.0389	0.0016	0.0428	0.0448	0.015	0.0221	0.0079	0	0	0	0	0	0	0.0368	0	0	0.0005	0	0.0005	0.0032	0.0014	0.0007	0	0.0008	0.0074	0	0.0057	0.0108	0.0189	0.0296	0.0161	0.001	0.0053
asv1183	Bacteria	Proteobacteria	Alphaproteobacteria	Rhodospirillales	Magnetospiraceae	Magnetospiraceae uc	0.0205	0	0	0	0	0	0	0.0019	0.0056	0.0018	0.0102	0	0.0042	0.0025	0.0013	0	0	0	0	0	0	0	0	0	0	0	0	0	0	0	0	0	0	0	0.0011	0.0009	0	0.0022	0.0051	0	0.0027	0	0
asv1184	Archaea	Thermoplasmatota	Thermoplasmata	Thermoplasmata_or	Thermoplasmata_fa	Marine_Group_III	0.0013	0.0013	0.0135	0	0	0.0068	0.0042	0.0019	0	0.0054	0.0041	0.0096	0.0084	0.0037	0.0401	0.071	0.0588	0	0.0011	0.0125	0.0048	0.0016	0.0564	0.0368	0	0	0.017	0	0	0	0	0.0035	0	0.0851	0	0.0074	0.0038	0	0	0.0039	0.0054	0.0264	0.0044
asv1185	Bacteria	Proteobacteria	Alphaproteobacteria	Rhodospirillales	AEGEAN-169	AEGEAN-169 uc	0.0128	0	0	0	0.0052	0.0017	0	0.0111	0.0074	0.0089	0.0082	0	0.0084	0	0.005	0	0	0	0.0011	0	0	0	0	0	0	0	0	0.0013	0.0009	0.0011	0.0042	0.0035	0	0	0.0032	0.0009	0	0.0179	0.0189	0.0051	0.0034	0	0
asv1186	Bacteria	Proteobacteria	Alphaproteobacteria	SAR11	SAR11 Clade I	SAR11 Clade Ia	0.0064	0	0	0.0073	0.0052	0.0034	0	0.0111	0.0158	0.0036	0.0041	0	0.0073	0	0.005	0	0	0	0	0	0	0	0	0	0	0	0	0	0.0009	0.0011	0.0014	0.0048	0	0	0.0223	0.0028	0.0019	0.0022	0.0034	0.0116	0.0034	0	0
asv1187	Bacteria	Marinimicrobia_SAR406	Marinimicrobia_SAR406 uc	Marinimicrobia_SAR406 uc	Marinimicrobia_SAR406 uc	Marinimicrobia_SAR406 uc	0.0103	0	0	0.0018	0.0065	0	0.0021	0.0093	0.0214	0.025	0.0328	0.0032	0.0543	0.0933	0.0814	0.0373	0.0206	0	0.0011	0	0	0	0	0.0552	0	0	0.0042	0	0	0	0.0014	0.0007	0	0.0033	0	0	0	0.0036	0	0.0334	0.0108	0	0
asv1189	Bacteria	Proteobacteria	Gammaproteobacteria	Thiomicrospirales	Thioglobaceae	Thioglobaceae uc	0	0.0065	0.0077	0	0	0.0034	0	0	0.0009	0	0	0	0	0	0.0075	0	0	0	0	0.0375	0.0064	0.0048	0	0	0	0.0126	0	0	0	0	0	0	0	0.0025	0	0	0	0	0	0	0	0.0375	0.0114
asv1190	Archaea	Thermoplasmatota	Thermoplasmata	Thermoplasmata_or	Thermoplasmata_fa	Marine_Group_III	0.0026	0	0.0058	0	0	0.0017	0.0021	0	0.0028	0.0071	0.002	0	0.0052	0.0112	0.0626	0.1537	0.1096	0	0	0	0	0	0	0.0276	0.0011	0.0036	0.0244	0	0	0	0	0	0	0.0091	0	0	0.0104	0.0007	0	0.0064	0.0061	0.0162	0.0088
asv1191	Bacteria	Planctomycetota	Planctomycetota uc	Planctomycetota uc	Planctomycetota uc	Planctomycetota uc	0.0205	0.0013	0	0.0091	0	0	0.0042	0.0056	0.013	0.0232	0.0266	0.024	0.0261	0.0448	0.0175	0.0361	0.0143	0	0.0011	0.001	0.0144	0.0016	0.0376	0	0	0	0.0058	0	0.0005	0	0.0028	0.0007	0.0014	0.0058	0.0011	0.0028	0.0313	0.0825	0.0292	0.0681	0.0437	0.0061	0.0264
asv1192	Bacteria	Proteobacteria	Alphaproteobacteria	SAR11	SAR11 Clade II	SAR11 Clade II uc	0.0064	0.0013	0	0.0073	0.0104	0.0051	0.0085	0.013	0.0084	0.0054	0.0041	0.008	0.0104	0.0087	0.0038	0.0163	0.0048	0.0014	0.0011	0.0021	0.0032	0.0016	0	0.0276	0	0	0.0011	0.0027	0.0007	0.0032	0.0028	0.0028	0.0036	0.0074	0.0095	0.0055	0.0123	0.0158	0.0137	0.0039	0.0195	0.0112	0.022
asv1193	Bacteria	Verrucomicrobiota	Verrucomicrobiae	Opitutales	Puniceicoccaceae	Puniceicoccaceae uc	0.0026	0	0	0	0.0091	0	0.0085	0.0186	0.0223	0.0339	0.0369	0.0016	0.0157	0.0298	0.0075	0.0105	0	0	0	0	0	0	0	0.0828	0	0	0	0	0.0002	0	0	0.0014	0	0	0.0042	0.0083	0.0066	0.0165	0.024	0.0154	0.002	0	0
asv1194	Bacteria	Bacteroidota	Bacteroidia	Flavobacteriales	NS9	NS9 uc	0.0103	0.0052	0.0058	0.0073	0.0013	0.0034	0.0042	0.0111	0.014	0.0143	0.0164	0.016	0.0366	0.0211	0.0238	0.0163	0.0222	0	0	0.0042	0.0048	0.0016	0	0	0.0065	0	0.0032	0	0	0	0	0.0014	0.0007	0.0058	0.0032	0	0.018	0.0158	0.0017	0.009	0.0094	0.0081	0.0194
asv1195	Bacteria	Proteobacteria	Alphaproteobacteria	SAR11	SAR11 uc	SAR11 uc	0.0064	0.0245	0.0173	0.0055	0.0026	0.0102	0.0127	0.0167	0.0074	0.0143	0.0061	0.0016	0.0104	0.005	0.0063	0.007	0	0	0.0022	0.0417	0.008	0.0111	0	0.0092	0	0.0036	0.0021	0	0.0005	0	0.0028	0.0014	0.0086	0.019	0.0021	0.0046	0.038	0.0022	0.0069	0.0064	0.0242	0.0477	0.0352
asv1196	Bacteria	Proteobacteria	Alphaproteobacteria	Rhodobacterales	Rhodobacteraceae	Planktomarina	0	0	0	0.0073	0.0078	0.0136	0.0042	0.0037	0.0056	0.0018	0.0041	0	0.0031	0.0025	0.0013	0.0023	0	0	0	0	0	0	0	0	0	0	0	0.0013	0.0025	0.0032	0.0014	0.0007	0.0007	0	0.0042	0.0018	0	0.0007	0.0034	0	0.0007	0	0
asv1197	Bacteria	Bacteroidota	Bacteroidia	Flavobacteriales	Crocinitomicaceae	Fluviicola	0.0013	0.0026	0	0.0037	0.0091	0	0.0064	0.0056	0.0019	0.0071	0.0082	0.0128	0.0042	0.0062	0.0013	0.0093	0.0048	0	0	0.0021	0.0016	0.0016	0	0.046	0	0	0.0042	0	0	0	0	0.0007	0	0.0017	0.0032	0	0.0047	0	0.0103	0.0103	0.0121	0.003	0.0009
asv1198	Bacteria	Bacteroidota	Bacteroidia	Chitinophagales	Saprospiraceae	Aureispira	0.0013	0.0026	0	0	0.0013	0.0017	0	0.0019	0	0	0.002	0.0032	0.0031	0.005	0.0013	0	0.0016	0.0056	0	0.0062	0	0	0	0	0.0076	0.0054	0.0058	0.0013	0	0	0.0042	0	0.0007	0	0	0.0064	0.0019	0.005	0	0.0141	0.0168	0	0
asv1199	Bacteria	Bacteroidota	Bacteroidia	Flavobacteriales	Crocinitomicaceae	Crocinitomicaceae uc	0	0.0013	0	0.0018	0.0104	0.0204	0.0212	0.0204	0.0149	0	0.002	0	0.001	0	0	0	0	0	0	0	0	0	0	0	0	0	0	0.0013	0.0005	0.0011	0.0154	0.0131	0.0014	0.0008	0.0074	0.011	0	0	0	0	0.002	0.0071	0
asv1200	Archaea	Crenarchaeota	Nitrososphaeria	Nitrosopumilales	Nitrosopumilaceae	Cand_Nitrosopumilus	0.0039	0	0	0	0.0039	0	0	0	0.0056	0.0036	0.0082	0.0032	0.0167	0.0174	0.005	0.0186	0.0048	0	0.0022	0	0	0	0	0	0	0	0.0005	0.004	0.0066	0.0032	0.0168	0.0069	0	0	0.0042	0.0018	0.0009	0.0057	0	0	0.0054	0	0
asv1201	Bacteria	Acidobacteriota	Vicinamibacteria	Vicinamibacterales	Vicinamibacterales uc	Vicinamibacterales uc	0.0244	0.0013	0.0058	0.0128	0	0.0017	0.0021	0.0056	0.0112	0.0214	0.0123	0.0352	0.0167	0.0373	0.0326	0.0967	0.054	0	0	0	0	0	0	0	0	0	0.0026	0	0.0005	0	0.0042	0	0.0007	0	0	0	0.0028	0.0387	0.0103	0.0013	0.0094	0	0.0062
asv1202	Bacteria	Bacteroidota	Bacteroidia	Flavobacteriales	Cryomorphaceae	Cryomorphaceae uc	0.0064	0	0	0	0.0026	0.0085	0	0.0019	0.0121	0.0071	0.002	0	0.0063	0.0149	0.0113	0.0105	0.0397	0.0042	0.0045	0.0281	0.0192	0.0143	0.0939	0	0.0239	0	0.0117	0.0081	0.0066	0.0011	0.0014	0.0041	0.0007	0	0	0	0	0.0014	0	0.0051	0.002	0.001	0
asv1203	Bacteria	Proteobacteria	Gammaproteobacteria	OM182	OM182 uc	OM182 uc	0	0.0155	0.0212	0.0237	0.0026	0.0085	0.0064	0.0037	0.0009	0	0	0	0	0.0012	0.005	0.0058	0.0079	0.0099	0.0267	0.0167	0.0208	0.0143	0.0939	0.0368	0.0239	0.0323	0.0572	0.004	0.0134	0.0193	0.0154	0.011	0.0251	0.0107	0.0117	0.012	0.018	0.0014	0.0069	0.0026	0.0121	0.0223	0.0035
asv1204	Bacteria	Bdellovibrionota	Bdellovibrionia	Bacteriovoracales	Bacteriovoracaceae	Peredibacter	0.0013	0.0013	0.0058	0.0274	0	0	0.0021	0	0	0	0	0	0	0	0	0	0	0.0042	0.0134	0.0083	0.0192	0.0048	0	0	0	0	0.0429	0.0309	0.0166	0.0171	0.0098	0.0021	0.0007	0	0.0011	0	0	0	0	0	0	0	0
asv1205	Bacteria	Proteobacteria	Proteobacteria uc	Proteobacteria uc	Proteobacteria uc	Proteobacteria uc	0	0	0	0.0201	0.0013	0.0119	0.0021	0	0	0	0	0	0	0	0	0	0	0.007	0	0	0	0	0	0	0.0141	0	0.0466	0	0	0.0021	0.0014	0	0.0007	0	0.0011	0	0	0	0	0	0	0	0
asv1207	Bacteria	Proteobacteria	Alphaproteobacteria	Rhodospirillales	AEGEAN-169	AEGEAN-169 uc	0.018	0.0013	0.0019	0	0.0039	0.0017	0.0106	0.0037	0.0112	0.0089	0.0123	0.024	0.0198	0.0162	0.0313	0.0419	0.0461	0	0	0.001	0	0	0	0	0.0022	0.0018	0.0016	0.0013	0.0009	0	0.0056	0.0035	0.0007	0.0017	0.0021	0.0046	0.0047	0.0215	0.0069	0.0051	0.0229	0.001	0.0079
asv1209	Bacteria	Proteobacteria	Gammaproteobacteria	KI89A	KI89A uc	KI89A uc	0.0064	0	0	0.0018	0.0039	0	0	0.0186	0.0037	0.0036	0.0164	0	0.0188	0.0224	0.0138	0.0105	0	0	0	0	0	0	0	0	0	0	0	0	0	0	0.0014	0.0007	0	0	0.0032	0.0064	0	0.0022	0.0017	0.0051	0.004	0	0
asv1210	Bacteria	Proteobacteria	Alphaproteobacteria	SAR11	SAR11 Clade II	SAR11 Clade II uc	0.0103	0	0	0.0274	0	0	0.0064	0.0019	0.0028	0.0268	0.0082	0.0176	0.0272	0.005	0.02	0.1456	0.0254	0	0.0045	0	0.0016	0.0016	0	0	0	0	0.0079	0	0	0.0011	0.007	0.0007	0.005	0.0033	0.0053	0.011	0.0066	0.0108	0.0051	0.0116	0.0262	0.001	0.0097
asv1211	Bacteria	Bacteroidota	Bacteroidia	Flavobacteriales	Flavobacteriaceae	NS5	0.0026	0	0.0058	0.0037	0.0013	0.0034	0.0085	0	0.0028	0	0	0	0.0042	0	0	0	0.0079	0.0042	0.0011	0.0104	0.0096	0.0064	0	0	0	0	0	0.004	0.0062	0.0043	0.0028	0.0041	0.0022	0.0215	0	0	0	0.0007	0.0017	0.0013	0.0087	0.0193	0.007
asv1212	Bacteria	Proteobacteria	Gammaproteobacteria	Thiomicrospirales	Thioglobaceae	SUP05_cluster	0.0128	0.0116	0.0019	0.0091	0.0065	0.0017	0.0127	0.0111	0.0037	0.0107	0.0102	0.0032	0.0073	0.005	0.005	0.0151	0.0048	0.0014	0	0.0031	0.0016	0.0016	0.0376	0	0	0	0.0005	0.004	0.0089	0.0043	0.0056	0.0083	0.0029	0	0.0085	0.0064	0.0066	0.0222	0.0086	0.0026	0.0081	0	0.0035
asv1213	Bacteria	Proteobacteria	Gammaproteobacteria	Nitrosococcales	Methylophagaceae	Methylophagaceae uc	0.0026	0.0013	0	0.0018	0	0	0	0	0	0	0	0	0	0	0	0	0	0.0014	0.0033	0.0812	0	0.0016	0	0	0.5246	0.3517	0.026	0.0013	0	0	0	0	0	0	0	0	0	0	0	0	0	0	0
asv1214	Bacteria	Proteobacteria	Alphaproteobacteria	SAR11	SAR11 Clade III	SAR11 Clade III uc	0	0	0	0	0	0	0	0	0	0	0	0	0	0	0	0	0	0	0	0.0302	0.0064	0.0064	0	0.0092	0	0	0	0	0	0	0	0	0	0	0	0	0	0	0	0	0	0	0
asv1216	Bacteria	Bacteroidota	Bacteroidia	Flavobacteriales	NS7	NS7 uc	0	0	0	0	0.0013	0	0	0	0	0	0	0	0.0021	0	0.0025	0	0	0	0	0	0	0	0	0	0.0119	0	0	0	0.0002	0	0.0014	0.0021	0.0022	0	0	0	0.0038	0	0	0	0	0.001	0
asv1217	Bacteria	Proteobacteria	Alphaproteobacteria	SAR11	SAR11 Clade I	SAR11 Clade Ib	0.0154	0	0.0019	0.0091	0.0013	0.0017	0.0021	0.0056	0.013	0.0054	0.0164	0.0128	0.0094	0.005	0.0075	0.0245	0.0095	0	0	0	0	0	0	0	0	0	0.0016	0	0.0005	0	0.0014	0.0048	0.0022	0	0.0042	0.0009	0.0076	0.0201	0.0086	0.0026	0.0054	0.0061	0.0018
asv1218	Bacteria	Proteobacteria	Gammaproteobacteria	Burkholderiales	Nitrosomonadaceae	Nitrosomonas	0.0205	0	0	0	0	0.0017	0	0.0056	0.0149	0.0089	0.0123	0.0016	0.0063	0.0099	0.0025	0.0035	0	0	0	0	0.0016	0	0	0	0	0	0	0	0.0002	0	0.0014	0.0007	0.0022	0.0008	0.0011	0	0.0009	0.0301	0.0137	0.0129	0.0007	0.001	0.0053
asv1219	Bacteria	Proteobacteria	Gammaproteobacteria	Burkholderiales	Methylophilaceae	OM43	0.0039	0.0207	0.0193	0.0091	0.0039	0.0017	0.0021	0.0093	0.0037	0.0036	0.0082	0.0064	0.0073	0.0025	0.0025	0.0012	0.0095	0.0014	0.01	0.0021	0.0048	0	0	0	0.0152	0.0179	0.0069	0.0013	0.0046	0.0161	0.0309	0.0117	0.0402	0.005	0.0095	0.0037	0.0133	0.0014	0.0017	0.0013	0.0007	0.0112	0.0079
asv1220	Bacteria	Proteobacteria	Alphaproteobacteria	Rhodospirillales	Magnetospiraceae	Magnetospiraceae uc	0.0026	0.0426	0.0289	0.0055	0.0013	0.0136	0.0127	0	0.0009	0.0018	0.0102	0.0016	0.001	0	0.0025	0.0058	0.0016	0	0	0.0281	0.0224	0.008	0	0	0	0.009	0.0011	0.0013	0.0007	0.0011	0.007	0.0028	0.0295	0.2297	0.0127	0.0607	0.1159	0.0093	0.0154	0.0103	0.1076	0.1339	0.081
asv1221	Bacteria	Chloroflexi	Dehalococcoidia	SAR202	SAR202 uc	SAR202 uc	0.0039	0.0013	0	0	0.0026	0	0.0021	0.0037	0.0047	0.0071	0.0164	0.0016	0.0104	0.0174	0.03	0.0128	0.0079	0	0.0033	0.0021	0	0	0	0.0276	0	0	0.0111	0	0	0	0.0014	0.0007	0	0.0256	0.0011	0.0046	0.0047	0.0007	0	0.0026	0.0067	0.0142	0.0176
asv1222	Bacteria	Proteobacteria	Alphaproteobacteria	SAR11	SAR11 Clade II	SAR11 Clade II uc	0	0	0	0	0	0	0	0	0	0	0	0	0	0	0	0	0	0	0	0	0	0	0	0	0	0	0	0.0027	0.0043	0.0021	0.0014	0.0104	0.0007	0.0066	0.0148	0.0138	0.0427	0.0416	0.024	0.0077	0.0208	0.0112	0.0255
asv1225	Bacteria	Proteobacteria	Alphaproteobacteria	SAR11	SAR11 Clade II	SAR11 Clade II uc	0.0205	0	0.0058	0.0037	0.0156	0.0068	0.0085	0.0167	0.0233	0.0089	0.0225	0.0176	0.0219	0.0087	0.0075	0.0384	0.0079	0.007	0.0022	0.0021	0.0032	0.0016	0	0.0276	0	0.0054	0.0042	0.0027	0.0023	0.0032	0.0028	0.0041	0.0014	0.0066	0.0191	0.0092	0.0133	0.0215	0.0189	0.0193	0.0081	0.002	0.0114
asv1226	Bacteria	Proteobacteria	Alphaproteobacteria	Defluviicoccales	Defluviicoccales uc	Defluviicoccales uc	0.0103	0.0039	0.0058	0.0018	0	0.0017	0	0.0019	0.0037	0.0089	0.0061	0.0048	0.0125	0.0311	0.02	0.0151	0.0302	0	0	0.001	0.008	0.0016	0	0	0.0054	0.0036	0	0.0013	0.0018	0.0011	0	0	0.0007	0.005	0.0011	0	0.0057	0.0057	0.012	0.0039	0.0074	0.0355	0.0334
asv1227	Bacteria	Proteobacteria	Alphaproteobacteria	SAR11	SAR11 Clade II	SAR11 Clade II uc	0.0167	0	0	0	0.013	0.0034	0.0021	0.0111	0.0112	0.0196	0.0143	0.0016	0.0282	0.0112	0.005	0.0012	0	0.0028	0.0011	0.001	0	0.0032	0	0	0.0022	0	0.0016	0.0054	0.0046	0.0032	0.0028	0.0048	0	0	0.0127	0.0046	0.0066	0.01	0.0086	0.0193	0.0013	0	0
asv1228	Bacteria	Proteobacteria	Alphaproteobacteria	Rhodospirillales	AEGEAN-169	AEGEAN-169 uc	0.0051	0	0	0	0.0026	0	0	0.0019	0.0065	0.0054	0.0123	0.0032	0.0094	0.0012	0	0	0	0	0	0	0	0	0	0	0	0	0	0	0.0002	0	0.0028	0.0014	0	0	0.0053	0.0009	0	0.0129	0.0154	0	0.0013	0	0
asv1229	Bacteria	Proteobacteria	Alphaproteobacteria	SAR11	SAR11 Clade II	SAR11 Clade II uc	0.0039	0.0026	0	0.0037	0.0207	0.0085	0.0127	0.0019	0.0121	0.0054	0.0123	0	0.0052	0.0025	0.0013	0	0	0.0014	0.0011	0.001	0	0	0	0	0	0	0.0005	0	0.0014	0.0011	0.0042	0.0035	0	0	0.0127	0.0046	0	0.005	0.0103	0.0064	0.0034	0.001	0
asv1230	Bacteria	Proteobacteria	Gammaproteobacteria	Thiomicrospirales	Thioglobaceae	SUP05_cluster	0.009	0	0	0.0018	0.0181	0.017	0.0085	0.013	0.0093	0.0018	0.002	0	0.0031	0.0012	0	0.0023	0.0048	0.0014	0	0	0.0016	0	0	0	0	0	0.0005	0.004	0.005	0.0054	0.0042	0.0055	0	0	0.0042	0	0	0.0007	0.0086	0.0051	0	0	0
asv1231	Bacteria	Bacteroidota	Bacteroidia	Flavobacteriales	Flavobacteriaceae	Flavobacterium	0	0	0.0019	0	0	0	0	0	0	0	0.002	0	0	0.0012	0	0.3075	0	0.0028	0.0011	0.001	0.0064	0	0	0	0	0	0.0026	0	0	0	0.0154	0.0069	0.0043	0.019	0	0.8825	0.0009	0.0438	0.0189	0.0154	0.1533	0	0
asv1232	Bacteria	Proteobacteria	Alphaproteobacteria	SAR11	SAR11 uc	SAR11 uc	0.0282	0.0026	0.0019	0	0.0169	0.0017	0.0021	0.0149	0.0298	0.0178	0.0266	0.0032	0.0251	0.0124	0.0063	0.0058	0.0032	0.0042	0	0	0	0	0	0	0.0022	0	0	0.0013	0.0023	0.0011	0.0056	0.0124	0	0	0.0159	0.0037	0.0019	0.0387	0.0309	0.009	0.0027	0.002	0.0044
asv1233	Bacteria	Proteobacteria	Gammaproteobacteria	SAR86	SAR86 uc	SAR86 uc	0.0039	0.0039	0.0058	0.0146	0.0013	0.0017	0.0127	0.0056	0.0037	0.0071	0.0082	0.0272	0.0073	0.0099	0.02	0.0757	0.0381	0	0.0011	0.001	0	0.0032	0	0.0276	0.0033	0.0036	0.0387	0	0	0	0.0084	0.0021	0.0043	0.0074	0.0042	0.0083	0.0275	0.0179	0.0086	0.0026	0.0175	0.002	0.0158
asv1234	Bacteria	Proteobacteria	Alphaproteobacteria	SAR11	SAR11 Clade IV	SAR11 Clade IV uc	0.0013	0	0	0.0037	0.0013	0.0068	0.0042	0.0074	0.0056	0.0018	0.0041	0	0.0021	0.0075	0	0.0058	0	0.0014	0	0	0	0	0	0	0	0	0	0	0.0027	0.0011	0.0014	0.0021	0.0007	0	0.0064	0.0138	0.0085	0.0007	0.012	0.0026	0.0054	0	0
asv1235	Bacteria	Bacteroidota	Bacteroidia	Flavobacteriales	NS9	NS9 uc	0	0	0	0	0	0	0.0021	0	0	0	0	0	0	0.0012	0	0	0	0.0155	0.0056	0	0	0	0	0	0	0	0.0048	0	0.0057	0	0	0	0	0	0	0	0	0	0	0	0.0013	0	0
asv1236	Bacteria	Proteobacteria	Alphaproteobacteria	Puniceispirillales	SAR116	SAR116 uc	0.0013	0.0116	0.0289	0.011	0	0.0017	0.0042	0.0074	0	0.0018	0	0.0064	0.001	0.0025	0.0075	0	0.0016	0.0014	0.0145	0.025	0.0144	0.0016	0	0	0.0065	0.0144	0.0048	0.0081	0.0055	0.0171	0.0042	0.0062	0.0086	0.014	0.0011	0.0064	0.0085	0.005	0	0	0.0148	0.0152	0.0141
asv1238	Bacteria	Proteobacteria	Alphaproteobacteria	Rhodospirillales	Rhodospirillaceae	Rhodospirillaceae uc	0.009	0	0	0	0	0	0.0021	0.0019	0.0047	0.0018	0.0041	0	0.0125	0.0112	0.0038	0.007	0.0016	0	0	0	0	0	0	0	0	0	0.0005	0.0027	0.005	0.0011	0	0	0	0	0.0011	0	0	0.0086	0	0.0026	0	0	0
asv1239	Bacteria	Proteobacteria	Alphaproteobacteria	SAR11	SAR11 Clade II	SAR11 Clade II uc	0.0064	0	0	0.0018	0.0091	0	0.0021	0.0019	0.0112	0.0071	0.0082	0	0.0094	0.005	0.0013	0.0012	0	0.0042	0.0011	0	0	0	0	0	0	0	0	0.0013	0.0016	0.0021	0	0.0028	0.0007	0	0.017	0.0074	0.0057	0.0057	0.0017	0.018	0.002	0	0
asv1240	Bacteria	Bacteroidota	Bacteroidia	Flavobacteriales	Crocinitomicaceae	Crocinitomicaceae uc	0.009	0	0	0.0073	0.0013	0.0017	0.0021	0	0.0019	0	0	0.0048	0.0031	0.0025	0	0.0093	0.0032	0.0014	0.0189	0.0052	0	0	0	0	0.0217	0.0682	0.2639	0.0605	0.0221	0.0107	0.0042	0	0.0007	0	0	0	0	0	0	0	0.0081	0	0.0026
asv1241	Bacteria	Bacteroidota	Bacteroidia	Flavobacteriales	Flavobacteriaceae	Flavobacteriaceae uc	0.0064	0	0	0	0	0	0	0.0037	0.0019	0	0	0	0	0	0.0013	0	0	0.0014	0	0.0031	0	0	0	0	0	0	0	0.0013	0.0009	0	0	0	0	0	0.0011	0	0	0	0	0	0.0013	0	0
asv1242	Bacteria	Proteobacteria	Gammaproteobacteria	Steroidobacterales	Woeseiaceae	Woeseia	0.0039	0	0	0.0018	0.0078	0.0017	0.0297	0.0056	0.0056	0.0143	0.0123	0	0.0052	0.0025	0	0.0012	0.0016	0	0	0	0	0	0	0	0	0	0	0	0.0014	0.0011	0.0014	0.0035	0	0	0.0138	0.0092	0	0.0043	0.0206	0.0039	0.0013	0	0
asv1243	Bacteria	Bacteroidota	Bacteroidia	Flavobacteriales	Flavobacteriaceae	Flavobacterium	0	0.0013	0	0	0.0039	0	0	0	0	0	0	0	0	0	0	0	0	0	0	0	0	0	0	0	0	0	0	0	0	0	0	0	0	0	0	0	0	0	0	0	0	0	0
[truncated: 2,930 more rows]
[truncated: 41 more columns]

## Sheet: Supplementary Table S3
Supplementary Table S3. Summary statistics on the dynamics of ASVs and their assignment to a distribution group and sPLS cluster.
[truncated: 3,989 more rows]

## Sheet: Supplementary Table S4
Supplementary Table S4. Genomic statistics and taxonomic classification of population-representative metagenome-assembled genomes. Completeness and contamination estimates were made using CheckM v1.1.3.
[truncated: 44 more rows]

[truncated: 7 more sheets: Supplementary_Table_S5, Supplementary_Table_S6, Supplementary_Table_S7, Supplementary_Table_S8, Supplementary_Table_S9, Supplementary_Table_S10, Supplementary_Table_S11]
