# Supplementary material for: Atlantic water influx and sea-ice cover drive taxonomic and functional shifts in Arctic marine bacterial communities
Source: ISME J. 2023 Jul 8;17(10):1612–25. doi: 10.1038/s41396-023-01461-6 (PMC10504371; doi:10.1038/s41396-023-01461-6)
Supplement: Supplementary file 12 — Supplementary Files [file 41396_2023_1461_MOESM12_ESM.zip]

Archive with 22 entries (17 files):
- Supplementary_Files_S1/C1_C2_Atlantic/
- Supplementary_Files_S1/C1_C2_Atlantic/FRAM_EGC1617_bin16_asv45_gene_table_complete.txt
- Supplementary_Files_S1/C1_C2_Atlantic/FRAM_EGC1617_bin21_asv157_gene_table_complete.txt
- Supplementary_Files_S1/C1_C2_Atlantic/FRAM_EGC1617_bin34_asv130_gene_table_complete.txt
- Supplementary_Files_S1/C3_Polar_night/
- Supplementary_Files_S1/C3_Polar_night/FRAM_EGC1617_bin10_asv13_gene_table_complete.txt
- Supplementary_Files_S1/C3_Polar_night/FRAM_EGC1617_bin38_asv8_gene_table_complete.txt
- Supplementary_Files_S1/C4_Polar_day/
- Supplementary_Files_S1/C4_Polar_day/FRAM_EGC1617_bin24_asv55_gene_table_complete.txt
- Supplementary_Files_S1/C4_Polar_day/FRAM_EGC1617_bin28_asv7_gene_table_complete.txt
- Supplementary_Files_S1/C4_Polar_day/FRAM_EGC1617_bin31_asv94_gene_table_complete.txt
- Supplementary_Files_S1/C4_Polar_day/FRAM_EGC1617_bin32_asv71_asv88_gene_table_complete.txt
- Supplementary_Files_S1/C4_Polar_day/FRAM_EGC1617_bin37_asv6_gene_table_complete.txt
- Supplementary_Files_S1/C6_Polar_day/
- Supplementary_Files_S1/C6_Polar_day/FRAM_EGC1617_bin23_asv16_gene_table_complete.txt
- Supplementary_Files_S1/C7_C8_Arctic/
- Supplementary_Files_S1/C7_C8_Arctic/FRAM_EGC1617_bin0_asv189_gene_table_complete.txt
- Supplementary_Files_S1/C7_C8_Arctic/FRAM_EGC1617_bin2_asv78_gene_table_complete.txt
- Supplementary_Files_S1/C7_C8_Arctic/FRAM_EGC1617_bin25_asv191_gene_table_complete.txt
- Supplementary_Files_S1/C7_C8_Arctic/FRAM_EGC1617_bin3_asv163_gene_table_complete.txt
- Supplementary_Files_S1/C7_C8_Arctic/FRAM_EGC1617_bin39_asv18_gene_table_complete.txt
- Supplementary_Files_S1/C7_C8_Arctic/FRAM_EGC1617_bin7_asv118_gene_table_complete.txt
