# Supplementary material for: Atlantic water influx and sea-ice cover drive taxonomic and functional shifts in Arctic marine bacterial communities
Source: ISME J. 2023 Jul 8;17(10):1612–25. doi: 10.1038/s41396-023-01461-6 (PMC10504371; doi:10.1038/s41396-023-01461-6)
Supplement: Supplementary file 12 — Supplementary Files [file 41396_2023_1461_MOESM12_ESM.zip › Supplementary_Files_S1/C1_C2_Atlantic/FRAM_EGC1617_bin16_asv45_gene_table_complete.txt]

Contig	Gene	Start	Stop	Length	Prokka	dbCAN	CAZy	TonB_TIGRFAM	Pfam_sulfatase	Pfam_SusD	MEROPS	SulfAtlas	Transporter_database	KEGG_identifier	KEGG_description
1	KFHMHEKM_00001	700	1419	+719	tRNA (cytidine/uridine/adenosine-2'-O-)-methyltransferase TrmJ									K02533	"tRNA/rRNA
1	KFHMHEKM_00002	1508	1945	+437	HTH-type transcriptional regulator IscR									K13643	"Rrf2 family transcriptional regulator, iron-sulfur cluster assembly transcription factor"
1	KFHMHEKM_00003	1946	3169	+1223	Cysteine desulfurase IscS									K04487	"cysteine desulfurase [EC:2.8.1.7]"
1	KFHMHEKM_00004	3194	3592	+398	Iron-sulfur cluster assembly scaffold protein IscU									K04488	"nitrogen fixation protein NifU and related proteins"
1	KFHMHEKM_00005	3597	3920	+323	Iron-binding protein IscA									K13628	"iron-sulfur cluster assembly protein"
1	KFHMHEKM_00006	3963	4478	+515	Co-chaperone protein HscB 							SulfAtlas=lcl|A0A182WAT6_S1_6|A0A182WAT6_9DIPT J domain-containing		K04082	"molecular chaperone HscB"
1	KFHMHEKM_00007	4484	6331	+1847	Chaperone protein HscA									K04044	"molecular chaperone HscA"
1	KFHMHEKM_00008	6333	6671	+338	2Fe-2S ferredoxin									K04755	"ferredoxin, 2Fe-2S"
1	KFHMHEKM_00009	6683	6883	+200	Protein IscX											
1	KFHMHEKM_00010	6906	7337	+431	Nucleoside diphosphate kinase									K00940	"nucleoside-diphosphate kinase [EC:2.7.4.6]"
1	KFHMHEKM_00011	7345	8190	+845	Cytoskeleton protein RodZ									K15539	"cytoskeleton protein RodZ"
1	KFHMHEKM_00012	8197	9459	+1262	Histidine--tRNA ligase									K01892	"histidyl-tRNA synthetase [EC:6.1.1.21]"
1	KFHMHEKM_00013	9463	10074	+611	Hypothetical											
1	KFHMHEKM_00014	10083	11276	+1193	Outer membrane protein assembly factor BamB											
1	KFHMHEKM_00015	11287	12591	+1304	GTPase Der									K03977	"GTPase"
1	KFHMHEKM_00016	12600	12998	-398	NADPH-dependent 7-cyano-7-deazaguanine reductase									K09457	"7-cyano-7-deazaguanine reductase [EC:1.7.1.13]"
1	KFHMHEKM_00017	13010	15808	+2798	Chromosome partition protein Smc									K03529	"chromosome segregation protein"
1	KFHMHEKM_00018	15832	16527	+695	Cell division protein ZipA									K03528	"cell division protein ZipA"
1	KFHMHEKM_00019	16517	18568	+2051	DNA ligase									K01972	"DNA ligase (NAD+) [EC:6.5.1.2]"
1	KFHMHEKM_00020	18565	19329	+764	Acyl-[acyl-carrier-protein]--UDP-N-acetylglucosamine O-acyltransferase									K00677	"UDP-N-acetylglucosamine acyltransferase [EC:2.3.1.129]"
1	KFHMHEKM_00021	19351	20109	+758	Peroxide stress resistance protein YaaA									K09861	"uncharacterized protein"
1	KFHMHEKM_00022	20150	21355	+1205	UDP-N-acetylmuramate--L-alanyl-gamma-D-glutamyl-meso-2,6-diaminoheptandioate ligase									K02558	"UDP-N-acetylmuramate: L-alanyl-gamma-D-glutamyl-meso-diaminopimelate ligase [EC:6.3.2.45]"
1	KFHMHEKM_00023	21357	21929	+572	Lon protease 1									K07157	"uncharacterized protein"
1	KFHMHEKM_00024	21926	23239	-1313	Glutamate-1-semialdehyde 2,1-aminomutase									K01845	"glutamate-1-semialdehyde 2,1-aminomutase [EC:5.4.3.8]"
1	KFHMHEKM_00025	23232	23834	-602	Thiamine-phosphate synthase											
1	KFHMHEKM_00026	23839	24600	-761	Hydroxymethylpyrimidine/phosphomethylpyrimidine kinase											
1	KFHMHEKM_00027	24682	25587	+905	Adenosine kinase											
1	KFHMHEKM_00028	25590	26246	-656	Phosphoserine phosphatase SerB1											
1	KFHMHEKM_00029	26316	26636	+320	RNA pyrophosphohydrolase									K08311	"putative (di)nucleoside polyphosphate hydrolase [EC:3.6.1.-]"
1	KFHMHEKM_00030	26787	27221	-434	Hypothetical									K08973	"protoporphyrinogen IX oxidase [EC:1.3.99.-]"
1	KFHMHEKM_00031	27317	27970	+653	Endonuclease III									K10773	"endonuclease III [EC:4.2.99.18]"
1	KFHMHEKM_00032	28090	29106	+1016	N-acetyl-gamma-glutamyl-phosphate reductase									K00145	"N-acetyl-gamma-glutamyl-phosphate reductase [EC:1.2.1.38]"
1	KFHMHEKM_00033	29099	29842	+743	Hypothetical											
1	KFHMHEKM_00034	29857	30264	+407	Hypothetical											
1	KFHMHEKM_00035	30286	30657	+371	Iron-sulfur cluster insertion protein ErpA									K15724	"iron-sulfur cluster insertion protein"
1	KFHMHEKM_00036	30650	31783	-1133	Anhydro-N-acetylmuramic acid kinase									K09001	"anhydro-N-acetylmuramic acid kinase [EC:2.7.1.170]"
1	KFHMHEKM_00037	31793	33049	-1256	Hypothetical						MEROPS=Hypothetical MER0003380			K19304	"murein DD-endopeptidase [EC:3.4.24.-]"
1	KFHMHEKM_00038	33159	34358	+1199	Tyrosine--tRNA ligase									K01866	"tyrosyl-tRNA synthetase [EC:6.1.1.1]"
1	KFHMHEKM_00039	34681	36175	+1494	16S ribosomal RNA											
1	KFHMHEKM_00040	36293	36369	+76	tRNA-Ile(gat)											
1	KFHMHEKM_00041	36389	36464	+75	tRNA-Ala(tgc)											
1	KFHMHEKM_00042	36681	39563	+2882	23S ribosomal RNA											
1	KFHMHEKM_00043	39636	39737	+101	5S ribosomal RNA											
1	KFHMHEKM_00044	39934	40578	+644	Hypothetical									K17893	"ubiquinol oxidase [EC:1.10.3.11]"
1	KFHMHEKM_00045	40711	42213	-1502	(6-4) photolyase									K06876	"deoxyribodipyrimidine photolyase-related protein"
1	KFHMHEKM_00046	42286	43059	+773	Hydroxyacylglutathione hydrolase GloB							SulfAtlas=lcl|A0A106BWM5_S3|A0A106BWM5_SHEFR MBL fold		K01069	"hydroxyacylglutathione hydrolase [EC:3.1.2.6]"
1	KFHMHEKM_00047	43046	43774	+728	Hypothetical											
1	KFHMHEKM_00048	43779	44060	-281	Peptidyl-prolyl cis-trans isomerase C											
1	KFHMHEKM_00049	44108	44437	-329	Sulfurtransferase TusE											
1	KFHMHEKM_00050	44434	44799	-365	Hypothetical											
1	KFHMHEKM_00051	44809	46452	-1643	Glutamine--tRNA ligase									K01886	"glutaminyl-tRNA synthetase [EC:6.1.1.18]"
1	KFHMHEKM_00052	46523	47269	+746	Bifunctional ligase/repressor BirA											
1	KFHMHEKM_00053	47250	47987	+737	Type III pantothenate kinase									K03525	"type III pantothenate kinase [EC:2.7.1.33]"
1	KFHMHEKM_00054	47993	48068	+75	tRNA-Thr(tgt)											
1	KFHMHEKM_00055	48198	48590	+392	Hypothetical											
1	KFHMHEKM_00056	48625	49995	+1370	Hypothetical									K00201	"formylmethanofuran dehydrogenase subunit B [EC:1.2.7.12]"
1	KFHMHEKM_00057	50040	51710	+1670	Formyltransferase/hydrolase complex Fhc subunit A									K00200	"formylmethanofuran dehydrogenase subunit A [EC:1.2.7.12]"
1	KFHMHEKM_00058	51697	52587	+890	Formyltransferase/hydrolase complex subunit D									K00672	"formylmethanofuran--tetrahydromethanopterin N-formyltransferase [EC:2.3.1.101]"
1	KFHMHEKM_00059	52602	53408	+806	Formyltransferase/hydrolase complex Fhc subunit C									K00202	"formylmethanofuran dehydrogenase subunit C [EC:1.2.7.12]"
1	KFHMHEKM_00060	53445	53750	+305	Ferredoxin 1									K05524	"ferredoxin"
1	KFHMHEKM_00061	53774	55195	+1421	NADPH-ferredoxin reductase FprA									K00528	"ferredoxin/flavodoxin---NADP+ reductase [EC:1.18.1.2 1.19.1.1]"
1	KFHMHEKM_00062	55848	55967	-119	Hypothetical											
2	KFHMHEKM_00063	304	1098	-794	Hypothetical									K07146	"UPF0176 protein"
2	KFHMHEKM_00064	1099	1617	-518	3-hydroxydecanoyl-[acyl-carrier-protein] dehydratase									K01716	"3-hydroxyacyl-[acyl-carrier protein] dehydratase / trans-2-decenoyl-[acyl-carrier protein] isomerase [EC:4.2.1.59 5.3.3.14]"
2	KFHMHEKM_00065	1614	2588	-974	Hypothetical											
2	KFHMHEKM_00066	2857	4008	+1151	Alkane 1-monooxygenase											
2	KFHMHEKM_00067	4114	5055	+941	Hypothetical									K09973	"uncharacterized protein"
2	KFHMHEKM_00068	5062	5808	-746	Hypothetical											
2	KFHMHEKM_00069	5897	7066	-1169	Ribonucleoside-diphosphate reductase subunit beta									K00526	"ribonucleoside-diphosphate reductase beta chain [EC:1.17.4.1]"
2	KFHMHEKM_00070	7085	9958	-2873	Ribonucleoside-diphosphate reductase 1 subunit alpha									K00525	"ribonucleoside-diphosphate reductase alpha chain [EC:1.17.4.1]"
2	KFHMHEKM_00071	10214	10570	+356	Hypothetical											
2	KFHMHEKM_00072	10734	11909	+1175	Lactate utilization protein A											
2	KFHMHEKM_00073	11906	12544	+638	3-demethoxyubiquinol 3-hydroxylase									K06134	"3-demethoxyubiquinol 3-hydroxylase [EC:1.14.99.60]"
2	KFHMHEKM_00074	12549	13820	-1271	Adenosylmethionine-8-amino-7-oxononanoate aminotransferase									K00833	"adenosylmethionine---8-amino-7-oxononanoate aminotransferase [EC:2.6.1.62]"
2	KFHMHEKM_00075	13830	14240	-410	Protein YhfA									K07397	"putative redox protein"
2	KFHMHEKM_00076	14237	15085	-848	Putative thiosulfate sulfurtransferase SseB									K01011	"thiosulfate/3-mercaptopyruvate sulfurtransferase [EC:2.8.1.1 2.8.1.2]"
2	KFHMHEKM_00077	15086	15256	-170	Hypothetical											
2	KFHMHEKM_00078	15274	15924	-650	Transcriptional regulatory protein LnrK									K07684	"two-component system, NarL family, nitrate/nitrite response regulator NarL"
2	KFHMHEKM_00079	15938	16876	-938	Nitrate/nitrite sensor protein NarQ											
2	KFHMHEKM_00080	16857	17171	-314	Iron-sulfur cluster insertion protein ErpA											
2	KFHMHEKM_00081	17168	18553	-1385	Cobyrinate a,c-diamide synthase									K02224	"cobyrinic acid a,c-diamide synthase [EC:6.3.5.9 6.3.5.11]"
2	KFHMHEKM_00082	18550	19773	-1223	Hypothetical											
2	KFHMHEKM_00083	19777	20520	-743	Tetrathionate reductase subunit B											
2	KFHMHEKM_00084	20521	20922	-401	Hypothetical											
2	KFHMHEKM_00085	20984	22951	-1967	Ferredoxin--NADP reductase											
2	KFHMHEKM_00086	22986	24542	-1556	Hypothetical											
2	KFHMHEKM_00087	24566	25303	-737	Hypothetical											
2	KFHMHEKM_00088	25334	25666	-332	Sulfurtransferase TusE									K11179	"tRNA 2-thiouridine synthesizing protein E [EC:2.8.1.-]"
2	KFHMHEKM_00089	25695	26003	-308	Protein TusB									K07237	"tRNA 2-thiouridine synthesizing protein B"
2	KFHMHEKM_00090	26016	26432	-416	Intracellular sulfur oxidation protein DsrF									K07236	"tRNA 2-thiouridine synthesizing protein C"
2	KFHMHEKM_00091	26437	26829	-392	Putative sulfurtransferase DsrE									K07235	"tRNA 2-thiouridine synthesizing protein D [EC:2.8.1.-]"
2	KFHMHEKM_00092	26847	27935	-1088	Sulfite reductase, dissimilatory-type subunit beta									K11181	"dissimilatory sulfite reductase beta subunit [EC:1.8.99.5]"
2	KFHMHEKM_00093	27973	29226	-1253	Sulfite reductase, dissimilatory-type subunit alpha									K11180	"dissimilatory sulfite reductase alpha subunit [EC:1.8.99.5]"
2	KFHMHEKM_00094	29426	30307	+881	Hypothetical											
2	KFHMHEKM_00095	30311	30502	+191	Hypothetical											
2	KFHMHEKM_00096	30506	30655	+149	Hypothetical											
2	KFHMHEKM_00097	30774	31187	+413	CRISPR-associated endonuclease Cas6											
2	KFHMHEKM_00098	31213	31554	+341	Sulfurtransferase TusE											
2	KFHMHEKM_00099	31638	31844	+206	Hypothetical											
2	KFHMHEKM_00100	31848	32168	+320	Hypothetical											
2	KFHMHEKM_00101	32173	32745	-572	Hypothetical											
2	KFHMHEKM_00102	32796	33350	+554	Hypothetical											
2	KFHMHEKM_00103	33353	33547	-194	Hypothetical											
2	KFHMHEKM_00104	33598	34698	-1100	Anthranilate phosphoribosyltransferase											
2	KFHMHEKM_00105	34780	35202	+422	Secretory immunoglobulin A-binding protein EsiB									K07126	"uncharacterized protein"
2	KFHMHEKM_00106	35254	35523	+269	Hypothetical											
2	KFHMHEKM_00107	35528	37213	-1685	Dihydroxy-acid dehydratase									K01687	"dihydroxy-acid dehydratase [EC:4.2.1.9]"
2	KFHMHEKM_00108	37213	38271	-1058	Vitamin B12 import ATP-binding protein BtuD											
2	KFHMHEKM_00109	38281	39807	-1526	Hypothetical									K02011	"iron(III) transport system permease protein"
2	KFHMHEKM_00110	39871	40905	-1034	Iron deficiency-induced protein A									K02012	"iron(III) transport system substrate-binding protein"
2	KFHMHEKM_00111	41010	41933	+923	Branched-chain-amino-acid aminotransferase									K00826	"branched-chain amino acid aminotransferase [EC:2.6.1.42]"
2	KFHMHEKM_00112	41939	42136	+197	Hypothetical											
2	KFHMHEKM_00113	42162	42965	+803	Validoxylamine A glucosyltransferase	GT2_Glycos_transf_2	GT2									
2	KFHMHEKM_00114	42962	44440	+1478	Bifunctional protein HldE									K03272	"D-beta-D-heptose 7-phosphate kinase / D-beta-D-heptose 1-phosphate adenosyltransferase [EC:2.7.1.167 2.7.7.70]"
2	KFHMHEKM_00115	44460	45443	+983	ADP-heptose--LPS heptosyltransferase 2	GT9	GT9							K02843	"heptosyltransferase II [EC:2.4.-.-]"
2	KFHMHEKM_00116	45410	46330	-920	ADP-L-glycero-D-manno-heptose-6-epimerase									K03274	"ADP-L-glycero-D-manno-heptose 6-epimerase [EC:5.1.3.20]"
2	KFHMHEKM_00117	46327	47391	-1064	Lipopolysaccharide core heptosyltransferase RfaQ	GT9	GT9							K12982	"heptosyltransferase I [EC:2.4.-.-]"
2	KFHMHEKM_00118	47402	48091	+689	3-deoxy-D-manno-octulosonic acid kinase									K11211	"3-deoxy-D-manno-octulosonic acid kinase [EC:2.7.1.166]"
2	KFHMHEKM_00119	48081	49310	-1229	3-deoxy-D-manno-octulosonic acid transferase	GT30	GT30							K02527	"3-deoxy-D-manno-octulosonic-acid transferase [EC:2.4.99.12 2.4.99.13 2.4.99.14 2.4.99.15]"
2	KFHMHEKM_00120	49311	49625	-314	Outer membrane protein TolC											
2	KFHMHEKM_00121	49799	50530	-731	Outer membrane protein TolC											
2	KFHMHEKM_00122	50493	50636	-143	Hypothetical											
2	KFHMHEKM_00123	50647	50964	-317	Sulfurtransferase											
2	KFHMHEKM_00124	50978	51466	-488	Protein-L-isoaspartate O-methyltransferase											
2	KFHMHEKM_00125	51405	51626	-221	Hypothetical											
2	KFHMHEKM_00126	51797	53554	+1757	Phosphomethylpyrimidine synthase									K03147	"phosphomethylpyrimidine synthase [EC:4.1.99.17]"
2	KFHMHEKM_00127	53632	55134	+1502	Ribonuclease R									K12573	"ribonuclease R [EC:3.1.13.1]"
2	KFHMHEKM_00128	55134	55880	+746	23S rRNA (guanosine-2'-O-)-methyltransferase RlmB									K03218	"23S rRNA (guanosine2251-2'-O)-methyltransferase [EC:2.1.1.185]"
2	KFHMHEKM_00129	55966	56379	+413	30S ribosomal protein S6									K02990	"small subunit ribosomal protein S6"
2	KFHMHEKM_00130	56372	56596	+224	30S ribosomal protein S18									K02963	"small subunit ribosomal protein S18"
2	KFHMHEKM_00131	56615	57070	+455	50S ribosomal protein L9									K02939	"large subunit ribosomal protein L9"
2	KFHMHEKM_00132	57111	58475	+1364	Replicative DNA helicase									K02314	"replicative DNA helicase [EC:3.6.4.12]"
2	KFHMHEKM_00133	58472	59542	+1070	Alanine racemase									K01775	"alanine racemase [EC:5.1.1.1]"
2	KFHMHEKM_00134	59539	61038	-1499	Bifunctional protein Aas							SulfAtlas=lcl|A0A1H7T6E2_S3|A0A1H7T6E2_STRJI Alkyl sulfatase		K05939	"acyl-[acyl-carrier-protein]-phospholipid O-acyltransferase / long-chain-fatty-acid--[acyl-carrier-protein] ligase [EC:2.3.1.40 6.2.1.20]"
2	KFHMHEKM_00135	61042	61515	-473	Phosphoribosyl-AMP cyclohydrolase											
2	KFHMHEKM_00136	61512	62876	-1364	Cysteine--tRNA ligase									K01883	"cysteinyl-tRNA synthetase [EC:6.1.1.16]"
2	KFHMHEKM_00137	62878	64212	+1334	Allantoinase						MEROPS=Allantoinase MER0005767 -					
2	KFHMHEKM_00138	64213	64542	-329	Na(+)-translocating NADH-quinone reductase subunit F											
2	KFHMHEKM_00139	64789	65706	+917	Hypothetical											
2	KFHMHEKM_00140	65710	67095	+1385	Deoxyribodipyrimidine photo-lyase									K01669	"deoxyribodipyrimidine photo-lyase [EC:4.1.99.3]"
2	KFHMHEKM_00141	67103	68323	-1220	4-hydroxy-3-methylbut-2-en-1-yl diphosphate synthase (flavodoxin)									K03526	"(E)-4-hydroxy-3-methylbut-2-enyl-diphosphate synthase [EC:1.17.7.1 1.17.7.3]"
2	KFHMHEKM_00142	68366	69013	+647	ATP-dependent dethiobiotin synthetase BioD 1									K01935	"dethiobiotin synthetase [EC:6.3.3.3]"
2	KFHMHEKM_00143	69014	69832	+818	Formamidopyrimidine-DNA glycosylase									K10563	"formamidopyrimidine-DNA glycosylase [EC:3.2.2.23 4.2.99.18]"
2	KFHMHEKM_00144	69838	70020	-182	Hypothetical											
2	KFHMHEKM_00145	70394	70873	-479	Phosphopantetheine adenylyltransferase									K00954	"pantetheine-phosphate adenylyltransferase [EC:2.7.7.3]"
2	KFHMHEKM_00146	70907	71503	-596	Ribosomal RNA small subunit methyltransferase D									K08316	"16S rRNA (guanine966-N2)-methyltransferase [EC:2.1.1.171]"
2	KFHMHEKM_00147	71484	72803	-1319	putative zinc protease						MEROPS=putative zinc protease					
2	KFHMHEKM_00148	72806	74056	-1250	putative zinc protease						MEROPS=putative zinc protease			K07263	"zinc protease [EC:3.4.24.-]"
2	KFHMHEKM_00149	74491	75327	+836	RNA polymerase sigma factor RpoH									K03089	"RNA polymerase sigma-32 factor"
2	KFHMHEKM_00150	75311	76207	-896	Protoheme IX farnesyltransferase									K02257	"heme o synthase [EC:2.5.1.141]"
2	KFHMHEKM_00151	76215	77240	-1025	Heme A synthase									K02259	"heme a synthase [EC:1.17.99.9]"
2	KFHMHEKM_00152	77250	77822	-572	Hypothetical											
2	KFHMHEKM_00153	77815	78543	-728	Hypothetical									K14998	"surfeit locus 1 family protein"
2	KFHMHEKM_00154	78902	79978	+1076	Tuberculostearic acid methyltransferase UfaA1									K00574	"cyclopropane-fatty-acyl-phospholipid synthase [EC:2.1.1.79]"
2	KFHMHEKM_00155	79981	80691	-710	Flavodoxin/ferredoxin--NADP reductase									K00528	"ferredoxin/flavodoxin---NADP+ reductase [EC:1.18.1.2 1.19.1.1]"
2	KFHMHEKM_00156	80783	81880	+1097	Acetyl esterase						MEROPS=Acetyl esterase MER0043146	SulfAtlas=lcl|M5S5W2_S1_14|M5S5W2_9BACT Arylsulfatase A				
2	KFHMHEKM_00157	81899	82927	+1028	putative protein									K13985	"N-acyl-phosphatidylethanolamine-hydrolysing phospholipase D [EC:3.1.4.54]"
2	KFHMHEKM_00158	82914	83072	-158	Hypothetical											
2	KFHMHEKM_00159	83128	83595	+467	Hydroperoxy fatty acid reductase gpx1									K00432	"glutathione peroxidase [EC:1.11.1.9]"
2	KFHMHEKM_00160	83625	84041	+416	Hypothetical											
2	KFHMHEKM_00161	84229	84609	+380	putative malonic semialdehyde reductase RutE									K09019	"3-hydroxypropanoate dehydrogenase [EC:1.1.1.-]"
2	KFHMHEKM_00162	84623	85465	+842	Hypothetical									K06911	"quercetin 2,3-dioxygenase [EC:1.13.11.24]"
2	KFHMHEKM_00163	85462	86439	-977	tRNA-dihydrouridine(20/20a) synthase									K05539	"tRNA-dihydrouridine synthase A [EC:1.-.-.-]"
2	KFHMHEKM_00164	86470	87039	+569	Putative NAD(P)H nitroreductase YdjA											
2	KFHMHEKM_00165	87026	87853	-827	Riboflavin transporter									K15270	"S-adenosylmethionine uptake transporter"
2	KFHMHEKM_00166	87899	89077	-1178	Hypothetical									K09989	"uncharacterized protein"
2	KFHMHEKM_00167	89121	89423	-302	Hypothetical											
3	KFHMHEKM_00168	152	535	-383	Hypothetical											
3	KFHMHEKM_00169	776	1726	+950	Hypothetical											
3	KFHMHEKM_00170	1986	2630	-644	Hypothetical											
3	KFHMHEKM_00171	2643	3062	-419	Hypothetical											
3	KFHMHEKM_00172	3143	3532	+389	Hypothetical											
3	KFHMHEKM_00173	3590	4231	+641	Hypothetical											
3	KFHMHEKM_00174	4254	4559	+305	Hypothetical											
3	KFHMHEKM_00175	4549	4929	+380	Hypothetical											
3	KFHMHEKM_00176	4972	5048	-76	tRNA-Met(cat)											
3	KFHMHEKM_00177	5070	6155	-1085	Ribosome-binding ATPase YchF									K06942	"ribosome-binding ATPase"
3	KFHMHEKM_00178	6159	6755	-596	Peptidyl-tRNA hydrolase									K01056	"peptidyl-tRNA hydrolase, PTH1 family [EC:3.1.1.29]"
3	KFHMHEKM_00179	6774	7457	-683	50S ribosomal protein L25									K02897	"large subunit ribosomal protein L25"
3	KFHMHEKM_00180	7522	8478	-956	Ribose-phosphate pyrophosphokinase									K00948	"ribose-phosphate pyrophosphokinase [EC:2.7.6.1]"
3	KFHMHEKM_00181	8560	8635	-75	tRNA-Gln(ttg)											
3	KFHMHEKM_00182	8656	9468	-812	4-diphosphocytidyl-2-C-methyl-D-erythritol kinase									K00919	"4-diphosphocytidyl-2-C-methyl-D-erythritol kinase [EC:2.7.1.148]"
3	KFHMHEKM_00183	9468	10040	-572	Hypothetical											
3	KFHMHEKM_00184	10030	11784	-1754	Beta-barrel assembly-enhancing protease											
3	KFHMHEKM_00185	11851	13113	+1262	Glutamyl-tRNA reductase									K02492	"glutamyl-tRNA reductase [EC:1.2.1.70]"
3	KFHMHEKM_00186	13110	14192	+1082	Peptide chain release factor RF1									K02835	"peptide chain release factor 1"
3	KFHMHEKM_00187	14182	14802	+620	Release factor glutamine methyltransferase											
3	KFHMHEKM_00188	14788	16224	-1436	Aspartyl/glutamyl-tRNA(Asn/Gln) amidotransferase subunit B									K02434	"aspartyl-tRNA(Asn)/glutamyl-tRNA(Gln) amidotransferase subunit B [EC:6.3.5.6 6.3.5.7]"
3	KFHMHEKM_00189	16217	17689	-1472	Glutamyl-tRNA(Gln) amidotransferase subunit A									K02433	"aspartyl-tRNA(Asn)/glutamyl-tRNA(Gln) amidotransferase subunit A [EC:6.3.5.6 6.3.5.7]"
3	KFHMHEKM_00190	17696	17977	-281	Glutamyl-tRNA(Gln) amidotransferase subunit C, chloroplastic/mitochondrial									K02435	"aspartyl-tRNA(Asn)/glutamyl-tRNA(Gln) amidotransferase subunit C [EC:6.3.5.6 6.3.5.7]"
3	KFHMHEKM_00191	18063	19121	+1058	Cell shape-determining protein MreB									K03569	"rod shape-determining protein MreB and related proteins"
3	KFHMHEKM_00192	19143	19964	+821	Cell shape-determining protein MreC									K03570	"rod shape-determining protein MreC"
3	KFHMHEKM_00193	20149	20439	+290	Hypothetical									K03571	"rod shape-determining protein MreD"
3	KFHMHEKM_00194	20445	21569	+1124	Ribonuclease D									K03684	"ribonuclease D [EC:3.1.13.5]"
3	KFHMHEKM_00195	21541	22263	-722	putative metallo-hydrolase									K17725	"sulfur dioxygenase [EC:1.13.11.18]"
3	KFHMHEKM_00196	22339	22572	+233	Hypothetical											
3	KFHMHEKM_00197	22569	23180	-611	Cytochrome c-552											
3	KFHMHEKM_00198	23368	23640	+272	O-acetyl-L-homoserine sulfhydrylase											
3	KFHMHEKM_00199	23613	24632	+1019	O-acetyl-L-homoserine sulfhydrylase									K01740	"O-acetylhomoserine (thiol)-lyase [EC:2.5.1.49]"
3	KFHMHEKM_00200	24636	26534	-1898	Soluble lytic murein transglycosylase	GH23	GH23							K08309	"soluble lytic murein transglycosylase [EC:4.2.2.-]"
3	KFHMHEKM_00201	26687	27475	+788	Cytochrome c biogenesis protein CcsA											
3	KFHMHEKM_00202	27502	28758	+1256	Hypothetical									K03699	"putative hemolysin"
3	KFHMHEKM_00203	28751	29575	+824	Sulfur carrier protein FdhD									K02379	"FdhD protein"
3	KFHMHEKM_00204	29580	29726	+146	Exodeoxyribonuclease 7 small subunit									K03602	"exodeoxyribonuclease VII small subunit [EC:3.1.11.6]"
3	KFHMHEKM_00205	29956	30858	+902	Farnesyl diphosphate synthase											
3	KFHMHEKM_00206	30874	32763	+1889	1-deoxy-D-xylulose-5-phosphate synthase									K01662	"1-deoxy-D-xylulose-5-phosphate synthase [EC:2.2.1.7]"
4	KFHMHEKM_00207	98	376	+278	Hypothetical											
4	KFHMHEKM_00208	387	620	+233	Hypothetical											
4	KFHMHEKM_00209	649	963	+314	Hypothetical											
4	KFHMHEKM_00210	979	2379	+1400	3-isopropylmalate dehydratase large subunit									K01703	"3-isopropylmalate/(R)-2-methylmalate dehydratase large subunit [EC:4.2.1.33 4.2.1.35]"
4	KFHMHEKM_00211	2382	3017	+635	3-isopropylmalate dehydratase small subunit 1									K01704	"3-isopropylmalate/(R)-2-methylmalate dehydratase small subunit [EC:4.2.1.33 4.2.1.35]"
4	KFHMHEKM_00212	3010	4095	+1085	3-isopropylmalate dehydrogenase									K00052	"3-isopropylmalate dehydrogenase [EC:1.1.1.85]"
4	KFHMHEKM_00213	4088	5110	+1022	Aspartate-semialdehyde dehydrogenase 2									K00133	"aspartate-semialdehyde dehydrogenase [EC:1.2.1.11]"
4	KFHMHEKM_00214	5120	5902	+782	tRNA pseudouridine synthase A									K06173	"tRNA pseudouridine38-40 synthase [EC:5.4.99.12]"
4	KFHMHEKM_00215	5914	6528	+614	N-(5'-phosphoribosyl)anthranilate isomerase									K01817	"phosphoribosylanthranilate isomerase [EC:5.3.1.24]"
4	KFHMHEKM_00216	6525	7418	+893	Tryptophan synthase beta chain											
4	KFHMHEKM_00217	7408	7758	+350	Tryptophan synthase beta chain											
4	KFHMHEKM_00218	7862	8035	+173	Tryptophan synthase alpha chain									K01695	"tryptophan synthase alpha chain [EC:4.2.1.20]"
4	KFHMHEKM_00219	8032	8157	+125	Hypothetical											
4	KFHMHEKM_00220	8215	8586	+371	Tryptophan synthase alpha chain									K01695	"tryptophan synthase alpha chain [EC:4.2.1.20]"
4	KFHMHEKM_00221	8928	9470	+542	Acetyl-coenzyme A carboxylase carboxyl transferase subunit beta											
4	KFHMHEKM_00222	9486	10751	+1265	Dihydrofolate synthase/folylpolyglutamate synthase									K11754	"dihydrofolate synthase / folylpolyglutamate synthase [EC:6.3.2.12 6.3.2.17]"
4	KFHMHEKM_00223	10748	11263	+515	Hypothetical											
4	KFHMHEKM_00224	11290	11781	+491	Hypothetical									K03558	"membrane protein required for colicin V production"
4	KFHMHEKM_00225	11756	13207	+1451	Amidophosphoribosyltransferase						MEROPS=Amidophosphoribosyltransferase MER0011806 -			K00764	"amidophosphoribosyltransferase [EC:2.4.2.14]"
4	KFHMHEKM_00226	13245	13778	+533	Hypothetical						MEROPS=Hypothetical MER0094392					
4	KFHMHEKM_00227	13791	15011	+1220	D-glycerate 2-kinase									K11529	"glycerate 2-kinase [EC:2.7.1.165]"
4	KFHMHEKM_00228	15030	15749	-719	UDP-2,3-diacylglucosamine hydrolase									K03269	"UDP-2,3-diacylglucosamine hydrolase [EC:3.6.1.54]"
4	KFHMHEKM_00229	15755	16330	-575	Peptidyl-prolyl cis-trans isomerase B									K03768	"peptidyl-prolyl cis-trans isomerase B (cyclophilin B) [EC:5.2.1.8]"
4	KFHMHEKM_00230	16463	16539	+76	tRNA-Pro(tgg)											
4	KFHMHEKM_00231	16546	16622	+76	tRNA-Arg(tct)											
4	KFHMHEKM_00232	16635	16710	+75	tRNA-His(gtg)											
4	KFHMHEKM_00233	16786	17181	+395	Hypothetical											
4	KFHMHEKM_00234	17204	17563	+359	Hypothetical											
4	KFHMHEKM_00235	17645	18481	+836	Hypothetical									K09796	"periplasmic copper chaperone A"
4	KFHMHEKM_00236	18588	18866	+278	Hypothetical											
4	KFHMHEKM_00237	19062	19853	-791	Hypothetical									K07052	"uncharacterized protein"
4	KFHMHEKM_00238	19998	20082	+84	tRNA-Leu(tag)											
4	KFHMHEKM_00239	20104	21393	+1289	Trigger factor									K03545	"trigger factor"
4	KFHMHEKM_00240	21428	22048	+620	ATP-dependent Clp protease proteolytic subunit						MEROPS=ATP-dependent Clp protease			K01358	"ATP-dependent Clp protease, protease subunit [EC:3.4.21.92]"
4	KFHMHEKM_00241	22089	23360	+1271	ATP-dependent Clp protease ATP-binding subunit ClpX									K03544	"ATP-dependent Clp protease ATP-binding subunit ClpX"
4	KFHMHEKM_00242	23430	25823	+2393	Lon protease						MEROPS=Lon protease MER0000485			K01338	"ATP-dependent Lon protease [EC:3.4.21.53]"
4	KFHMHEKM_00243	26025	26297	+272	DNA-binding protein HU-beta									K03530	"DNA-binding protein HU-beta"
4	KFHMHEKM_00244	26316	26391	+75	tRNA-Val(tac)											
4	KFHMHEKM_00245	26405	26481	+76	tRNA-Asp(gtc)											
4	KFHMHEKM_00246	26509	28392	+1883	Peptidyl-prolyl cis-trans isomerase D									K03770	"peptidyl-prolyl cis-trans isomerase D [EC:5.2.1.8]"
4	KFHMHEKM_00247	28402	29646	+1244	Proton/glutamate-aspartate symporter											
4	KFHMHEKM_00248	29643	30428	-785	Enoyl-[acyl-carrier-protein] reductase [NADH] FabI									K00208	"enoyl-[acyl-carrier protein] reductase I [EC:1.3.1.9 1.3.1.10]"
4	KFHMHEKM_00249	30505	32652	+2147	Hypothetical											
4	KFHMHEKM_00250	32645	33622	+977	Dipeptide transport system permease protein DppB									K02033	"peptide/nickel transport system permease protein"
4	KFHMHEKM_00251	33902	34996	+1094	Hypothetical											
4	KFHMHEKM_00252	34965	36581	+1616	putative ABC transporter ATP-binding protein YejF									K02031	"peptide/nickel transport system ATP-binding protein"
4	KFHMHEKM_00253	36587	37312	+725	Hypothetical											
4	KFHMHEKM_00254	37302	37511	+209	Ribonuclease H											
4	KFHMHEKM_00255	37525	37749	+224	Ribonuclease HI											
4	KFHMHEKM_00256	37769	38452	+683	DNA polymerase III subunit epsilon									K02342	"DNA polymerase III subunit epsilon [EC:2.7.7.7]"
4	KFHMHEKM_00257	38496	38699	+203	Hypothetical											
4	KFHMHEKM_00258	38700	39182	-482	SsrA-binding protein									K03664	"SsrA-binding protein"
4	KFHMHEKM_00259	39221	40597	+1376	Hypothetical									K03308	"neurotransmitter:Na+ symporter, NSS family"
4	KFHMHEKM_00260	40584	41021	+437	Persistence and stress-resistance toxin PasT									K18588	"coenzyme Q-binding protein COQ10"
4	KFHMHEKM_00261	41023	41304	+281	Hypothetical											
4	KFHMHEKM_00262	41301	42152	-851	Outer membrane protein assembly factor BamE											
4	KFHMHEKM_00263	42356	42772	+416	Ferric uptake regulation protein									K03711	"Fur family transcriptional regulator, ferric uptake regulator"
4	KFHMHEKM_00264	42814	43002	+188	Hypothetical											
4	KFHMHEKM_00265	43024	43200	+176	Hypothetical											
4	KFHMHEKM_00266	43203	43346	+143	Hypothetical											
4	KFHMHEKM_00267	43369	44148	-779	DNA repair protein RecN									K03631	"DNA repair protein RecN (Recombination protein N)"
4	KFHMHEKM_00268	44114	45019	-905	DNA repair protein RecN									K03631	"DNA repair protein RecN (Recombination protein N)"
4	KFHMHEKM_00269	45026	45889	-863	NAD kinase									K00858	"NAD+ kinase [EC:2.7.1.23]"
4	KFHMHEKM_00270	45988	47031	+1043	Heat-inducible transcription repressor HrcA									K03705	"heat-inducible transcriptional repressor"
4	KFHMHEKM_00271	47077	47637	+560	Protein GrpE									K03687	"molecular chaperone GrpE"
4	KFHMHEKM_00272	47709	49637	+1928	Chaperone protein DnaK									K04043	"molecular chaperone DnaK"
4	KFHMHEKM_00273	49658	50770	+1112	Chaperone protein DnaJ							SulfAtlas=lcl|F2ULW2_S1_7|F2ULW2_SALR5 Iduronate-2-sulphatase OS=Salpingoec...		K03686	"molecular chaperone DnaJ"
4	KFHMHEKM_00274	50841	51575	+734	4-hydroxy-tetrahydrodipicolinate reductase									K00215	"4-hydroxy-tetrahydrodipicolinate reductase [EC:1.17.1.8]"
4	KFHMHEKM_00275	51616	52749	+1133	Carbamoyl-phosphate synthase small chain						MEROPS=Carbamoyl-phosphate synthase small			K01956	"carbamoyl-phosphate synthase small subunit [EC:6.3.5.5]"
4	KFHMHEKM_00276	52733	54247	+1514	Carbamoyl-phosphate synthase large chain											
4	KFHMHEKM_00277	54244	55947	+1703	Carbamoyl-phosphate synthase large chain											
4	KFHMHEKM_00278	55975	56448	+473	Transcription elongation factor GreA									K03624	"transcription elongation factor GreA"
4	KFHMHEKM_00279	56441	57067	+626	Ribosomal RNA large subunit methyltransferase E											
4	KFHMHEKM_00280	57069	58985	+1916	ATP-dependent zinc metalloprotease FtsH						MEROPS=ATP-dependent zinc metalloprotease	SulfAtlas=lcl|A0A0P7B5T6_S1_4|A0A0P7B5T6_9HYPO Arylsulfatase OS=Neonectria		K03798	"cell division protease FtsH [EC:3.4.24.-]"
4	KFHMHEKM_00281	58994	60340	+1346	Phosphoglucosamine mutase									K03431	"phosphoglucosamine mutase [EC:5.4.2.10]"
4	KFHMHEKM_00282	60337	60735	+398	Triosephosphate isomerase									K01803	"triosephosphate isomerase (TIM) [EC:5.3.1.1]"
4	KFHMHEKM_00283	60677	61084	+407	Triosephosphate isomerase									K01803	"triosephosphate isomerase (TIM) [EC:5.3.1.1]"
4	KFHMHEKM_00284	61094	61447	+353	Hypothetical									K03075	"preprotein translocase subunit SecG"
4	KFHMHEKM_00285	61457	61541	+84	tRNA-Leu(gag)											
4	KFHMHEKM_00286	61772	62128	+356	NADH-quinone oxidoreductase subunit A									K00330	"NADH-quinone oxidoreductase subunit A [EC:7.1.1.2]"
4	KFHMHEKM_00287	62132	62581	+449	NADH-quinone oxidoreductase subunit B									K00331	"NADH-quinone oxidoreductase subunit B [EC:7.1.1.2]"
4	KFHMHEKM_00288	62647	63354	+707	NAD(P)H-quinone oxidoreductase subunit J, chloroplastic											
4	KFHMHEKM_00289	63347	64600	+1253	NADH-quinone oxidoreductase subunit D									K00333	"NADH-quinone oxidoreductase subunit D [EC:7.1.1.2]"
4	KFHMHEKM_00290	64606	65100	+494	NADH-quinone oxidoreductase chain 2									K00334	"NADH-quinone oxidoreductase subunit E [EC:7.1.1.2]"
4	KFHMHEKM_00291	65093	66442	+1349	NADH-quinone oxidoreductase subunit F									K00335	"NADH-quinone oxidoreductase subunit F [EC:7.1.1.2]"
4	KFHMHEKM_00292	66432	68798	+2366	NADH-quinone oxidoreductase chain 3											
4	KFHMHEKM_00293	68791	69888	+1097	NADH-quinone oxidoreductase subunit H									K00337	"NADH-quinone oxidoreductase subunit H [EC:7.1.1.2]"
4	KFHMHEKM_00294	69898	70380	+482	NADH-quinone oxidoreductase subunit I									K00338	"NADH-quinone oxidoreductase subunit I [EC:7.1.1.2]"
4	KFHMHEKM_00295	70383	70967	+584	NADH-quinone oxidoreductase subunit J									K00339	"NADH-quinone oxidoreductase subunit J [EC:7.1.1.2]"
4	KFHMHEKM_00296	70964	71269	+305	NADH-quinone oxidoreductase subunit K									K00340	"NADH-quinone oxidoreductase subunit K [EC:7.1.1.2]"
4	KFHMHEKM_00297	71274	73181	+1907	NAD(P)H-quinone oxidoreductase subunit 2, chloroplastic									K00341	"NADH-quinone oxidoreductase subunit L [EC:7.1.1.2]"
4	KFHMHEKM_00298	73178	74677	+1499	NADH-quinone oxidoreductase subunit M									K00342	"NADH-quinone oxidoreductase subunit M [EC:7.1.1.2]"
4	KFHMHEKM_00299	74674	76107	+1433	NADH-quinone oxidoreductase subunit N									K00343	"NADH-quinone oxidoreductase subunit N [EC:7.1.1.2]"
4	KFHMHEKM_00300	76144	76220	+76	tRNA-Met(cat)											
4	KFHMHEKM_00301	76262	78082	+1820	GTP-binding protein TypA/BipA									K06207	"GTP-binding protein"
4	KFHMHEKM_00302	78327	78767	+440	Ribosome maturation factor RimP									K09748	"ribosome maturation factor RimP"
4	KFHMHEKM_00303	78783	80279	+1496	Transcription termination/antitermination protein NusA									K02600	"transcription termination/antitermination protein NusA"
4	KFHMHEKM_00304	80283	82721	+2438	Translation initiation factor IF-2									K02519	"translation initiation factor IF-2"
4	KFHMHEKM_00305	82721	83086	+365	Ribosome-binding factor A									K02834	"ribosome-binding factor A"
4	KFHMHEKM_00306	83088	83972	+884	tRNA pseudouridine synthase B									K03177	"tRNA pseudouridine55 synthase [EC:5.4.99.25]"
4	KFHMHEKM_00307	84041	84301	+260	30S ribosomal protein S15									K02956	"small subunit ribosomal protein S15"
4	KFHMHEKM_00308	84363	86438	+2075	Polyribonucleotide nucleotidyltransferase									K00962	"polyribonucleotide nucleotidyltransferase [EC:2.7.7.8]"
4	KFHMHEKM_00309	86456	86830	+374	Peptide methionine sulfoxide reductase MsrB									K07305	"peptide-methionine (R)-S-oxide reductase [EC:1.8.4.12]"
4	KFHMHEKM_00310	86936	87112	+176	Hypothetical									K05337	"ferredoxin"
4	KFHMHEKM_00311	87145	87819	+674	Hypothetical											
4	KFHMHEKM_00312	87892	88959	+1067	Xylene monooxygenase electron transfer component											
4	KFHMHEKM_00313	89026	89238	+212	Hypothetical											
4	KFHMHEKM_00314	89235	90083	-848	Exodeoxyribonuclease 7 large subunit									K03601	"exodeoxyribonuclease VII large subunit [EC:3.1.11.6]"
4	KFHMHEKM_00315	90031	90582	-551	Exodeoxyribonuclease 7 large subunit									K03601	"exodeoxyribonuclease VII large subunit [EC:3.1.11.6]"
4	KFHMHEKM_00316	90669	92135	+1466	Inosine-5'-monophosphate dehydrogenase						MEROPS=Inosine-5'-monophosphate dehydrogenase MER0004466	SulfAtlas=lcl|A0A084RSK6_S1_6|A0A084RSK6_STACH FMN hydroxy		K00088	"IMP dehydrogenase [EC:1.1.1.205]"
4	KFHMHEKM_00317	92135	93673	+1538	GMP synthase [glutamine-hydrolyzing]						MEROPS=GMP synthase [glutamine-hydrolyzing]			K01951	"GMP synthase (glutamine-hydrolysing) [EC:6.3.5.2]"
4	KFHMHEKM_00318	93677	95137	+1460	Sodium-dependent dicarboxylate transporter SdcS									K14445	"solute carrier family 13 (sodium-dependent dicarboxylate transporter), member 2/3/5"
4	KFHMHEKM_00319	95140	95475	-335	Hypothetical											
4	KFHMHEKM_00320	95706	96617	+911	Hypothetical											
4	KFHMHEKM_00321	96629	97717	+1088	Hypothetical											
4	KFHMHEKM_00322	97790	98338	-548	5,6,7,8-tetrahydromethanopterin hydro-lyase									K10713	"5,6,7,8-tetrahydromethanopterin hydro-lyase [EC:4.2.1.147]"
4	KFHMHEKM_00323	98432	98884	+452	tRNA-specific adenosine deaminase									K11991	"tRNA(adenine34) deaminase [EC:3.5.4.33]"
4	KFHMHEKM_00324	98846	99583	-737	Membrane-bound lytic murein transglycosylase F	GH23	GH23							K18691	"membrane-bound lytic murein transglycosylase F [EC:4.2.2.-]"
4	KFHMHEKM_00325	99903	101090	+1187	Crotonobetaine/carnitine--CoA ligase											
4	KFHMHEKM_00326	101071	101718	+647	Hypothetical											
4	KFHMHEKM_00327	101736	102503	+767	Sulfate/thiosulfate import ATP-binding protein CysA									K01995	"branched-chain amino acid transport system ATP-binding protein"
4	KFHMHEKM_00328	102518	103357	+839	High-affinity branched-chain amino acid transport system permease protein LivH									K01997	"branched-chain amino acid transport system permease protein"
4	KFHMHEKM_00329	103451	104545	+1094	Hypothetical											
4	KFHMHEKM_00330	104564	105364	+800	High-affinity branched-chain amino acid transport ATP-binding protein LivF									K01996	"branched-chain amino acid transport system ATP-binding protein"
4	KFHMHEKM_00331	105357	105854	-497	Putative 4-hydroxy-4-methyl-2-oxoglutarate aldolase									K02553	"regulator of ribonuclease activity A"
4	KFHMHEKM_00332	106082	107386	+1304	Isocitrate lyase									K01637	"isocitrate lyase [EC:4.1.3.1]"
4	KFHMHEKM_00333	107418	108749	+1331	Isocitrate dehydrogenase [NADP]									K00031	"isocitrate dehydrogenase [EC:1.1.1.42]"
4	KFHMHEKM_00334	108772	109101	+329	Hypothetical											
4	KFHMHEKM_00335	109163	109252	+89	tRNA-Ser(gga)											
4	KFHMHEKM_00336	109284	109748	+464	Hypothetical											
4	KFHMHEKM_00337	109766	110686	+920	Hypothetical											
4	KFHMHEKM_00338	110728	112332	+1604	Hypothetical									K02343	"DNA polymerase III subunit gamma/tau [EC:2.7.7.7]"
4	KFHMHEKM_00339	112335	112667	+332	Nucleoid-associated protein YbaB									K09747	"nucleoid-associated protein EbfC"
4	KFHMHEKM_00340	112672	113271	+599	Recombination protein RecR									K06187	"recombination protein RecR"
4	KFHMHEKM_00341	113315	113860	+545	Oligoribonuclease									K13288	"oligoribonuclease [EC:3.1.-.-]"
4	KFHMHEKM_00342	113838	115481	-1643	L-aspartate oxidase									K00278	"L-aspartate oxidase [EC:1.4.3.16]"
4	KFHMHEKM_00343	115534	116955	+1421	Periplasmic serine endoprotease DegP						MEROPS=Periplasmic serine endoprotease			K04771	"serine protease Do [EC:3.4.21.107]"
4	KFHMHEKM_00344	116962	118773	+1811	Elongation factor 4									K03596	"GTP-binding protein LepA"
4	KFHMHEKM_00345	118766	119659	+893	Ribonuclease BN							SulfAtlas=lcl|A0A1Q4BE77_S4|A0A1Q4BE77_9RHIZ Lactamase_B domain-containing		K00784	"ribonuclease Z [EC:3.1.26.11]"
4	KFHMHEKM_00346	119666	120490	+824	Dihydropteroate synthase									K00796	"dihydropteroate synthase [EC:2.5.1.15]"
4	KFHMHEKM_00347	120558	120896	+338	Putative pterin-4-alpha-carbinolamine dehydratase									K01724	"4a-hydroxytetrahydrobiopterin dehydratase [EC:4.2.1.96]"
4	KFHMHEKM_00348	120972	121643	+671	Hypothetical											
4	KFHMHEKM_00349	121646	122230	-584	Hypothetical									K07152	"protein SCO1"
4	KFHMHEKM_00350	122399	123754	+1355	Methanethiol oxidase									K17285	"methanethiol oxidase [EC:1.8.3.4]"
4	KFHMHEKM_00351	123840	124547	+707	Hypothetical									K07152	"protein SCO1"
4	KFHMHEKM_00352	124540	125865	+1325	Hypothetical									K00428	"cytochrome c peroxidase [EC:1.11.1.5]"
4	KFHMHEKM_00353	125867	126376	+509	Thiol-disulfide oxidoreductase ResA									K02199	"cytochrome c biogenesis protein CcmG, thiol:disulfide interchange protein DsbE"
4	KFHMHEKM_00354	126382	126654	-272	Hypothetical											
4	KFHMHEKM_00355	126685	127371	-686	Modulator of FtsH protease YccA									K19416	"modulator of FtsH protease"
4	KFHMHEKM_00356	127463	127550	+87	tRNA-Ser(tga)											
4	KFHMHEKM_00357	127577	127729	+152	Hypothetical											
4	KFHMHEKM_00358	127766	128155	-389	Thiosulfate sulfurtransferase GlpE											
4	KFHMHEKM_00359	128301	129341	+1040	Beta-hexosaminidase	GH3	GH3							K01207	"beta-N-acetylhexosaminidase [EC:3.2.1.52]"
4	KFHMHEKM_00360	129349	130410	+1061	Hypothetical									K16052	"MscS family membrane protein"
4	KFHMHEKM_00361	130420	131094	-674	Hypothetical											
4	KFHMHEKM_00362	131091	134534	-3443	Transcription-repair-coupling factor									K03723	"transcription-repair coupling factor (superfamily II helicase) [EC:3.6.4.-]"
4	KFHMHEKM_00363	134672	135298	+626	Cytochrome c biogenesis ATP-binding export protein CcmA											
4	KFHMHEKM_00364	135304	135966	+662	Heme exporter protein B									K02194	"heme exporter protein B"
4	KFHMHEKM_00365	135969	136697	+728	Heme exporter protein C									K02195	"heme exporter protein C"
4	KFHMHEKM_00366	136690	136845	+155	Hypothetical									K02196	"heme exporter protein D"
4	KFHMHEKM_00367	136820	137272	+452	Cytochrome c-type biogenesis protein CcmE									K02197	"cytochrome c-type biogenesis protein CcmE"
4	KFHMHEKM_00368	137269	139209	+1940	Cytochrome c-type biogenesis protein CcmF									K02198	"cytochrome c-type biogenesis protein CcmF"
4	KFHMHEKM_00369	139212	139730	+518	Thiol:disulfide interchange protein DsbE									K02199	"cytochrome c biogenesis protein CcmG, thiol:disulfide interchange protein DsbE"
4	KFHMHEKM_00370	139727	140635	+908	Hypothetical									K02200	"cytochrome c-type biogenesis protein CcmH"
4	KFHMHEKM_00371	140635	141879	+1244	Lipoprotein-releasing system transmembrane protein LolE									K09808	"lipoprotein-releasing system permease protein"
4	KFHMHEKM_00372	141882	142550	+668	Lipoprotein-releasing system ATP-binding protein LolD											
4	KFHMHEKM_00373	142536	143057	-521	Hypothetical									K09928	"uncharacterized protein"
4	KFHMHEKM_00374	143087	143380	+293	Hypothetical											
4	KFHMHEKM_00375	143373	144110	+737	Lipid A export ATP-binding/permease protein MsbA											
4	KFHMHEKM_00376	144091	144516	+425	Hypothetical											
4	KFHMHEKM_00377	144501	144680	+179	Lipid A export ATP-binding/permease protein MsbA											
4	KFHMHEKM_00378	144619	144861	+242	Hypothetical											
4	KFHMHEKM_00379	145717	145851	+134	Hypothetical											
4	KFHMHEKM_00380	145879	146028	+149	Hypothetical									K09791	"uncharacterized protein"
4	KFHMHEKM_00381	146076	146168	+92	8-amino-3,8-dideoxy-manno-octulosonate cytidylyltransferase											
4	KFHMHEKM_00382	146356	146526	+170	Hypothetical											
4	KFHMHEKM_00383	147197	147463	+266	Serine hydroxymethyltransferase									K00600	"glycine hydroxymethyltransferase [EC:2.1.2.1]"
4	KFHMHEKM_00384	147405	148481	+1076	Serine hydroxymethyltransferase									K00600	"glycine hydroxymethyltransferase [EC:2.1.2.1]"
4	KFHMHEKM_00385	148498	149019	+521	Transcriptional repressor NrdR									K07738	"transcriptional repressor NrdR"
4	KFHMHEKM_00386	149019	149135	+116	Hypothetical											
4	KFHMHEKM_00387	149105	149470	+365	Riboflavin biosynthesis protein RibD											
4	KFHMHEKM_00388	149830	150114	+284	Hypothetical											
4	KFHMHEKM_00389	150114	150386	+272	Riboflavin synthase									K00793	"riboflavin synthase [EC:2.5.1.9]"
4	KFHMHEKM_00390	150430	150663	+233	Hypothetical									K00793	"riboflavin synthase [EC:2.5.1.9]"
4	KFHMHEKM_00391	150730	151143	+413	3,4-dihydroxy-2-butanone 4-phosphate synthase											
4	KFHMHEKM_00392	151224	151394	+170	Riboflavin biosynthesis protein RibBA											
4	KFHMHEKM_00393	151357	151821	+464	Riboflavin biosynthesis protein RibBA											
4	KFHMHEKM_00394	151944	152243	+299	6,7-dimethyl-8-ribityllumazine synthase									K00794	"6,7-dimethyl-8-ribityllumazine synthase [EC:2.5.1.78]"
5	KFHMHEKM_00395	4	768	+764	Hypothetical									K01881	"prolyl-tRNA synthetase [EC:6.1.1.15]"
5	KFHMHEKM_00396	1048	2400	+1352	Hypothetical											
5	KFHMHEKM_00397	2467	3165	-698	Polyphenol oxidase									K05810	"polyphenol oxidase [EC:1.10.3.-]"
5	KFHMHEKM_00398	3177	4118	-941	Ribosomal large subunit pseudouridine synthase D									K06180	"23S rRNA pseudouridine1911/1915/1917 synthase [EC:5.4.99.23]"
5	KFHMHEKM_00399	4157	5377	+1220	Outer membrane protein assembly factor BamD									K05807	"outer membrane protein assembly factor BamD"
5	KFHMHEKM_00400	5374	6303	-929	Glutamine-dependent NAD(+) synthetase											
5	KFHMHEKM_00401	6278	7006	-728	Glutamine-dependent NAD(+) synthetase											
5	KFHMHEKM_00402	7038	7652	+614	Dephospho-CoA kinase									K00859	"dephospho-CoA kinase [EC:2.7.1.24]"
5	KFHMHEKM_00403	7649	8422	+773	Cell division protein ZapD									K18778	"cell division protein ZapD"
5	KFHMHEKM_00404	8402	9001	-599	Thiamine-phosphate synthase											
5	KFHMHEKM_00405	8982	10193	-1211	Arginine biosynthesis bifunctional protein ArgJ						MEROPS=Arginine biosynthesis bifunctional			K00620	"glutamate N-acetyltransferase / amino-acid N-acetyltransferase [EC:2.3.1.35 2.3.1.1]"
5	KFHMHEKM_00406	10193	12763	-2570	Protein translocase subunit SecA									K03070	"preprotein translocase subunit SecA [EC:7.4.2.8]"
5	KFHMHEKM_00407	12783	13715	-932	Hypothetical						MEROPS=Hypothetical MER0069741					
5	KFHMHEKM_00408	13779	14066	+287	Hypothetical											
5	KFHMHEKM_00409	14063	14986	-923	UDP-3-O-acyl-N-acetylglucosamine deacetylase	CE11	CE11							K02535	"UDP-3-O-[3-hydroxymyristoyl] N-acetylglucosamine deacetylase [EC:3.5.1.108]"
5	KFHMHEKM_00410	15115	16341	-1226	Cell division protein FtsA									K03590	"cell division protein FtsA"
5	KFHMHEKM_00411	16356	17054	-698	Cell division protein FtsQ									K03589	"cell division protein FtsQ"
5	KFHMHEKM_00412	17059	17970	-911	D-alanine--D-alanine ligase									K01921	"D-alanine-D-alanine ligase [EC:6.3.2.4]"
5	KFHMHEKM_00413	17967	18866	-899	UDP-N-acetylenolpyruvoylglucosamine reductase									K00075	"UDP-N-acetylmuramate dehydrogenase [EC:1.3.1.98]"
5	KFHMHEKM_00414	18863	20263	-1400	UDP-N-acetylmuramate--L-alanine ligase									K01924	"UDP-N-acetylmuramate--alanine ligase [EC:6.3.2.8]"
5	KFHMHEKM_00415	20253	21347	-1094	UDP-N-acetylglucosamine--N-acetylmuramyl-(pentapeptide) pyrophosphoryl-undecaprenol N-acetylglucosamine transferase	GT28	GT28							K02563	"UDP-N-acetylglucosamine--N-acetylmuramyl-(pentapeptide) pyrophosphoryl-undecaprenol N-acetylglucosamine transferase [EC:2.4.1.227]"
5	KFHMHEKM_00416	21360	22508	-1148	putative peptidoglycan glycosyltransferase FtsW											
5	KFHMHEKM_00417	22513	23862	-1349	UDP-N-acetylmuramoylalanine--D-glutamate ligase									K01925	"UDP-N-acetylmuramoylalanine--D-glutamate ligase [EC:6.3.2.9]"
5	KFHMHEKM_00418	23876	24955	-1079	Phospho-N-acetylmuramoyl-pentapeptide-transferase									K01000	"phospho-N-acetylmuramoyl-pentapeptide-transferase [EC:2.7.8.13]"
5	KFHMHEKM_00419	24958	26331	-1373	UDP-N-acetylmuramoyl-tripeptide--D-alanyl-D-alanine ligase									K01929	"UDP-N-acetylmuramoyl-tripeptide--D-alanyl-D-alanine ligase [EC:6.3.2.10]"
5	KFHMHEKM_00420	26342	27799	-1457	UDP-N-acetylmuramoyl-L-alanyl-D-glutamate--2,6-diaminopimelate ligase									K01928	"UDP-N-acetylmuramoyl-L-alanyl-D-glutamate--2,6-diaminopimelate ligase [EC:6.3.2.13]"
5	KFHMHEKM_00421	27808	27942	-134	Hypothetical											
5	KFHMHEKM_00422	27966	29291	-1325	Cell division protein FtsZ									K03531	"cell division protein FtsZ"
5	KFHMHEKM_00423	29281	31047	-1766	Peptidoglycan D,D-transpeptidase FtsI									K03587	"cell division protein FtsI (penicillin-binding protein 3) [EC:3.4.16.4]"
5	KFHMHEKM_00424	31040	31312	-272	Cell division protein FtsL									K03586	"cell division protein FtsL"
5	KFHMHEKM_00425	31309	32238	-929	Ribosomal RNA small subunit methyltransferase H									K03438	"16S rRNA (cytosine1402-N4)-methyltransferase [EC:2.1.1.199]"
5	KFHMHEKM_00426	32247	32699	-452	Transcriptional regulator MraZ									K03925	"MraZ protein"
5	KFHMHEKM_00427	33246	34121	-875	Ribosomal RNA small subunit methyltransferase I									K07056	"16S rRNA (cytidine1402-2'-O)-methyltransferase [EC:2.1.1.198]"
5	KFHMHEKM_00428	34185	35399	+1214	Penicillin-binding protein activator LpoA									K07121	"uncharacterized protein"
5	KFHMHEKM_00429	35403	36722	+1319	putative FAD-linked oxidoreductase	AA4										
5	KFHMHEKM_00430	36774	37385	-611	Stringent starvation protein A									K03599	"stringent starvation protein A"
5	KFHMHEKM_00431	37402	37695	-293	Ammonia monooxygenase gamma subunit									K00413	"ubiquinol-cytochrome c reductase cytochrome c1 subunit"
5	KFHMHEKM_00432	37826	38134	-308	Hypothetical											
5	KFHMHEKM_00433	38131	39549	-1418	Cytochrome b									K00412	"ubiquinol-cytochrome c reductase cytochrome b subunit"
5	KFHMHEKM_00434	39553	40134	-581	Ubiquinol-cytochrome c reductase iron-sulfur subunit									K00411	"ubiquinol-cytochrome c reductase iron-sulfur subunit [EC:7.1.1.8]"
5	KFHMHEKM_00435	40219	41289	-1070	Histidinol-phosphate aminotransferase 2									K00817	"histidinol-phosphate aminotransferase [EC:2.6.1.9]"
5	KFHMHEKM_00436	41282	42589	-1307	Histidinol dehydrogenase									K00013	"histidinol dehydrogenase [EC:1.1.1.23]"
5	KFHMHEKM_00437	42582	43640	-1058	Phospho-2-dehydro-3-deoxyheptonate aldolase, Phe-sensitive									K01626	"3-deoxy-7-phosphoheptulonate synthase [EC:2.5.1.54]"
5	KFHMHEKM_00438	43650	44279	-629	ATP phosphoribosyltransferase									K00765	"ATP phosphoribosyltransferase [EC:2.4.2.17]"
5	KFHMHEKM_00439	44276	45532	-1256	UDP-N-acetylglucosamine 1-carboxyvinyltransferase									K00790	"UDP-N-acetylglucosamine 1-carboxyvinyltransferase [EC:2.5.1.7]"
5	KFHMHEKM_00440	45536	46144	-608	Intermembrane phospholipid transport system binding protein MlaC									K07323	"phospholipid transport system substrate-binding protein"
5	KFHMHEKM_00441	46188	47117	-929	Hypothetical											
5	KFHMHEKM_00442	47102	48208	-1106	Hypothetical											
6	KFHMHEKM_00443	71	481	+410	RNA polymerase sigma-54 factor									K03092	"RNA polymerase sigma-54 factor"
6	KFHMHEKM_00444	558	1904	+1346	Magnesium transporter MgtE									K06213	"magnesium transporter"
6	KFHMHEKM_00445	1968	2939	-971	Glycerate dehydrogenase											
6	KFHMHEKM_00446	2960	3850	-890	Succinate--CoA ligase [ADP-forming] subunit alpha									K08692	"malate-CoA ligase subunit alpha [EC:6.2.1.9]"
6	KFHMHEKM_00447	3866	5029	-1163	Succinate--CoA ligase [ADP-forming] subunit beta									K01903	"succinyl-CoA synthetase beta subunit [EC:6.2.1.5]"
6	KFHMHEKM_00448	5056	6003	-947	L-malyl-CoA/beta-methylmalyl-CoA lyase									K08691	"malyl-CoA/(S)-citramalyl-CoA lyase [EC:4.1.3.24 4.1.3.25]"
6	KFHMHEKM_00449	6025	7263	-1238	Serine--glyoxylate aminotransferase									K00830	"alanine-glyoxylate transaminase / serine-glyoxylate transaminase / serine-pyruvate transaminase [EC:2.6.1.44 2.6.1.45 2.6.1.51]"
6	KFHMHEKM_00450	7398	8267	-869	Bifunctional protein FolD protein											
6	KFHMHEKM_00451	8285	9208	-923	Formyltransferase/hydrolase complex subunit D									K00672	"formylmethanofuran--tetrahydromethanopterin N-formyltransferase [EC:2.3.1.101]"
6	KFHMHEKM_00452	9212	9844	-632	putative protein YqgN									K01934	"5-formyltetrahydrofolate cyclo-ligase [EC:6.3.3.2]"
6	KFHMHEKM_00453	10064	11500	+1436	Siroheme synthase									K02302	"uroporphyrin-III C-methyltransferase / precorrin-2 dehydrogenase / sirohydrochlorin ferrochelatase [EC:2.1.1.107 1.3.1.76 4.99.1.4]"
6	KFHMHEKM_00454	11491	11820	-329	Ion-translocating oxidoreductase complex subunit B									K03616	"Na+-translocating ferredoxin:NAD+ oxidoreductase subunit B [EC:7.2.1.2]"
6	KFHMHEKM_00455	11817	13808	-1991	Methionine--tRNA ligase									K01874	"methionyl-tRNA synthetase [EC:6.1.1.10]"
6	KFHMHEKM_00456	13889	14974	+1085	Iron-sulfur cluster carrier protein									K03593	"ATP-binding protein involved in chromosome partitioning"
6	KFHMHEKM_00457	14979	15542	+563	dCTP deaminase									K01494	"dCTP deaminase [EC:3.5.4.13]"
6	KFHMHEKM_00458	15563	15700	-137	Hypothetical											
6	KFHMHEKM_00459	15797	16462	-665	Hypothetical											
6	KFHMHEKM_00460	16476	17924	-1448	Succinate-semialdehyde dehydrogenase [NADP(+)]											
6	KFHMHEKM_00461	17914	18993	-1079	Acetolactate synthase											
6	KFHMHEKM_00462	19014	19571	-557	Acetolactate synthase											
6	KFHMHEKM_00463	19616	19741	+125	Hypothetical											
6	KFHMHEKM_00464	19746	20735	+989	N-acetylmuramate/N-acetylglucosamine kinase									K07102	"N-acetylmuramate 1-kinase [EC:2.7.1.221]"
6	KFHMHEKM_00465	20707	21366	+659	N-acetylmuramate alpha-1-phosphate uridylyltransferase									K00992	"N-acetyl-alpha-D-muramate 1-phosphate uridylyltransferase [EC:2.7.7.99]"
6	KFHMHEKM_00466	21355	21903	-548	Type-4 uracil-DNA glycosylase									K21929	"uracil-DNA glycosylase [EC:3.2.2.27]"
6	KFHMHEKM_00467	21961	22821	-860	D-alanine aminotransferase									K00824	"D-alanine transaminase [EC:2.6.1.21]"
6	KFHMHEKM_00468	22916	23971	-1055	D-alanyl-D-alanine carboxypeptidase DacD						MEROPS=D-alanyl-D-alanine carboxypeptidase DacD			K07258	"serine-type D-Ala-D-Ala carboxypeptidase (penicillin-binding protein 5/6) [EC:3.4.16.4]"
6	KFHMHEKM_00469	24034	24519	-485	Endolytic peptidoglycan transglycosylase RlpA									K03642	"rare lipoprotein A"
6	KFHMHEKM_00470	24516	25511	-995	Membrane-bound lytic murein transglycosylase B	GH103	GH103							K08305	"membrane-bound lytic murein transglycosylase B [EC:4.2.2.-]"
6	KFHMHEKM_00471	25513	26589	-1076	Peptidoglycan glycosyltransferase MrdB									K05837	"rod shape determining protein RodA"
6	KFHMHEKM_00472	26586	28430	-1844	Peptidoglycan D,D-transpeptidase MrdA									K05515	"penicillin-binding protein 2 [EC:3.4.16.4]"
6	KFHMHEKM_00473	28454	31570	-3116	Multidrug resistance protein MdtC											
6	KFHMHEKM_00474	31577	32641	-1064	Hypothetical											
6	KFHMHEKM_00475	32709	34985	+2276	LPS-assembly protein LptD									K04744	"LPS-assembly protein"
6	KFHMHEKM_00476	34992	36344	+1352	Chaperone SurA									K03771	"peptidyl-prolyl cis-trans isomerase SurA [EC:5.2.1.8]"
6	KFHMHEKM_00477	36341	37327	+986	4-hydroxythreonine-4-phosphate dehydrogenase											
6	KFHMHEKM_00478	37317	38090	+773	Ribosomal RNA small subunit methyltransferase A									K02528	"16S rRNA (adenine1518-N6/adenine1519-N6)-dimethyltransferase [EC:2.1.1.182]"
6	KFHMHEKM_00479	38071	38451	+380	Protein ApaG									K06195	"ApaG protein"
6	KFHMHEKM_00480	38452	39270	+818	Bis(5'-nucleosyl)-tetraphosphatase, symmetrical									K01525	"bis(5'-nucleosyl)-tetraphosphatase (symmetrical) [EC:3.6.1.41]"
6	KFHMHEKM_00481	39267	39749	-482	Dihydrofolate reductase									K00287	"dihydrofolate reductase [EC:1.5.1.3]"
6	KFHMHEKM_00482	39751	40545	-794	Thymidylate synthase 2									K00560	"thymidylate synthase [EC:2.1.1.45]"
6	KFHMHEKM_00483	40551	41321	-770	Phosphatidylglycerol--prolipoprotein diacylglyceryl transferase									K13292	"phosphatidylglycerol---prolipoprotein diacylglyceryl transferase [EC:2.5.1.145]"
6	KFHMHEKM_00484	41364	41567	+203	Hypothetical											
6	KFHMHEKM_00485	41598	41699	+101	Hypothetical											
6	KFHMHEKM_00486	41754	42500	+746	Hypothetical											
6	KFHMHEKM_00487	42490	43173	+683	Tungstate uptake system permease protein TupB									K05773	"tungstate transport system permease protein"
6	KFHMHEKM_00488	43174	43869	+695	Tungstate uptake system ATP-binding protein TupC											
6	KFHMHEKM_00489	43871	45025	-1154	Kynurenine 3-monooxygenase											
6	KFHMHEKM_00490	45028	46239	-1211	2-octaprenyl-6-methoxyphenol hydroxylase											
6	KFHMHEKM_00491	46232	47533	-1301	Xaa-Pro aminopeptidase						MEROPS=Xaa-Pro aminopeptidase MER0001244			K01262	"Xaa-Pro aminopeptidase [EC:3.4.11.9]"
6	KFHMHEKM_00492	47618	47851	+233	Hypothetical									K09892	"cell division protein ZapB"
6	KFHMHEKM_00493	47851	48153	+302	Cell division protein ZapA									K09888	"cell division protein ZapA"
6	KFHMHEKM_00494	48902	49237	+335	Hypothetical											
6	KFHMHEKM_00495	49312	50826	-1514	L-threonine dehydratase biosynthetic IlvA									K01754	"threonine dehydratase [EC:4.3.1.19]"
6	KFHMHEKM_00496	50908	51654	+746	Flavodoxin/ferredoxin--NADP reductase									K00528	"ferredoxin/flavodoxin---NADP+ reductase [EC:1.18.1.2 1.19.1.1]"
6	KFHMHEKM_00497	51645	52544	-899	Hypothetical							SulfAtlas=lcl|A0A1Q9EKW5_S1_6|A0A1Q9EKW5_SYMMI Dynein heavy				
6	KFHMHEKM_00498	52554	52952	-398	Hypothetical											
6	KFHMHEKM_00499	52949	54514	-1565	Glutamate--cysteine ligase									K01919	"glutamate--cysteine ligase [EC:6.3.2.2]"
6	KFHMHEKM_00500	54581	54679	-98	Hypothetical											
6	KFHMHEKM_00501	54704	55246	-542	1,6-anhydro-N-acetylmuramyl-L-alanine amidase AmpD									K03806	"N-acetyl-anhydromuramoyl-L-alanine amidase [EC:3.5.1.28]"
6	KFHMHEKM_00502	55331	57001	-1670	60 kDa chaperonin									K04077	"chaperonin GroEL"
6	KFHMHEKM_00503	57039	57329	-290	10 kDa chaperonin									K04078	"chaperonin GroES"
6	KFHMHEKM_00504	57421	57840	-419	Hypothetical									K07113	"UPF0716 protein FxsA"
6	KFHMHEKM_00505	57837	58937	-1100	Ferrochelatase									K01772	"protoporphyrin/coproporphyrin ferrochelatase [EC:4.99.1.1 4.99.1.9]"
6	KFHMHEKM_00506	58998	59576	-578	Hypothetical											
6	KFHMHEKM_00507	59700	61685	+1985	Primosomal protein N'									K04066	"primosomal protein N' (replication factor Y) (superfamily II helicase) [EC:3.6.4.-]"
6	KFHMHEKM_00508	61694	63406	+1712	Arginine--tRNA ligase									K01887	"arginyl-tRNA synthetase [EC:6.1.1.19]"
6	KFHMHEKM_00509	63409	63828	+419	Hypothetical											
6	KFHMHEKM_00510	63821	64870	+1049	Quinolinate synthase A									K03517	"quinolinate synthase [EC:2.5.1.72]"
6	KFHMHEKM_00511	64921	66159	-1238	Ammonia channel									K03320	"ammonium transporter, Amt family"
6	KFHMHEKM_00512	66182	66520	-338	Nitrogen regulatory protein P-II									K04751	"nitrogen regulatory protein P-II 1"
6	KFHMHEKM_00513	66813	67544	-731	Hypothetical											
6	KFHMHEKM_00514	67842	68093	+251	Ubiquinone biosynthesis accessory factor UbiK									K09806	"ubiquinone biosynthesis accessory factor UbiK"
6	KFHMHEKM_00515	68100	68750	-650	Hypothetical											
6	KFHMHEKM_00516	68791	68864	-73	tRNA-Arg(ccg)											
6	KFHMHEKM_00517	68872	69507	-635	Thiol:disulfide interchange protein DsbA									K03673	"protein dithiol oxidoreductase (disulfide-forming) [EC:1.8.4.15]"
6	KFHMHEKM_00518	69525	70157	-632	Cytochrome c4											
6	KFHMHEKM_00519	70243	70842	+599	putative GTP-binding protein EngB									K03978	"GTP-binding protein"
6	KFHMHEKM_00520	70839	73559	-2720	DNA polymerase I							SulfAtlas=lcl|A0A1Q9ECL7_S1_2|A0A1Q9ECL7_SYMMI DNA-directed DNA		K02335	"DNA polymerase I [EC:2.7.7.7]"
6	KFHMHEKM_00521	73607	74554	+947	Homoserine kinase									K02204	"homoserine kinase type II [EC:2.7.1.39]"
6	KFHMHEKM_00522	74554	75048	+494	Hypothetical											
6	KFHMHEKM_00523	75048	76406	+1358	C4-dicarboxylate TRAP transporter large permease protein DctM									K11690	"C4-dicarboxylate transporter, DctM subunit"
6	KFHMHEKM_00524	76418	77035	-617	Hypothetical											
6	KFHMHEKM_00525	77139	78209	-1070	Monocarboxylate 2-oxoacid-binding periplasmic protein									K21395	"TRAP-type transport system periplasmic protein"
6	KFHMHEKM_00526	78222	80369	-2147	DNA helicase II									K03657	"DNA helicase II / ATP-dependent DNA helicase PcrA [EC:3.6.4.12]"
6	KFHMHEKM_00527	80372	81904	-1532	putative protein kinase UbiB									K03688	"ubiquinone biosynthesis protein"
6	KFHMHEKM_00528	81906	82139	-233	Hypothetical											
6	KFHMHEKM_00529	82117	82476	-359	Ubiquinone biosynthesis accessory factor UbiJ											
6	KFHMHEKM_00530	82477	82698	-221	Ubiquinone/menaquinone biosynthesis C-methyltransferase UbiE											
6	KFHMHEKM_00531	82667	83236	-569	Ubiquinone/menaquinone biosynthesis C-methyltransferase UbiE											
6	KFHMHEKM_00532	83217	83576	-359	Hypothetical											
6	KFHMHEKM_00533	83580	84512	-932	Tyrosine recombinase XerC									K04763	"integrase/recombinase XerD"
6	KFHMHEKM_00534	84512	85207	-695	Hypothetical											
6	KFHMHEKM_00535	85204	86025	-821	Diaminopimelate epimerase									K01778	"diaminopimelate epimerase [EC:5.1.1.7]"
6	KFHMHEKM_00536	86030	87277	-1247	Diaminopimelate decarboxylase									K01586	"diaminopimelate decarboxylase [EC:4.1.1.20]"
6	KFHMHEKM_00537	87261	87401	-140	Hypothetical											
6	KFHMHEKM_00538	87388	88788	-1400	Argininosuccinate lyase									K01755	"argininosuccinate lyase [EC:4.3.2.1]"
6	KFHMHEKM_00539	88857	89765	+908	Porphobilinogen deaminase									K01749	"hydroxymethylbilane synthase [EC:2.5.1.61]"
6	KFHMHEKM_00540	89767	90486	+719	Hypothetical									K01719	"uroporphyrinogen-III synthase [EC:4.2.1.75]"
6	KFHMHEKM_00541	90492	91742	-1250	ATP-dependent DNA helicase RecG									K03655	"ATP-dependent DNA helicase RecG [EC:3.6.4.12]"
7	KFHMHEKM_00542	35	928	+893	Poly(A) polymerase I											
7	KFHMHEKM_00543	867	1415	+548	2-amino-4-hydroxy-6-hydroxymethyldihydropteridine pyrophosphokinase									K00950	"2-amino-4-hydroxy-6-hydroxymethyldihydropteridine diphosphokinase [EC:2.7.6.3]"
7	KFHMHEKM_00544	1415	2071	+656	Deoxyguanosine kinase									K15518	"deoxyguanosine kinase [EC:2.7.1.113]"
7	KFHMHEKM_00545	2064	2825	+761	3-methyl-2-oxobutanoate hydroxymethyltransferase									K00606	"3-methyl-2-oxobutanoate hydroxymethyltransferase [EC:2.1.2.11]"
7	KFHMHEKM_00546	2829	3656	+827	Pantothenate synthetase									K01918	"pantoate--beta-alanine ligase [EC:6.3.2.1]"
7	KFHMHEKM_00547	3692	4072	+380	Aspartate 1-decarboxylase									K01579	"aspartate 1-decarboxylase [EC:4.1.1.11]"
7	KFHMHEKM_00548	4093	5691	+1598	Glucose-6-phosphate isomerase									K01810	"glucose-6-phosphate isomerase [EC:5.3.1.9]"
7	KFHMHEKM_00549	5672	6739	-1067	Epoxyqueuosine reductase									K18979	"epoxyqueuosine reductase [EC:1.17.99.6]"
7	KFHMHEKM_00550	6776	7495	+719	Asparagine synthetase [glutamine-hydrolyzing] 3						MEROPS=Asparagine synthetase [glutamine-hydrolyzing]			K01953	"asparagine synthase (glutamine-hydrolysing) [EC:6.3.5.4]"
7	KFHMHEKM_00551	7498	8025	+527	Asparagine synthetase [glutamine-hydrolyzing] 1									K01953	"asparagine synthase (glutamine-hydrolysing) [EC:6.3.5.4]"
7	KFHMHEKM_00552	8039	8440	+401	Asparagine synthetase [glutamine-hydrolyzing] 1											
7	KFHMHEKM_00553	8562	8876	+314	Glutaredoxin 4									K07390	"monothiol glutaredoxin"
7	KFHMHEKM_00554	8878	9453	+575	Argininosuccinate synthase									K01940	"argininosuccinate synthase [EC:6.3.4.5]"
7	KFHMHEKM_00555	9464	9964	+500	Argininosuccinate synthase									K01940	"argininosuccinate synthase [EC:6.3.4.5]"
7	KFHMHEKM_00556	10173	10286	+113	Hypothetical											
7	KFHMHEKM_00557	10631	10906	+275	Hypothetical											
7	KFHMHEKM_00558	11088	11519	-431	intracellular septation protein A									K06190	"intracellular septation protein"
7	KFHMHEKM_00559	11608	11916	+308	Segregation and condensation protein A									K05896	"segregation and condensation protein A"
7	KFHMHEKM_00560	12171	12422	+251	Segregation and condensation protein A									K05896	"segregation and condensation protein A"
7	KFHMHEKM_00561	12446	13081	+635	Segregation and condensation protein B 									K06024	"segregation and condensation protein B"
7	KFHMHEKM_00562	13215	14366	+1151	NAD(P) transhydrogenase subunit alpha part 1									K00324	"H+-translocating NAD(P) transhydrogenase subunit alpha [EC:1.6.1.2 7.1.1.1]"
7	KFHMHEKM_00563	14366	14650	+284	NAD(P) transhydrogenase subunit alpha											
7	KFHMHEKM_00564	14665	16089	+1424	NAD(P) transhydrogenase subunit beta									K00325	"H+-translocating NAD(P) transhydrogenase subunit beta [EC:1.6.1.2 7.1.1.1]"
7	KFHMHEKM_00565	16086	16754	-668	N-acetylmuramic acid 6-phosphate phosphatase									K01091	"phosphoglycolate phosphatase [EC:3.1.3.18]"
7	KFHMHEKM_00566	16747	17445	-698	Ubiquinone biosynthesis O-methyltransferase											
7	KFHMHEKM_00567	17587	20145	+2558	DNA gyrase subunit A									K02469	"DNA gyrase subunit A [EC:5.6.2.2]"
7	KFHMHEKM_00568	20160	20969	+809	Bifunctional chorismate mutase/prephenate dehydratase											
7	KFHMHEKM_00569	20950	21243	+293	Bifunctional chorismate mutase/prephenate dehydratase											
7	KFHMHEKM_00570	21245	22111	+866	Cyclohexadienyl dehydrogenase									K04517	"prephenate dehydrogenase [EC:1.3.1.12]"
7	KFHMHEKM_00571	22117	23427	+1310	3-phosphoshikimate 1-carboxyvinyltransferase									K00800	"3-phosphoshikimate 1-carboxyvinyltransferase [EC:2.5.1.19]"
7	KFHMHEKM_00572	23424	24107	+683	Cytidylate kinase									K00945	"CMP/dCMP kinase [EC:2.7.4.25]"
7	KFHMHEKM_00573	24104	25762	+1658	30S ribosomal protein S1									K02945	"small subunit ribosomal protein S1"
7	KFHMHEKM_00574	25803	26117	+314	Integration host factor subunit beta									K05788	"integration host factor subunit beta"
7	KFHMHEKM_00575	26162	26452	+290	Hypothetical						MEROPS=Hypothetical MER0015686					
7	KFHMHEKM_00576	26456	27652	+1196	Lipopolysaccharide assembly protein B									K19804	"lipopolysaccharide assembly protein B"
7	KFHMHEKM_00577	27642	28358	+716	Orotidine 5'-phosphate decarboxylase									K01591	"orotidine-5'-phosphate decarboxylase [EC:4.1.1.23]"
7	KFHMHEKM_00578	28368	29246	+878	UTP--glucose-1-phosphate uridylyltransferase									K00963	"UTP--glucose-1-phosphate uridylyltransferase [EC:2.7.7.9]"
7	KFHMHEKM_00579	29285	29360	-75	tRNA-Asn(gtt)											
7	KFHMHEKM_00580	29437	30390	+953	Hypothetical						MEROPS=Hypothetical MER0000404					
7	KFHMHEKM_00581	30412	31191	+779	Hypothetical											
7	KFHMHEKM_00582	31188	32366	-1178	Aspartate/prephenate aminotransferase									K00812	"aspartate aminotransferase [EC:2.6.1.1]"
7	KFHMHEKM_00583	32467	34479	+2012	UvrABC system protein B									K03702	"excinuclease ABC subunit B"
7	KFHMHEKM_00584	34482	35465	-983	putative acrylyl-CoA reductase AcuI									K19745	"acrylyl-CoA reductase (NADPH) [EC:1.3.1.-]"
7	KFHMHEKM_00585	35465	36580	-1115	N5-carboxyaminoimidazole ribonucleotide synthase									K01589	"5-(carboxyamino)imidazole ribonucleotide synthase [EC:6.3.4.18]"
7	KFHMHEKM_00586	36588	37139	-551	N5-carboxyaminoimidazole ribonucleotide mutase									K01588	"5-(carboxyamino)imidazole ribonucleotide mutase [EC:5.4.99.18]"
7	KFHMHEKM_00587	37182	38066	+884	Phosphoribosylaminoimidazole-succinocarboxamide synthase									K01923	"phosphoribosylaminoimidazole-succinocarboxamide synthase [EC:6.3.2.6]"
7	KFHMHEKM_00588	38076	38756	+680	5-amino-6-(5-phospho-D-ribitylamino)uracil phosphatase YigB									K20862	"FMN hydrolase / 5-amino-6-(5-phospho-D-ribitylamino)uracil phosphatase [EC:3.1.3.102 3.1.3.104]"
7	KFHMHEKM_00589	38760	39098	+338	Hypothetical											
7	KFHMHEKM_00590	39104	40930	-1826	Vitamin B12 transporter BtuB											
7	KFHMHEKM_00591	41100	41963	-863	Nicotinate-nucleotide pyrophosphorylase [carboxylating]											
7	KFHMHEKM_00592	41968	43332	-1364	Amino-acid carrier protein AlsT									K03310	"alanine or glycine:cation symporter, AGCS family"
7	KFHMHEKM_00593	43440	44120	+680	Phosphate regulon transcriptional regulatory protein PhoB									K07657	"two-component system, OmpR family, phosphate regulon response regulator PhoB"
7	KFHMHEKM_00594	44161	45501	+1340	Phosphate regulon sensor protein PhoR											
7	KFHMHEKM_00595	45475	46308	-833	Phosphate import ATP-binding protein PstB									K02036	"phosphate transport system ATP-binding protein [EC:7.3.2.1]"
7	KFHMHEKM_00596	46367	47626	-1259	Hypothetical									K02038	"phosphate transport system permease protein"
7	KFHMHEKM_00597	47619	48839	-1220	Hypothetical									K02037	"phosphate transport system permease protein"
7	KFHMHEKM_00598	48990	49715	+725	Phosphate-specific transport system accessory protein PhoU 									K02039	"phosphate transport system protein"
7	KFHMHEKM_00599	49712	50614	-902	Ornithine carbamoyltransferase 1, anabolic									K00611	"ornithine carbamoyltransferase [EC:2.1.3.3]"
7	KFHMHEKM_00600	50604	51764	-1160	Acetylornithine aminotransferase									K00821	"acetylornithine/N-succinyldiaminopimelate aminotransferase [EC:2.6.1.11 2.6.1.17]"
7	KFHMHEKM_00601	51858	52463	-605	Hypothetical											
8	KFHMHEKM_00602	464	1339	+875	Hypothetical											
8	KFHMHEKM_00603	1413	1497	+84	tRNA-Tyr(gta)											
8	KFHMHEKM_00604	1604	1677	+73	tRNA-Gly(tcc)											
8	KFHMHEKM_00605	1730	1805	+75	tRNA-Thr(ggt)											
8	KFHMHEKM_00606	1845	2066	+221	Elongation factor Tu											
8	KFHMHEKM_00607	2053	3036	+983	Elongation factor Tu									K02358	"elongation factor Tu"
8	KFHMHEKM_00608	3100	3175	+75	tRNA-Trp(cca)											
8	KFHMHEKM_00609	3187	3564	+377	Protein translocase subunit SecE									K03073	"preprotein translocase subunit SecE"
8	KFHMHEKM_00610	3592	4125	+533	Transcription termination/antitermination protein NusG									K02601	"transcription termination/antitermination protein NusG"
8	KFHMHEKM_00611	4130	4570	+440	50S ribosomal protein L11									K02867	"large subunit ribosomal protein L11"
8	KFHMHEKM_00612	4587	5282	+695	50S ribosomal protein L1									K02863	"large subunit ribosomal protein L1"
8	KFHMHEKM_00613	5396	5923	+527	50S ribosomal protein L10									K02864	"large subunit ribosomal protein L10"
8	KFHMHEKM_00614	5957	6331	+374	50S ribosomal protein L7/L12									K02935	"large subunit ribosomal protein L7/L12"
8	KFHMHEKM_00615	6426	10502	+4076	DNA-directed RNA polymerase subunit beta									K03043	"DNA-directed RNA polymerase subunit beta [EC:2.7.7.6]"
8	KFHMHEKM_00616	10499	14689	+4190	DNA-directed RNA polymerase subunit beta'									K03046	"DNA-directed RNA polymerase subunit beta' [EC:2.7.7.6]"
8	KFHMHEKM_00617	14757	15137	+380	30S ribosomal protein S12									K02950	"small subunit ribosomal protein S12"
8	KFHMHEKM_00618	15144	15617	+473	30S ribosomal protein S7									K02992	"small subunit ribosomal protein S7"
8	KFHMHEKM_00619	15631	16338	+707	Elongation factor G											
8	KFHMHEKM_00620	16331	17728	+1397	Elongation factor G									K02355	"elongation factor G"
8	KFHMHEKM_00621	17733	18065	+332	30S ribosomal protein S10									K02946	"small subunit ribosomal protein S10"
8	KFHMHEKM_00622	18177	18824	+647	50S ribosomal protein L3									K02906	"large subunit ribosomal protein L3"
8	KFHMHEKM_00623	18824	19432	+608	50S ribosomal protein L4									K02926	"large subunit ribosomal protein L4"
8	KFHMHEKM_00624	19435	19731	+296	50S ribosomal protein L23									K02892	"large subunit ribosomal protein L23"
8	KFHMHEKM_00625	19734	20555	+821	50S ribosomal protein L2									K02886	"large subunit ribosomal protein L2"
8	KFHMHEKM_00626	20568	20840	+272	30S ribosomal protein S19									K02965	"small subunit ribosomal protein S19"
8	KFHMHEKM_00627	20944	21171	+227	50S ribosomal protein L22									K02890	"large subunit ribosomal protein L22"
8	KFHMHEKM_00628	21177	21929	+752	30S ribosomal protein S3									K02982	"small subunit ribosomal protein S3"
8	KFHMHEKM_00629	21877	22290	+413	50S ribosomal protein L16									K02878	"large subunit ribosomal protein L16"
8	KFHMHEKM_00630	22301	22504	+203	50S ribosomal protein L29									K02904	"large subunit ribosomal protein L29"
8	KFHMHEKM_00631	22491	22751	+260	30S ribosomal protein S17									K02961	"small subunit ribosomal protein S17"
8	KFHMHEKM_00632	22753	23121	+368	50S ribosomal protein L14									K02874	"large subunit ribosomal protein L14"
8	KFHMHEKM_00633	23134	23451	+317	50S ribosomal protein L24									K02895	"large subunit ribosomal protein L24"
8	KFHMHEKM_00634	23448	23990	+542	50S ribosomal protein L5									K02931	"large subunit ribosomal protein L5"
8	KFHMHEKM_00635	23993	24298	+305	30S ribosomal protein S14									K02954	"small subunit ribosomal protein S14"
8	KFHMHEKM_00636	24312	24710	+398	30S ribosomal protein S8									K02994	"small subunit ribosomal protein S8"
8	KFHMHEKM_00637	24715	25239	+524	50S ribosomal protein L6									K02933	"large subunit ribosomal protein L6"
8	KFHMHEKM_00638	25242	25592	+350	50S ribosomal protein L18									K02881	"large subunit ribosomal protein L18"
8	KFHMHEKM_00639	25605	26132	+527	30S ribosomal protein S5									K02988	"small subunit ribosomal protein S5"
8	KFHMHEKM_00640	26119	26295	+176	50S ribosomal protein L30									K02907	"large subunit ribosomal protein L30"
8	KFHMHEKM_00641	26299	26727	+428	50S ribosomal protein L15									K02876	"large subunit ribosomal protein L15"
8	KFHMHEKM_00642	26731	28005	+1274	Protein translocase subunit SecY									K03076	"preprotein translocase subunit SecY"
8	KFHMHEKM_00643	28174	28530	+356	30S ribosomal protein S13									K02952	"small subunit ribosomal protein S13"
8	KFHMHEKM_00644	28543	28932	+389	30S ribosomal protein S11									K02948	"small subunit ribosomal protein S11"
8	KFHMHEKM_00645	28936	29559	+623	30S ribosomal protein S4									K02986	"small subunit ribosomal protein S4"
8	KFHMHEKM_00646	29575	30576	+1001	DNA-directed RNA polymerase subunit alpha									K03040	"DNA-directed RNA polymerase subunit alpha [EC:2.7.7.6]"
8	KFHMHEKM_00647	30586	30966	+380	50S ribosomal protein L17									K02879	"large subunit ribosomal protein L17"
8	KFHMHEKM_00648	30961	33771	-2810	UvrABC system protein A									K03701	"excinuclease ABC subunit A"
8	KFHMHEKM_00649	33888	34340	+452	Single-stranded DNA-binding protein									K03111	"single-strand DNA-binding protein"
8	KFHMHEKM_00650	34367	35392	+1025	putative undecaprenyl-phosphate N-acetylglucosaminyl 1-phosphate transferase											
8	KFHMHEKM_00651	35389	36717	+1328	tRNA-2-methylthio-N(6)-dimethylallyladenosine synthase									K06168	"tRNA-2-methylthio-N6-dimethylallyladenosine synthase [EC:2.8.4.3]"
8	KFHMHEKM_00652	36722	37669	+947	PhoH-like protein									K06217	"phosphate starvation-inducible protein PhoH and related proteins"
8	KFHMHEKM_00653	37669	38112	+443	Endoribonuclease YbeY									K07042	"probable rRNA maturation factor"
8	KFHMHEKM_00654	38102	38923	+821	Magnesium and cobalt efflux protein CorC									K06189	"magnesium and cobalt transporter"
8	KFHMHEKM_00655	38937	40415	+1478	Apolipoprotein N-acyltransferase									K03820	"apolipoprotein N-acyltransferase [EC:2.3.1.269]"
8	KFHMHEKM_00656	40402	41094	-692	Hypothetical									K09733	"(5-formylfuran-3-yl)methyl phosphate synthase [EC:4.2.3.153]"
8	KFHMHEKM_00657	41096	41665	-569	Hypothetical									K09154	"uncharacterized protein"
8	KFHMHEKM_00658	41662	43080	-1418	Hypothetical											
8	KFHMHEKM_00659	43166	43804	+638	putative nicotinate-nucleotide adenylyltransferase									K00969	"nicotinate-nucleotide adenylyltransferase [EC:2.7.7.18]"
8	KFHMHEKM_00660	43801	44163	+362	Ribosomal silencing factor RsfS									K09710	"ribosome-associated protein"
8	KFHMHEKM_00661	44169	44630	+461	Ribosomal RNA large subunit methyltransferase H									K00783	"23S rRNA (pseudouridine1915-N3)-methyltransferase [EC:2.1.1.177]"
8	KFHMHEKM_00662	44632	48021	+3389	Hypothetical											
8	KFHMHEKM_00663	48018	48833	+815	Deaminated glutathione amidase									K11206	"deaminated glutathione amidase [EC:3.5.1.128]"
8	KFHMHEKM_00664	48830	49465	-635	Phosphoribosylglycinamide formyltransferase											
8	KFHMHEKM_00665	49468	50523	-1055	Phosphoribosylformylglycinamidine cyclo-ligase									K01933	"phosphoribosylformylglycinamidine cyclo-ligase [EC:6.3.3.1]"
8	KFHMHEKM_00666	50574	50909	+335	CDP-diacylglycerol--glycerol-3-phosphate 3-phosphatidyltransferase											
8	KFHMHEKM_00667	50917	51132	+215	Hypothetical											
8	KFHMHEKM_00668	51129	51818	+689	DnaA regulatory inactivator Hda									K10763	"DnaA-homolog protein"
8	KFHMHEKM_00669	51798	52160	-362	Hypothetical											
8	KFHMHEKM_00670	52157	52735	-578	NAD(P)H dehydrogenase (quinone)	AA6	AA6							K03809	"NAD(P)H dehydrogenase (quinone) [EC:1.6.5.2]"
8	KFHMHEKM_00671	52738	53412	-674	Hypothetical											
8	KFHMHEKM_00672	53414	55621	-2207	Hypothetical									K02448	"nitric oxide reductase NorD protein"
8	KFHMHEKM_00673	55686	56183	+497	Nicotinamide-nucleotide amidohydrolase PncC									K03743	"nicotinamide-nucleotide amidase [EC:3.5.1.42]"
8	KFHMHEKM_00674	56230	57294	+1064	Protein RecA									K03553	"recombination protein RecA"
8	KFHMHEKM_00675	57287	57742	+455	Regulatory protein RecX									K03565	"regulatory protein"
8	KFHMHEKM_00676	57732	60359	+2627	Alanine--tRNA ligase									K01872	"alanyl-tRNA synthetase [EC:6.1.1.7]"
8	KFHMHEKM_00677	60363	61580	+1217	Aspartate kinase Ask_LysC									K00928	"aspartate kinase [EC:2.7.2.4]"
8	KFHMHEKM_00678	61668	61883	+215	Carbon storage regulator									K03563	"carbon storage regulator"
8	KFHMHEKM_00679	61894	61983	+89	tRNA-Ser(gct)											
8	KFHMHEKM_00680	62077	62274	+197	Hypothetical											
8	KFHMHEKM_00681	62237	62620	+383	Purine nucleoside phosphoramidase									K02503	"histidine triad (HIT) family protein"
8	KFHMHEKM_00682	62625	63050	+425	Hypothetical											
8	KFHMHEKM_00683	63056	63132	+76	tRNA-Arg(acg)											
8	KFHMHEKM_00684	63142	63450	+308	Hypothetical											
8	KFHMHEKM_00685	63454	63798	-344	Hypothetical											
8	KFHMHEKM_00686	63791	65329	-1538	Ribonuclease E									K08300	"ribonuclease E [EC:3.1.26.12]"
8	KFHMHEKM_00687	65614	66504	+890	Ribosomal large subunit pseudouridine synthase C											
8	KFHMHEKM_00688	66520	67020	-500	7-methyl-GTP pyrophosphatase									K06287	"septum formation protein"
8	KFHMHEKM_00689	67169	67372	+203	50S ribosomal protein L32									K02911	"large subunit ribosomal protein L32"
8	KFHMHEKM_00690	67403	68416	+1013	Phosphate acyltransferase									K03621	"phosphate acyltransferase [EC:2.3.1.274]"
8	KFHMHEKM_00691	68421	69344	+923	3-oxoacyl-[acyl-carrier-protein] synthase 3 protein 1									K00648	"3-oxoacyl-[acyl-carrier-protein] synthase III [EC:2.3.1.180]"
8	KFHMHEKM_00692	69386	70534	+1148	UvrABC system protein C									K03703	"excinuclease ABC subunit C"
8	KFHMHEKM_00693	70536	71165	+629	UvrABC system protein C									K03703	"excinuclease ABC subunit C"
8	KFHMHEKM_00694	71169	71708	+539	CDP-diacylglycerol--glycerol-3-phosphate 3-phosphatidyltransferase									K00995	"CDP-diacylglycerol---glycerol-3-phosphate 3-phosphatidyltransferase [EC:2.7.8.5]"
8	KFHMHEKM_00695	71717	71792	+75	tRNA-Gly(gcc)											
8	KFHMHEKM_00696	71805	71878	+73	tRNA-Cys(gca)											
8	KFHMHEKM_00697	71905	72423	+518	Inorganic pyrophosphatase									K01507	"inorganic pyrophosphatase [EC:3.6.1.1]"
8	KFHMHEKM_00698	72484	74265	+1781	ATM1-type heavy metal exporter											
8	KFHMHEKM_00699	74321	74728	-407	Hypothetical											
8	KFHMHEKM_00700	74962	75048	+86	tRNA-Leu(taa)											
8	KFHMHEKM_00701	75253	75642	+389	Hypothetical											
8	KFHMHEKM_00702	75658	75888	+230	Sulfur carrier protein TusA									K04085	"tRNA 2-thiouridine synthesizing protein A [EC:2.8.1.-]"
8	KFHMHEKM_00703	75911	76495	+584	Hypothetical											
8	KFHMHEKM_00704	76461	77039	+578	Hypothetical											
8	KFHMHEKM_00705	77061	77405	+344	Hypothetical											
8	KFHMHEKM_00706	77438	78022	+584	Hypothetical											
8	KFHMHEKM_00707	78104	78724	+620	Alkyl hydroperoxide reductase C							SulfAtlas=lcl|A0A142XZD1_S1_32|A0A142XZD1_9BACT Arylsulfatase OS=Pirellula		K03386	"peroxiredoxin 2/4 [EC:1.11.1.24]"
8	KFHMHEKM_00708	78938	81889	+2951	Sulfite dehydrogenase subunit A									K21307	"sulfite dehydrogenase (quinone) subunit SoeA [EC:1.8.5.6]"
8	KFHMHEKM_00709	81889	82584	+695	Sulfite dehydrogenase subunit B									K21308	"sulfite dehydrogenase (quinone) subunit SoeB"
8	KFHMHEKM_00710	82594	83547	+953	Sulfite dehydrogenase subunit C									K21309	"sulfite dehydrogenase (quinone) subunit SoeC"
8	KFHMHEKM_00711	83664	84062	+398	Hypothetical											
8	KFHMHEKM_00712	84144	84482	+338	Hypothetical											
8	KFHMHEKM_00713	84533	85252	+719	putative ABC transporter ATP-binding protein YxlF									K01990	"ABC-2 type transport system ATP-binding protein"
8	KFHMHEKM_00714	85254	85988	+734	Hypothetical									K01992	"ABC-2 type transport system permease protein"
8	KFHMHEKM_00715	85990	87735	+1745	Hypothetical											
8	KFHMHEKM_00716	87736	88614	+878	Hypothetical											
8	KFHMHEKM_00717	88617	89558	-941	Glucosaminate ammonia-lyase									K00384	"thioredoxin reductase (NADPH) [EC:1.8.1.9]"
8	KFHMHEKM_00718	89742	91961	+2219	DNA translocase FtsK									K03466	"DNA segregation ATPase FtsK/SpoIIIE, S-DNA-T family"
8	KFHMHEKM_00719	91942	92583	+641	Outer-membrane lipoprotein carrier protein									K03634	"outer membrane lipoprotein carrier protein"
8	KFHMHEKM_00720	92597	92881	+284	Hypothetical											
8	KFHMHEKM_00721	92886	93257	+371	Putative fluoride ion transporter CrcB									K06199	"fluoride exporter"
8	KFHMHEKM_00722	93259	94551	+1292	Serine--tRNA ligase									K01875	"seryl-tRNA synthetase [EC:6.1.1.11]"
8	KFHMHEKM_00723	94566	95027	+461	Hypothetical											
8	KFHMHEKM_00724	95027	96802	+1775	Aspartate--tRNA(Asp/Asn) ligase									K01876	"aspartyl-tRNA synthetase [EC:6.1.1.12]"
8	KFHMHEKM_00725	96799	97218	+419	Dihydroneopterin triphosphate diphosphatase									K08310	"dihydroneopterin triphosphate diphosphatase [EC:3.6.1.67]"
8	KFHMHEKM_00726	97241	97972	+731	putative transcriptional regulatory protein									K18189	"translational activator of cytochrome c oxidase 1"
8	KFHMHEKM_00727	98007	98321	+314	Hypothetical											
8	KFHMHEKM_00728	98397	100130	-1733	Protein adenylyltransferase SelO									K08997	"serine/tyrosine/threonine adenylyltransferase [EC:2.7.7.-]"
8	KFHMHEKM_00729	100368	100766	+398	Acyl-CoA thioester hydrolase YbgC									K07107	"acyl-CoA thioester hydrolase [EC:3.1.2.-]"
8	KFHMHEKM_00730	100763	101467	+704	Tol-Pal system protein TolQ			TolQ_protein						K03562	"biopolymer transport protein TolQ"
8	KFHMHEKM_00731	101474	101899	+425	Biopolymer transport protein ExbD									K03559	"biopolymer transport protein ExbD"
8	KFHMHEKM_00732	101892	102746	+854	Hypothetical											
8	KFHMHEKM_00733	102743	104017	+1274	Tol-Pal system protein TolB									K03641	"TolB protein"
8	KFHMHEKM_00734	104039	104584	+545	Peptidoglycan-associated lipoprotein											
8	KFHMHEKM_00735	104586	105431	+845	Cell division coordinator CpoB											
8	KFHMHEKM_00736	105443	106093	+650	7-carboxy-7-deazaguanine synthase									K10026	"7-carboxy-7-deazaguanine synthase [EC:4.3.99.3]"
8	KFHMHEKM_00737	106090	106767	+677	7-cyano-7-deazaguanine synthase									K06920	"7-cyano-7-deazaguanine synthase [EC:6.3.4.20]"
8	KFHMHEKM_00738	106870	106946	+76	tRNA-Lys(ttt)											
8	KFHMHEKM_00739	106995	108239	+1244	Hypothetical											
8	KFHMHEKM_00740	108406	110649	+2243	Dimethyl sulfoxide reductase DmsA											
8	KFHMHEKM_00741	110650	111789	+1139	Na(+)-translocating NADH-quinone reductase subunit F											
8	KFHMHEKM_00742	111854	113059	+1205	Ammonia channel									K03320	"ammonium transporter, Amt family"
8	KFHMHEKM_00743	113079	114536	-1457	Beta-barrel assembly-enhancing protease						MEROPS=Beta-barrel assembly-enhancing protease			K01423	"beta-barrel assembly-enhancing protease [EC:3.4.-.-]"
8	KFHMHEKM_00744	114671	114901	+230	Sulfur carrier protein TusA									K04085	"tRNA 2-thiouridine synthesizing protein A [EC:2.8.1.-]"
8	KFHMHEKM_00745	114922	116640	+1718	Acetolactate synthase isozyme 3 large subunit									K01652	"acetolactate synthase I/II/III large subunit [EC:2.2.1.6]"
8	KFHMHEKM_00746	116677	117147	+470	Acetolactate synthase isozyme 3 small subunit									K01653	"acetolactate synthase I/III small subunit [EC:2.2.1.6]"
8	KFHMHEKM_00747	117173	118189	+1016	Ketol-acid reductoisomerase (NADP(+))									K00053	"ketol-acid reductoisomerase [EC:1.1.1.86]"
8	KFHMHEKM_00748	118383	119141	+758	Hypothetical									K17103	"CDP-diacylglycerol---serine O-phosphatidyltransferase [EC:2.7.8.8]"
8	KFHMHEKM_00749	119131	120684	+1553	2-isopropylmalate synthase									K01649	"2-isopropylmalate synthase [EC:2.3.3.13]"
8	KFHMHEKM_00750	120677	121003	+326	Hypothetical											
9	KFHMHEKM_00751	181	1530	-1349	Hypothetical											
9	KFHMHEKM_00752	1614	2009	+395	Hypothetical											
9	KFHMHEKM_00753	2020	3282	-1262	putative protein											
9	KFHMHEKM_00754	3315	3668	-353	transfer-messenger RNA, SsrA											
9	KFHMHEKM_00755	3757	5010	+1253	Hypothetical											
9	KFHMHEKM_00756	5101	8943	+3842	Phosphoribosylformylglycinamidine synthase						MEROPS=Phosphoribosylformylglycinamidine synthase MER0042827			K01952	"phosphoribosylformylglycinamidine synthase [EC:6.3.5.3]"
9	KFHMHEKM_00757	8965	9975	+1010	Hypothetical									K06984	"beta-ribofuranosylaminobenzene 5'-phosphate synthase [EC:2.4.2.54]"
9	KFHMHEKM_00758	9979	10881	+902	NAD(P)-dependent methylenetetrahydromethanopterin dehydrogenase									K10714	"methylene-tetrahydromethanopterin dehydrogenase [EC:1.5.1.-]"
9	KFHMHEKM_00759	10865	11983	+1118	Hypothetical											
9	KFHMHEKM_00760	11985	12944	+959	Methenyltetrahydromethanopterin cyclohydrolase									K01499	"methenyltetrahydromethanopterin cyclohydrolase [EC:3.5.4.27]"
9	KFHMHEKM_00761	12947	13837	+890	Hypothetical									K15740	"tetrahydromethanopterin:alpha-L-glutamate ligase [EC:6.3.2.33]"
9	KFHMHEKM_00762	13831	14676	+845	Hypothetical									K05966	"triphosphoribosyl-dephospho-CoA synthase [EC:2.4.2.52]"
9	KFHMHEKM_00763	14756	15280	+524	5,6,7,8-tetrahydromethanopterin hydro-lyase									K10713	"5,6,7,8-tetrahydromethanopterin hydro-lyase [EC:4.2.1.147]"
9	KFHMHEKM_00764	15381	16523	+1142	Hypothetical									K01737	"6-pyruvoyltetrahydropterin/6-carboxytetrahydropterin synthase [EC:4.2.3.12 4.1.2.50]"
9	KFHMHEKM_00765	16531	16785	+254	Hypothetical											
9	KFHMHEKM_00766	16757	17440	+683	Hypothetical											
9	KFHMHEKM_00767	17382	18407	+1025	Hypothetical						MEROPS=Hypothetical MER0107820					
9	KFHMHEKM_00768	18502	18972	+470	Hypothetical											
9	KFHMHEKM_00769	19397	19699	+302	Hypothetical											
9	KFHMHEKM_00770	19747	21681	+1934	Acetyl-coenzyme A synthetase							SulfAtlas=lcl|A0A1H7T6E2_S3|A0A1H7T6E2_STRJI Alkyl sulfatase		K01895	"acetyl-CoA synthetase [EC:6.2.1.1]"
9	KFHMHEKM_00771	21708	22307	+599	Hypothetical											
9	KFHMHEKM_00772	22426	22764	+338	Hypothetical											
9	KFHMHEKM_00773	22851	23411	+560	Hypothetical											
10	KFHMHEKM_00774	109	726	+617	Lipid A export ATP-binding/permease protein MsbA											
10	KFHMHEKM_00775	726	1724	+998	Tetraacyldisaccharide 4'-kinase									K00912	"tetraacyldisaccharide 4'-kinase [EC:2.7.1.130]"
10	KFHMHEKM_00776	1752	1934	+182	Hypothetical									K09791	"uncharacterized protein"
10	KFHMHEKM_00777	1949	2653	+704	3-deoxy-manno-octulosonate cytidylyltransferase									K00979	"3-deoxy-manno-octulosonate cytidylyltransferase (CMP-KDO synthetase) [EC:2.7.7.38]"
10	KFHMHEKM_00778	2650	3027	+377	Sirohydrochlorin cobaltochelatase											
10	KFHMHEKM_00779	3066	4349	+1283	Serine hydroxymethyltransferase									K00600	"glycine hydroxymethyltransferase [EC:2.1.2.1]"
10	KFHMHEKM_00780	4366	4884	+518	Transcriptional repressor NrdR									K07738	"transcriptional repressor NrdR"
10	KFHMHEKM_00781	4884	5858	+974	Riboflavin biosynthesis protein RibD									K11752	"diaminohydroxyphosphoribosylaminopyrimidine deaminase / 5-amino-6-(5-phosphoribosylamino)uracil reductase [EC:3.5.4.26 1.1.1.193]"
10	KFHMHEKM_00782	5979	6110	+131	Hypothetical											
10	KFHMHEKM_00783	6185	6403	+218	Hypothetical											
10	KFHMHEKM_00784	6488	6577	+89	Hypothetical											
10	KFHMHEKM_00785	6587	7675	+1088	Riboflavin biosynthesis protein RibBA									K14652	"3,4-dihydroxy 2-butanone 4-phosphate synthase / GTP cyclohydrolase II [EC:4.1.99.12 3.5.4.25]"
10	KFHMHEKM_00786	7678	7863	+185	6,7-dimethyl-8-ribityllumazine synthase									K00794	"6,7-dimethyl-8-ribityllumazine synthase [EC:2.5.1.78]"
10	KFHMHEKM_00787	7823	8155	+332	6,7-dimethyl-8-ribityllumazine synthase									K00794	"6,7-dimethyl-8-ribityllumazine synthase [EC:2.5.1.78]"
10	KFHMHEKM_00788	8145	8585	+440	Transcription antitermination protein NusB									K03625	"transcription antitermination protein NusB"
10	KFHMHEKM_00789	8572	9498	+926	Thiamine-monophosphate kinase									K00946	"thiamine-monophosphate kinase [EC:2.7.4.16]"
10	KFHMHEKM_00790	9495	9956	+461	Phosphatidylglycerophosphatase A									K01095	"phosphatidylglycerophosphatase A [EC:3.1.3.27]"
10	KFHMHEKM_00791	9943	10824	+881	Hypothetical											
10	KFHMHEKM_00792	10821	11492	-671	Hypothetical											
10	KFHMHEKM_00793	11587	11660	+73	tRNA-Ala(ggc)											
10	KFHMHEKM_00794	11677	12687	+1010	GTP 3',8-cyclase									K03639	"GTP 3',8-cyclase [EC:4.1.99.22]"
10	KFHMHEKM_00795	12684	13193	-509	Molybdenum cofactor biosynthesis protein B									K03638	"molybdopterin adenylyltransferase [EC:2.7.7.75]"
10	KFHMHEKM_00796	13245	13682	+437	Molybdopterin synthase catalytic subunit									K03635	"molybdopterin synthase catalytic subunit [EC:2.8.1.12]"
10	KFHMHEKM_00797	13679	14926	-1247	Molybdopterin molybdenumtransferase									K03750	"molybdopterin molybdotransferase [EC:2.10.1.1]"
10	KFHMHEKM_00798	14936	15289	-353	Endonuclease MutS2											
10	KFHMHEKM_00799	15331	16071	+740	5'-nucleotidase SurE									K03787	"5'-nucleotidase [EC:3.1.3.5]"
10	KFHMHEKM_00800	16068	16739	+671	Protein-L-isoaspartate O-methyltransferase									K00573	"protein-L-isoaspartate(D-aspartate) O-methyltransferase [EC:2.1.1.77]"
10	KFHMHEKM_00801	16736	17308	+572	Hypothetical											
10	KFHMHEKM_00802	17315	18046	+731	Hypothetical						MEROPS=Hypothetical MER0015415			K06194	"lipoprotein NlpD"
10	KFHMHEKM_00803	18048	18419	-371	Hypothetical											
10	KFHMHEKM_00804	18463	19635	+1172	Glutamate-pyruvate aminotransferase AlaC									K14261	"alanine-synthesizing transaminase [EC:2.6.1.-]"
10	KFHMHEKM_00805	19645	20964	+1319	Homoserine dehydrogenase									K00003	"homoserine dehydrogenase [EC:1.1.1.3]"
10	KFHMHEKM_00806	20966	22351	-1385	Threonine synthase									K01733	"threonine synthase [EC:4.2.3.1]"
10	KFHMHEKM_00807	22355	23737	-1382	Adenylosuccinate lyase									K01756	"adenylosuccinate lyase [EC:4.3.2.2]"
10	KFHMHEKM_00808	23816	25207	+1391	Fumarate hydratase class II											
10	KFHMHEKM_00809	25209	27806	-2597	Aconitate hydratase A									K01681	"aconitate hydratase [EC:4.2.1.3]"
10	KFHMHEKM_00810	27869	28486	-617	High frequency lysogenization protein HflD									K07153	"high frequency lysogenization protein"
10	KFHMHEKM_00811	28479	29561	-1082	tRNA-specific 2-thiouridylase MnmA									K00566	"tRNA-uridine 2-sulfurtransferase [EC:2.8.1.13]"
10	KFHMHEKM_00812	29558	30010	-452	Phosphatase NudJ									K12152	"phosphatase NudJ [EC:3.6.1.-]"
10	KFHMHEKM_00813	30028	30246	-218	Translation initiation factor IF-1									K02518	"translation initiation factor IF-1"
10	KFHMHEKM_00814	30398	31324	+926	Malonyl CoA-acyl carrier protein transacylase									K00645	"[acyl-carrier-protein] S-malonyltransferase [EC:2.3.1.39]"
10	KFHMHEKM_00815	31321	32064	+743	3-oxoacyl-[acyl-carrier-protein] reductase FabG							SulfAtlas=lcl|A0A0L7RJP2_S1_2|A0A0L7RJP2_9HYME Arylsulfatase I		K00059	"3-oxoacyl-[acyl-carrier protein] reductase [EC:1.1.1.100]"
10	KFHMHEKM_00816	32146	32379	+233	Acyl carrier protein									K02078	"acyl carrier protein"
10	KFHMHEKM_00817	32416	33666	+1250	3-oxoacyl-[acyl-carrier-protein] synthase 2									K09458	"3-oxoacyl-[acyl-carrier-protein] synthase II [EC:2.3.1.179]"
10	KFHMHEKM_00818	33669	34487	+818	Aminodeoxychorismate lyase											
10	KFHMHEKM_00819	34471	35469	+998	Endolytic murein transglycosylase									K07082	"UPF0755 protein"
10	KFHMHEKM_00820	35473	36105	+632	Thymidylate kinase									K00943	"dTMP kinase [EC:2.7.4.9]"
10	KFHMHEKM_00821	36100	36771	-671	Hypothetical											
10	KFHMHEKM_00822	36777	37757	+980	Hypothetical											
10	KFHMHEKM_00823	37747	38778	+1031	Hypothetical											
10	KFHMHEKM_00824	38782	40140	+1358	Aminodeoxychorismate synthase component 1									K01665	"para-aminobenzoate synthetase component I [EC:2.6.1.85]"
10	KFHMHEKM_00825	40134	40721	+587	Hypothetical									K07144	"5-(aminomethyl)-3-furanmethanol phosphate kinase [EC:2.7.4.31]"
10	KFHMHEKM_00826	40723	41751	-1028	AI-2 transport protein TqsA									K11744	"AI-2 transport protein TqsA"
10	KFHMHEKM_00827	41744	42970	-1226	Na(+)/H(+) antiporter NhaA									K03313	"Na+:H+ antiporter, NhaA family"
10	KFHMHEKM_00828	43033	45450	+2417	Leucine--tRNA ligase									K01869	"leucyl-tRNA synthetase [EC:6.1.1.4]"
10	KFHMHEKM_00829	45447	45926	+479	LPS-assembly lipoprotein LptE											
10	KFHMHEKM_00830	45929	46636	-707	Hypothetical											
10	KFHMHEKM_00831	46636	47520	-884	2-hydroxy-3-oxopropionate reductase											
10	KFHMHEKM_00832	47568	48596	+1028	DNA polymerase III subunit delta									K02340	"DNA polymerase III subunit delta [EC:2.7.7.7]"
10	KFHMHEKM_00833	48609	49865	+1256	Gamma-glutamyl phosphate reductase									K00147	"glutamate-5-semialdehyde dehydrogenase [EC:1.2.1.41]"
10	KFHMHEKM_00834	49934	50974	+1040	Peptide chain release factor RF2									K02836	"peptide chain release factor 2"
10	KFHMHEKM_00835	50974	52452	+1478	Lysine--tRNA ligase, heat inducible									K04567	"lysyl-tRNA synthetase, class II [EC:6.1.1.6]"
10	KFHMHEKM_00836	52602	53594	-992	tRNA-modifying protein YgfZ											
10	KFHMHEKM_00837	53640	54020	+380	Hypothetical											
10	KFHMHEKM_00838	54045	54398	+353	Hypothetical											
10	KFHMHEKM_00839	54399	56186	+1787	Succinate dehydrogenase flavoprotein subunit									K00239	"succinate dehydrogenase / fumarate reductase, flavoprotein subunit [EC:1.3.5.1 1.3.5.4]"
10	KFHMHEKM_00840	56189	56974	+785	Succinate dehydrogenase iron-sulfur subunit									K00240	"succinate dehydrogenase / fumarate reductase, iron-sulfur subunit [EC:1.3.5.1 1.3.5.4]"
10	KFHMHEKM_00841	56976	57221	+245	FAD assembly factor SdhE											
10	KFHMHEKM_00842	57311	57526	+215	Major cold shock protein CspA									K03704	"cold shock protein"
10	KFHMHEKM_00843	57649	58194	+545	Hypothetical									K09920	"uncharacterized protein"
10	KFHMHEKM_00844	58226	59347	+1121	Serine O-succinyltransferase						MEROPS=Serine O-succinyltransferase MER0044357			K00641	"homoserine O-acetyltransferase/O-succinyltransferase [EC:2.3.1.31 2.3.1.46]"
10	KFHMHEKM_00845	59344	60642	-1298	Citrate synthase									K01647	"citrate synthase [EC:2.3.3.1]"
10	KFHMHEKM_00846	60749	61276	-527	Molybdopterin-guanine dinucleotide biosynthesis adapter protein									K03753	"molybdopterin-guanine dinucleotide biosynthesis adapter protein"
10	KFHMHEKM_00847	61260	61841	-581	Molybdenum cofactor guanylyltransferase									K03752	"molybdenum cofactor guanylyltransferase [EC:2.7.7.77]"
10	KFHMHEKM_00848	61919	62218	+299	Hypothetical									K09948	"uncharacterized protein"
10	KFHMHEKM_00849	62220	62969	+749	Molybdopterin-synthase adenylyltransferase											
10	KFHMHEKM_00850	62974	63255	+281	Hypothetical											
10	KFHMHEKM_00851	63252	63689	-437	Hypothetical									K09539	"DnaJ homolog subfamily C member 19"
10	KFHMHEKM_00852	63794	64654	+860	Haloalkane dehalogenase						MEROPS=Haloalkane dehalogenase MER0031617					
10	KFHMHEKM_00853	64712	65686	-974	Malate dehydrogenase											
10	KFHMHEKM_00854	65701	66822	-1121	Cell division protein ZapE											
10	KFHMHEKM_00855	66891	68276	+1385	Glutamate--tRNA ligase									K01885	"glutamyl-tRNA synthetase [EC:6.1.1.17]"
10	KFHMHEKM_00856	68317	68392	+75	tRNA-Glu(ttc)											
10	KFHMHEKM_00857	68443	68961	+518	Adenine phosphoribosyltransferase							SulfAtlas=lcl|T0MC20_S1_5|T0MC20_CAMFR N-acetylgalactosamine-6-sulfatase-li... 104		K00759	"adenine phosphoribosyltransferase [EC:2.4.2.7]"
10	KFHMHEKM_00858	68983	69324	+341	putative protein YfgD									K00537	"arsenate reductase (glutaredoxin) [EC:1.20.4.1]"
10	KFHMHEKM_00859	69314	69604	-290	Hypothetical											
10	KFHMHEKM_00860	69666	70091	-425	Hypothetical											
10	KFHMHEKM_00861	70136	71011	+875	Hypothetical											
10	KFHMHEKM_00862	71013	71222	-209	Hypothetical											
10	KFHMHEKM_00863	71257	71496	+239	Hypothetical											
10	KFHMHEKM_00864	71510	72067	-557	Putative NAD(P)H nitroreductase YdjA											
10	KFHMHEKM_00865	72095	72673	-578	Hypothetical									K00275	"pyridoxamine 5'-phosphate oxidase [EC:1.4.3.5]"
10	KFHMHEKM_00866	72682	73461	-779	Inner membrane transport permease YadH											
10	KFHMHEKM_00867	73451	74374	-923	putative ABC transporter ATP-binding protein YadG									K01990	"ABC-2 type transport system ATP-binding protein"
10	KFHMHEKM_00868	74425	75441	+1016	tRNA-dihydrouridine(20/20a) synthase									K05539	"tRNA-dihydrouridine synthase A [EC:1.-.-.-]"
10	KFHMHEKM_00869	75402	76181	+779	putative protein YisK							SulfAtlas=lcl|A0A1Q9EKW5_S1_6|A0A1Q9EKW5_SYMMI Dynein heavy				
10	KFHMHEKM_00870	76232	77491	+1259	Hypothetical											
10	KFHMHEKM_00871	77492	78232	+740	Hypothetical									K09701	"uncharacterized protein"
10	KFHMHEKM_00872	78234	79403	+1169	Tuberculostearic acid methyltransferase UfaA1									K00574	"cyclopropane-fatty-acyl-phospholipid synthase [EC:2.1.1.79]"
10	KFHMHEKM_00873	79406	80026	+620	3-oxoacyl-[acyl-carrier-protein] reductase FabG											
10	KFHMHEKM_00874	80144	80554	-410	Hypothetical											
10	KFHMHEKM_00875	80617	81177	-560	Hypothetical											
10	KFHMHEKM_00876	81264	81602	-338	Hypothetical											
10	KFHMHEKM_00877	81722	82321	-599	Hypothetical											
10	KFHMHEKM_00878	82437	83882	-1445	Acetyl-coenzyme A synthetase							SulfAtlas=lcl|A0A1H7T6E2_S3|A0A1H7T6E2_STRJI Alkyl sulfatase		K01895	"acetyl-CoA synthetase [EC:6.2.1.1]"
11	KFHMHEKM_00879	87	227	-140	Hypothetical											
11	KFHMHEKM_00880	242	385	-143	Hypothetical											
11	KFHMHEKM_00881	1124	1702	-578	Phosphoheptose isomerase 1									K03271	"D-sedoheptulose 7-phosphate isomerase [EC:5.3.1.28]"
11	KFHMHEKM_00882	1764	2996	-1232	Hypothetical											
11	KFHMHEKM_00883	2993	3820	-827	Hypothetical											
11	KFHMHEKM_00884	3862	5100	-1238	Adenylosuccinate synthetase									K01939	"adenylosuccinate synthase [EC:6.3.4.4]"
11	KFHMHEKM_00885	5093	6121	-1028	ATP phosphoribosyltransferase regulatory subunit									K02502	"ATP phosphoribosyltransferase regulatory subunit"
11	KFHMHEKM_00886	6170	7024	-854	Modulator of FtsH protease HflC						MEROPS=Modulator of FtsH			K04087	"modulator of FtsH protease HflC"
11	KFHMHEKM_00887	7027	8157	-1130	Modulator of FtsH protease HflK						MEROPS=Modulator of FtsH			K04088	"modulator of FtsH protease HflK"
11	KFHMHEKM_00888	8225	9538	-1313	GTPase HflX									K03665	"GTPase"
11	KFHMHEKM_00889	9561	9785	-224	RNA-binding protein Hfq									K03666	"host factor-I protein"
11	KFHMHEKM_00890	9807	10241	-434	tRNA dimethylallyltransferase											
11	KFHMHEKM_00891	10334	10732	-398	tRNA dimethylallyltransferase											
11	KFHMHEKM_00892	10729	11409	-680	Hypothetical									K14742	"tRNA threonylcarbamoyladenosine biosynthesis protein TsaB"
11	KFHMHEKM_00893	11406	11939	-533	2-C-methyl-D-erythritol 2,4-cyclodiphosphate synthase											
11	KFHMHEKM_00894	11881	12702	-821	2-C-methyl-D-erythritol 4-phosphate cytidylyltransferase											
11	KFHMHEKM_00895	12710	12979	-269	Cell division protein FtsB									K05589	"cell division protein FtsB"
11	KFHMHEKM_00896	12976	14268	-1292	Enolase									K01689	"enolase [EC:4.2.1.11]"
11	KFHMHEKM_00897	14320	15132	-812	2-dehydro-3-deoxyphosphooctonate aldolase									K01627	"2-dehydro-3-deoxyphosphooctonate aldolase (KDO 8-P synthase) [EC:2.5.1.55]"
11	KFHMHEKM_00898	15129	16748	-1619	CTP synthase						MEROPS=CTP synthase MER0065554			K01937	"CTP synthase [EC:6.3.4.2]"
11	KFHMHEKM_00899	16889	17080	+191	Hypothetical											
11	KFHMHEKM_00900	17093	18361	-1268	tRNA(Ile)-lysidine synthase									K04075	"tRNA(Ile)-lysidine synthase [EC:6.3.4.19]"
11	KFHMHEKM_00901	18363	19307	-944	Acetyl-coenzyme A carboxylase carboxyl transferase subunit alpha									K01962	"acetyl-CoA carboxylase carboxyl transferase subunit alpha [EC:6.4.1.2 2.1.3.15]"
11	KFHMHEKM_00902	19326	22769	-3443	DNA polymerase III subunit alpha									K02337	"DNA polymerase III subunit alpha [EC:2.7.7.7]"
11	KFHMHEKM_00903	22766	23335	-569	Ribonuclease HII									K03470	"ribonuclease HII [EC:3.1.26.4]"
11	KFHMHEKM_00904	23401	24327	+926	Myo-inositol 2-dehydrogenase											
11	KFHMHEKM_00905	24324	25421	+1097	UDP-2-acetamido-2-deoxy-3-oxo-D-glucuronate aminotransferase									K13017	"UDP-2-acetamido-2-deoxy-ribo-hexuluronate aminotransferase [EC:2.6.1.98]"
11	KFHMHEKM_00906	25427	26428	+1001	Lipid-A-disaccharide synthase	GT19	GT19							K00748	"lipid-A-disaccharide synthase [EC:2.4.1.182]"
11	KFHMHEKM_00907	26532	27323	-791	Acyl-[acyl-carrier-protein]--UDP-N-acetylglucosamine O-acyltransferase									K00677	"UDP-N-acetylglucosamine acyltransferase [EC:2.3.1.129]"
11	KFHMHEKM_00908	27334	27792	-458	3-hydroxyacyl-[acyl-carrier-protein] dehydratase FabZ									K02372	"3-hydroxyacyl-[acyl-carrier-protein] dehydratase [EC:4.2.1.59]"
11	KFHMHEKM_00909	27812	28804	-992	UDP-3-O-acylglucosamine N-acyltransferase									K02536	"UDP-3-O-[3-hydroxymyristoyl] glucosamine N-acyltransferase [EC:2.3.1.191]"
11	KFHMHEKM_00910	28811	29323	-512	Chaperone protein Skp									K06142	"outer membrane protein"
11	KFHMHEKM_00911	29367	31655	-2288	Outer membrane protein assembly factor BamA									K07277	"outer membrane protein insertion porin family"
11	KFHMHEKM_00912	31655	33004	-1349	Regulator of sigma-E protease RseP						MEROPS=Regulator of sigma-E			K11749	"regulator of sigma E protease [EC:3.4.24.-]"
11	KFHMHEKM_00913	33006	34172	-1166	1-deoxy-D-xylulose 5-phosphate reductoisomerase									K00099	"1-deoxy-D-xylulose-5-phosphate reductoisomerase [EC:1.1.1.267]"
11	KFHMHEKM_00914	34175	35011	-836	Phosphatidate cytidylyltransferase									K00981	"phosphatidate cytidylyltransferase [EC:2.7.7.41]"
11	KFHMHEKM_00915	35015	35698	-683	Ditrans,polycis-undecaprenyl-diphosphate synthase ((2E,6E)-farnesyl-diphosphate specific)											
11	KFHMHEKM_00916	35703	36260	-557	Ribosome-recycling factor									K02838	"ribosome recycling factor"
11	KFHMHEKM_00917	36263	36961	-698	Uridylate kinase									K09903	"uridylate kinase [EC:2.7.4.22]"
11	KFHMHEKM_00918	36968	37843	-875	Elongation factor Ts									K02357	"elongation factor Ts"
11	KFHMHEKM_00919	37895	38779	-884	Hypothetical									K02967	"small subunit ribosomal protein S2"
11	KFHMHEKM_00920	38962	39720	+758	Methionine aminopeptidase						MEROPS=Methionine aminopeptidase MER0001243			K01265	"methionyl aminopeptidase [EC:3.4.11.18]"
11	KFHMHEKM_00921	39720	42311	+2591	Bifunctional uridylyltransferase/uridylyl-removing enzyme									K00990	"[protein-PII] uridylyltransferase [EC:2.7.7.59]"
11	KFHMHEKM_00922	42322	43140	+818	2,3,4,5-tetrahydropyridine-2,6-dicarboxylate N-succinyltransferase									K00674	"2,3,4,5-tetrahydropyridine-2,6-dicarboxylate N-succinyltransferase [EC:2.3.1.117]"
11	KFHMHEKM_00923	43140	44276	+1136	Succinyl-diaminopimelate desuccinylase						MEROPS=Succinyl-diaminopimelate desuccinylase MER0001272			K01439	"succinyl-diaminopimelate desuccinylase [EC:3.5.1.18]"
11	KFHMHEKM_00924	44268	45041	-773	Hypothetical									K07501	"3'-5' exonuclease"
11	KFHMHEKM_00925	45038	45925	-887	Cysteine synthase B									K12339	"S-sulfo-L-cysteine synthase (O-acetyl-L-serine-dependent) [EC:2.5.1.144]"
11	KFHMHEKM_00926	45928	46305	-377	Holo-[acyl-carrier-protein] synthase									K00997	"holo-[acyl-carrier protein] synthase [EC:2.7.8.7]"
11	KFHMHEKM_00927	46302	47021	-719	Pyridoxine 5'-phosphate synthase									K03474	"pyridoxine 5-phosphate synthase [EC:2.6.99.2]"
11	KFHMHEKM_00928	47038	47718	-680	DNA repair protein RecO									K03584	"DNA repair protein RecO (recombination protein O)"
11	KFHMHEKM_00929	47720	48598	-878	GTPase Era									K03595	"GTPase"
11	KFHMHEKM_00930	48600	48869	-269	Ribonuclease 3											
11	KFHMHEKM_00931	48835	49278	-443	Ribonuclease 3											
11	KFHMHEKM_00932	49287	50048	-761	Signal peptidase I						MEROPS=Signal peptidase I			K03100	"signal peptidase I [EC:3.4.21.89]"
11	KFHMHEKM_00933	50080	50439	-359	Hypothetical											
11	KFHMHEKM_00934	50423	50719	-296	Integration host factor subunit alpha									K04764	"integration host factor subunit alpha"
11	KFHMHEKM_00935	50736	51341	-605	Hypothetical											
12	KFHMHEKM_00936	20	925	+905	Hypothetical											
12	KFHMHEKM_00937	931	1003	-72	tRNA-Arg(cct)											
12	KFHMHEKM_00938	1122	1622	-500	Hypothetical											
12	KFHMHEKM_00939	1615	3114	-1499	Hypothetical											
12	KFHMHEKM_00940	3654	3740	+86	tRNA-Leu(caa)											
12	KFHMHEKM_00941	3944	4237	+293	Hypothetical									K02959	"small subunit ribosomal protein S16"
12	KFHMHEKM_00942	4191	4754	+563	Ribosome maturation factor RimM									K02860	"16S rRNA processing protein RimM"
12	KFHMHEKM_00943	4744	5316	+572	tRNA (guanine-N(1)-)-methyltransferase									K00554	"tRNA (guanine37-N1)-methyltransferase [EC:2.1.1.228]"
12	KFHMHEKM_00944	5489	5839	+350	50S ribosomal protein L19									K02884	"large subunit ribosomal protein L19"
12	KFHMHEKM_00945	5845	6315	+470	Methylated-DNA--protein-cysteine methyltransferase											
12	KFHMHEKM_00946	6391	7638	+1247	Poly(A) polymerase I											
12	KFHMHEKM_00947	7577	8125	+548	2-amino-4-hydroxy-6-hydroxymethyldihydropteridine pyrophosphokinase									K00950	"2-amino-4-hydroxy-6-hydroxymethyldihydropteridine diphosphokinase [EC:2.7.6.3]"
12	KFHMHEKM_00948	8125	8781	+656	Deoxyguanosine kinase									K15518	"deoxyguanosine kinase [EC:2.7.1.113]"
12	KFHMHEKM_00949	8774	9535	+761	3-methyl-2-oxobutanoate hydroxymethyltransferase									K00606	"3-methyl-2-oxobutanoate hydroxymethyltransferase [EC:2.1.2.11]"
12	KFHMHEKM_00950	9538	10125	+587	Pantothenate synthetase									K01918	"pantoate--beta-alanine ligase [EC:6.3.2.1]"
12	KFHMHEKM_00951	10145	10366	+221	Hypothetical											
12	KFHMHEKM_00952	10399	10779	+380	Aspartate 1-decarboxylase									K01579	"aspartate 1-decarboxylase [EC:4.1.1.11]"
12	KFHMHEKM_00953	10792	11154	+362	Hypothetical											
12	KFHMHEKM_00954	11175	12224	-1049	Epoxyqueuosine reductase									K18979	"epoxyqueuosine reductase [EC:1.17.99.6]"
12	KFHMHEKM_00955	12261	14024	+1763	Asparagine synthetase [glutamine-hydrolyzing] 1						MEROPS=Asparagine synthetase [glutamine-hydrolyzing]			K01953	"asparagine synthase (glutamine-hydrolysing) [EC:6.3.5.4]"
12	KFHMHEKM_00956	14046	14360	+314	Glutaredoxin 4									K07390	"monothiol glutaredoxin"
12	KFHMHEKM_00957	14362	15573	+1211	Argininosuccinate synthase									K01940	"argininosuccinate synthase [EC:6.3.4.5]"
12	KFHMHEKM_00958	15657	16382	+725	Intermembrane phospholipid transport system lipoprotein MlaA									K04754	"phospholipid-binding lipoprotein MlaA"
12	KFHMHEKM_00959	16395	17009	-614	Intracellular septation protein									K06190	"intracellular septation protein"
12	KFHMHEKM_00960	17086	17898	+812	Segregation and condensation protein A									K05896	"segregation and condensation protein A"
12	KFHMHEKM_00961	17925	18560	+635	Segregation and condensation protein B 									K06024	"segregation and condensation protein B"
12	KFHMHEKM_00962	18693	19844	+1151	NAD(P) transhydrogenase subunit alpha part 1									K00324	"H+-translocating NAD(P) transhydrogenase subunit alpha [EC:1.6.1.2 7.1.1.1]"
12	KFHMHEKM_00963	19844	20128	+284	NAD(P) transhydrogenase subunit alpha											
12	KFHMHEKM_00964	20144	21574	+1430	NAD(P) transhydrogenase subunit beta									K00325	"H+-translocating NAD(P) transhydrogenase subunit beta [EC:1.6.1.2 7.1.1.1]"
12	KFHMHEKM_00965	21576	22235	-659	N-acetylmuramic acid 6-phosphate phosphatase									K01091	"phosphoglycolate phosphatase [EC:3.1.3.18]"
12	KFHMHEKM_00966	22228	22926	-698	Ubiquinone biosynthesis O-methyltransferase											
12	KFHMHEKM_00967	23068	25626	+2558	DNA gyrase subunit A									K02469	"DNA gyrase subunit A [EC:5.6.2.2]"
12	KFHMHEKM_00968	25640	26722	+1082	Bifunctional chorismate mutase/prephenate dehydratase									K14170	"chorismate mutase / prephenate dehydratase [EC:5.4.99.5 4.2.1.51]"
12	KFHMHEKM_00969	26724	27590	+866	Cyclohexadienyl dehydrogenase											
13	KFHMHEKM_00970	164	829	+665	Hypothetical											
13	KFHMHEKM_00971	826	2364	-1538	2,3-bisphosphoglycerate-independent phosphoglycerate mutase									K15633	"2,3-bisphosphoglycerate-independent phosphoglycerate mutase [EC:5.4.2.12]"
13	KFHMHEKM_00972	2407	3144	-737	Sec-independent protein translocase protein TatC									K03118	"sec-independent protein translocase protein TatC"
13	KFHMHEKM_00973	3134	3382	-248	Sec-independent protein translocase protein TatB									K03117	"sec-independent protein translocase protein TatB"
13	KFHMHEKM_00974	3397	3552	-155	Sec-independent protein translocase protein TatA									K03116	"sec-independent protein translocase protein TatA"
13	KFHMHEKM_00975	3573	3890	-317	Phosphoribosyl-ATP pyrophosphatase											
13	KFHMHEKM_00976	3883	4665	-782	Imidazole glycerol phosphate synthase subunit HisF									K02500	"imidazole glycerol-phosphate synthase subunit HisF [EC:4.3.2.10]"
13	KFHMHEKM_00977	4662	5399	-737	1-(5-phosphoribosyl)-5-[(5-phosphoribosylamino)methylideneamino] imidazole-4-carboxamide isomerase									K01814	"phosphoribosylformimino-5-aminoimidazole carboxamide ribotide isomerase [EC:5.3.1.16]"
13	KFHMHEKM_00978	5407	6030	-623	Imidazole glycerol phosphate synthase subunit HisH						MEROPS=Imidazole glycerol phosphate			K02501	"imidazole glycerol-phosphate synthase subunit HisH [EC:4.3.2.10]"
13	KFHMHEKM_00979	6047	6643	-596	Histidine biosynthesis bifunctional protein HisB									K01693	"imidazoleglycerol-phosphate dehydratase [EC:4.2.1.19]"
13	KFHMHEKM_00980	6704	7597	+893	Lipid A biosynthesis palmitoleoyltransferase									K02517	"Kdo2-lipid IVA lauroyltransferase/acyltransferase [EC:2.3.1.241 2.3.1.-]"
13	KFHMHEKM_00981	7599	9044	-1445	Trk system potassium uptake protein TrkH									K03498	"trk system potassium uptake protein"
13	KFHMHEKM_00982	9050	10393	-1343	Trk system potassium uptake protein TrkA									K03499	"trk system potassium uptake protein"
13	KFHMHEKM_00983	10442	11374	-932	Methionyl-tRNA formyltransferase									K00604	"methionyl-tRNA formyltransferase [EC:2.1.2.9]"
13	KFHMHEKM_00984	11387	11935	-548	Peptide deformylase									K01462	"peptide deformylase [EC:3.5.1.88]"
13	KFHMHEKM_00985	12137	12616	+479	Protein Smg									K03747	"Smg protein"
13	KFHMHEKM_00986	12655	15126	+2471	DNA topoisomerase 1									K03168	"DNA topoisomerase I [EC:5.6.2.1]"
13	KFHMHEKM_00987	15131	15709	+578	Threonylcarbamoyl-AMP synthase									K07566	"L-threonylcarbamoyladenylate synthase [EC:2.7.7.87]"
13	KFHMHEKM_00988	15710	16624	+914	Oxygen-dependent coproporphyrinogen-III oxidase									K00228	"coproporphyrinogen III oxidase [EC:1.3.3.3]"
13	KFHMHEKM_00989	16621	17424	-803	Tungstate-binding protein TupA									K05772	"tungstate transport system substrate-binding protein"
13	KFHMHEKM_00990	17450	17866	-416	Hypothetical											
13	KFHMHEKM_00991	17859	18359	-500	Disulfide bond formation protein B									K03611	"protein dithiol:quinone oxidoreductase [EC:1.8.5.9]"
13	KFHMHEKM_00992	18405	19403	+998	Delta-aminolevulinic acid dehydratase									K01698	"porphobilinogen synthase [EC:4.2.1.24]"
13	KFHMHEKM_00993	19385	20218	+833	Shikimate dehydrogenase (NADP(+))									K00014	"shikimate dehydrogenase [EC:1.1.1.25]"
13	KFHMHEKM_00994	20213	20851	-638	Orotate phosphoribosyltransferase									K00762	"orotate phosphoribosyltransferase [EC:2.4.2.10]"
13	KFHMHEKM_00995	20910	21458	+548	Exodeoxyribonuclease											
13	KFHMHEKM_00996	21445	21678	+233	Exodeoxyribonuclease											
13	KFHMHEKM_00997	21678	22175	+497	Anhydromuropeptide permease											
13	KFHMHEKM_00998	22264	22956	+692	Anhydromuropeptide permease									K08218	"MFS transporter, PAT family, beta-lactamase induction signal transducer AmpG"
13	KFHMHEKM_00999	22946	23431	-485	Hypothetical						MEROPS=Hypothetical MER0152590					
13	KFHMHEKM_01000	23428	24246	-818	Hypothetical						MEROPS=Hypothetical MER0013541					
13	KFHMHEKM_01001	24247	24774	-527	Putative peroxiredoxin bcp							SulfAtlas=lcl|A0A142XZD1_S1_32|A0A142XZD1_9BACT Arylsulfatase OS=Pirellula		K03564	"thioredoxin-dependent peroxiredoxin [EC:1.11.1.24]"
13	KFHMHEKM_01002	24781	25290	+509	Hypothetical									K01174	"micrococcal nuclease [EC:3.1.31.1]"
13	KFHMHEKM_01003	25287	25982	+695	queuosine precursor transporter									K09125	"queuosine precursor transporter"
13	KFHMHEKM_01004	26002	26223	-221	Hypothetical											
14	KFHMHEKM_01005	113	1249	+1136	Hypothetical									K06443	"lycopene beta-cyclase [EC:5.5.1.19]"
14	KFHMHEKM_01006	1246	2148	+902	Beta-carotene 15,15'-dioxygenase									K21817	"beta-carotene 15,15'-dioxygenase [EC:1.13.11.63]"
14	KFHMHEKM_01007	2151	2414	-263	putative Fe(2+)-trafficking protein											
14	KFHMHEKM_01008	2386	3468	-1082	Adenine DNA glycosylase									K03575	"A/G-specific adenine glycosylase [EC:3.2.2.31]"
14	KFHMHEKM_01009	3446	3928	-482	Cyclic pyranopterin monophosphate synthase 1									K03637	"cyclic pyranopterin monophosphate synthase [EC:4.6.1.17]"
14	KFHMHEKM_01010	3968	4201	+233	Hypothetical											
14	KFHMHEKM_01011	4207	5595	-1388	Periplasmic serine endoprotease DegP						MEROPS=Periplasmic serine endoprotease			K04771	"serine protease Do [EC:3.4.21.107]"
14	KFHMHEKM_01012	5579	6064	-485	putative L-asparaginase periplasmic											
14	KFHMHEKM_01013	6180	6899	+719	Ribonuclease PH									K00989	"ribonuclease PH [EC:2.7.7.56]"
14	KFHMHEKM_01014	6892	7488	+596	dITP/XTP pyrophosphatase									K02428	"XTP/dITP diphosphohydrolase [EC:3.6.1.66]"
14	KFHMHEKM_01015	7962	8207	+245	50S ribosomal protein L31 type B									K02909	"large subunit ribosomal protein L31"
14	KFHMHEKM_01016	8260	9726	+1466	Beta-barrel assembly-enhancing protease						MEROPS=Beta-barrel assembly-enhancing protease			K01423	"beta-barrel assembly-enhancing protease [EC:3.4.-.-]"
14	KFHMHEKM_01017	9728	11290	+1562	Thiol:disulfide interchange protein DsbD									K04084	"thioredoxin:protein disulfide reductase [EC:1.8.4.16]"
14	KFHMHEKM_01018	11355	11801	+446	3-dehydroquinate dehydratase 1									K03786	"3-dehydroquinate dehydratase II [EC:4.2.1.10]"
14	KFHMHEKM_01019	11803	12264	+461	Biotin carboxyl carrier protein of acetyl-CoA carboxylase									K02160	"acetyl-CoA carboxylase biotin carboxyl carrier protein"
14	KFHMHEKM_01020	12268	13623	+1355	Biotin carboxylase									K01961	"acetyl-CoA carboxylase, biotin carboxylase subunit [EC:6.4.1.2 6.3.4.14]"
14	KFHMHEKM_01021	13610	13855	+245	DNA-binding protein Fis									K03557	"Fis family transcriptional regulator, factor for inversion stimulation protein"
14	KFHMHEKM_01022	13870	15423	+1553	Bifunctional purine biosynthesis protein PurH									K00602	"phosphoribosylaminoimidazolecarboxamide formyltransferase / IMP cyclohydrolase [EC:2.1.2.3 3.5.4.10]"
14	KFHMHEKM_01023	15426	16715	+1289	Phosphoribosylamine--glycine ligase									K01945	"phosphoribosylamine---glycine ligase [EC:6.3.4.13]"
14	KFHMHEKM_01024	16702	17958	-1256	Transcription termination factor Rho									K03628	"transcription termination factor Rho"
14	KFHMHEKM_01025	18102	18428	-326	Thioredoxin 1									K03671	"thioredoxin 1"
14	KFHMHEKM_01026	18506	19684	-1178	Hypothetical											
14	KFHMHEKM_01027	19684	20493	-809	Hypothetical											
14	KFHMHEKM_01028	20586	21476	+890	Hypothetical											
14	KFHMHEKM_01029	21485	22576	+1091	CCA-adding enzyme											
14	KFHMHEKM_01030	22556	23350	-794	Undecaprenyl-diphosphatase									K06153	"undecaprenyl-diphosphatase [EC:3.6.1.27]"
14	KFHMHEKM_01031	23387	24448	-1061	Hypothetical											
14	KFHMHEKM_01032	24508	25251	+743	Glucose 1-dehydrogenase 1							SulfAtlas=lcl|A0A0L7RJP2_S1_2|A0A0L7RJP2_9HYME Arylsulfatase I		K03793	"pteridine reductase [EC:1.5.1.33]"
14	KFHMHEKM_01033	25252	25608	-356	Dihydroneopterin aldolase									K01633	"7,8-dihydroneopterin aldolase/epimerase/oxygenase [EC:4.1.2.25 5.1.99.8 1.13.11.81]"
14	KFHMHEKM_01034	25696	25920	+224	50S ribosomal protein L28									K02902	"large subunit ribosomal protein L28"
14	KFHMHEKM_01035	25917	26072	+155	50S ribosomal protein L33									K02913	"large subunit ribosomal protein L33"
14	KFHMHEKM_01036	26076	26387	-311	Hypothetical											
